# Supplementary material for: Spatial profiling of non-small cell lung cancer provides insights into tumorigenesis and immunotherapy response
Source: Commun Biol. 2024 Aug 2;7:930. doi: 10.1038/s42003-024-06568-w (PMC11297140; doi:10.1038/s42003-024-06568-w)
Supplement: Supplementary file 4 — Supplementary Data 1 [file 42003_2024_6568_MOESM4_ESM.xlsx]

## Sheet: Supplementary Data 1
Supplementary Data 1. ESTIMATE analysis results of NSCLC tissues.
NAME	Description	Tumor1	Immune1	Tumor2	Immune2	Tumor3	Immune3	Tumor4	Immune4	Tumor5	Immune5	Tumor6	Immune6	Tumor7	Immune7	Tumor8	Immune8	Tumor9	Immune9	Tumor10	Immune10	Tumor11	Immune11	Tumor12	Immune12	Tumor13	Immune13	Tumor14	Immune14	Tumor15	Immune15	Tumor16	Immune16	Tumor17	Immune17	Tumor18	Immune18
StromalScore	StromalScore	-981.182	872.725	-741.867	748.162	-2083.24	463.677	-1804.43	880.708	-431.512	916.187	-1418.57	776.075	-1849.46	425.056	-1487.55	1096.16	-2364.05	261.027	-1955.65	432.874	-2232.13	654.822	-1073.81	1182.58	-889.349	529.49	-1602.2	108.117	-2130.27	698.186	-1421.82	650.282	-1784.83	590.129	-1718.71	1106.41
ImmuneScore	ImmuneScore	372.754	2764.1	831.042	2193.69	-1243.24	1784.44	-859.59	2594.15	227.618	1449.87	-791.731	1678.63	-746.488	1629.42	33.096	1925.85	-1043.02	2872.39	-399.068	2423.45	-679.681	3198.43	21.33	2219.24	936.79	2574.64	487.508	2652.49	-724.734	2351.93	-199.283	2789.39	-371.103	2297.5	-747.888	1568.13
ESTIMATEScore	ESTIMATEScore	-608.428	3636.83	89.1751	2941.85	-3326.48	2248.12	-2664.02	3474.86	-203.894	2366.06	-2210.3	2454.7	-2595.94	2054.47	-1454.45	3022.01	-3407.07	3133.42	-2354.72	2856.32	-2911.81	3853.25	-1052.48	3401.82	47.4406	3104.13	-1114.69	2760.61	-2855	3050.11	-1621.1	3439.68	-2155.93	2887.63	-2466.6	2674.54
