# Supplementary material for: Spatial profiling of non-small cell lung cancer provides insights into tumorigenesis and immunotherapy response
Source: Commun Biol. 2024 Aug 2;7:930. doi: 10.1038/s42003-024-06568-w (PMC11297140; doi:10.1038/s42003-024-06568-w)
Supplement: Supplementary file 5 — Supplementary Data 2 [file 42003_2024_6568_MOESM5_ESM.xlsx]

## Sheet: Supplementary Data 2
Supplementary Data 2. Transcriptome expression profiling between NSCLC tumor and immune samples

## Sheet: DEGs.NSCLC.Tumor.vs.Immune
# DEGs between NSCLC Tumor vs Immune samples
	logFC	CI.L	CI.R	AveExpr	t	P.Value	adj.P.Val	B
IL10RA	-2.3587	-2.71487	-2.00253	6.42163	-13.2787	1.33182e-18	2.1987e-14	31.9329
DDR1	2.57725	2.17511	2.97939	6.37924	12.8505	5.11994e-18	4.22625e-14	30.5629
PTPRF	2.194	1.84697	2.54103	6.64196	12.6769	8.89835e-18	4.39735e-14	30.0438
CDH1	2.76051	2.32225	3.19877	7.26146	12.6305	1.06544e-17	4.39735e-14	29.8554
PTPRC	-2.71129	-3.14923	-2.27334	5.76765	-12.4302	5.06489e-17	1.64949e-13	28.4204
WIPF1	-2.33624	-2.7238	-1.94867	6.42266	-12.0867	5.99487e-17	1.64949e-13	28.2529
SPINT2	2.35365	1.95746	2.74983	6.5274	11.9121	1.06337e-16	2.25442e-13	27.6497
COL6A3	-2.73472	-3.18197	-2.28747	6.92599	-12.2853	1.24864e-16	2.25442e-13	27.5559
ITGAL	-2.04456	-2.39059	-1.69852	5.56787	-11.8472	1.3171e-16	2.25442e-13	27.4833
EVI2B	-2.24392	-2.62405	-1.86379	6.38213	-11.8363	1.36557e-16	2.25442e-13	27.4574
NCKAP1L	-2.2085	-2.58478	-1.83222	4.9713	-11.7687	1.70722e-16	2.56223e-13	27.2088
MYO1F	-1.81217	-2.12391	-1.50043	5.43639	-11.6561	2.48084e-16	3.25738e-13	26.8763
ITGB4	2.33311	1.93142	2.73481	6.35337	11.6461	2.56502e-16	3.25738e-13	26.8034
TPSAB1	-2.27477	-2.66925	-1.88029	6.09234	-11.5625	3.38844e-16	3.86631e-13	26.578
TRBC1	-2.61174	-3.05319	-2.17029	6.17443	-11.8829	3.51291e-16	3.86631e-13	26.554
PECAM1	-2.1778	-2.55884	-1.79675	5.86051	-11.46	4.77484e-16	4.91372e-13	26.2444
MPEG1	-1.8929	-2.2246	-1.5612	5.8421	-11.4427	5.05986e-16	4.91372e-13	26.19
CD53	-2.36005	-2.77649	-1.94361	5.81343	-11.3675	8.1241e-16	7.45115e-13	25.7291
DOCK2	-2.23755	-2.63632	-1.83878	5.80866	-11.251	9.64222e-16	8.37808e-13	25.5571
CYTIP	-2.15457	-2.53955	-1.76959	6.06411	-11.2218	1.06434e-15	8.78562e-13	25.4636
LCP2	-1.93774	-2.28785	-1.58762	6.87737	-11.0975	1.62171e-15	1.27489e-12	25.051
WAS	-1.85421	-2.19635	-1.51207	6.15097	-10.8667	3.56297e-15	2.67368e-12	24.2924
IGFBP7	-2.29539	-2.71588	-1.8749	6.55664	-10.9536	3.97928e-15	2.85626e-12	24.1919
PLCB2	-1.65323	-1.96392	-1.34254	5.76624	-10.6696	7.01522e-15	4.82559e-12	23.6315
F11R	2.11305	1.71484	2.51126	6.61281	10.64	7.7699e-15	5.13093e-12	23.5081
DHCR24	2.46835	2.00922	2.92749	6.42742	10.7912	8.2844e-15	5.26028e-12	23.4526
ADA2	-2.19675	-2.61293	-1.78057	6.14564	-10.5886	1.18488e-14	7.24487e-12	23.1267
SRGN	-2.17409	-2.58735	-1.76084	6.39438	-10.5521	1.25222e-14	7.38318e-12	23.0711
LSP1	-2.18374	-2.59982	-1.76767	6.81885	-10.5277	1.39816e-14	7.91945e-12	22.9632
CD52	-2.29853	-2.73433	-1.86273	5.29401	-10.5841	1.43911e-14	7.91945e-12	22.9311
SAMSN1	-1.81788	-2.16679	-1.46898	4.94987	-10.4472	1.51519e-14	8.06912e-12	22.8668
ESRP1	1.79739	1.44785	2.14694	6.51259	10.3105	2.43949e-14	1.25855e-11	22.4015
IRF8	-1.81943	-2.17397	-1.46489	5.32918	-10.29	2.6202e-14	1.31082e-11	22.3434
IQGAP2	-1.56499	-1.87055	-1.25943	5.45929	-10.2696	2.81375e-14	1.36624e-11	22.2758
LSR	1.86799	1.49849	2.23749	6.07627	10.1367	4.48329e-14	2.11471e-11	21.8072
JAK3	-1.7421	-2.08885	-1.39536	6.13986	-10.0741	5.5876e-14	2.56238e-11	21.6086
FCGR2C	-1.96651	-2.36167	-1.57134	7.63326	-9.97827	7.83211e-14	3.4946e-11	21.2722
CORO1A	-1.97923	-2.37749	-1.58098	6.37682	-9.96495	8.2091e-14	3.56642e-11	21.233
ENTPD1	-1.82008	-2.1894	-1.45076	5.17628	-9.88168	1.102e-13	4.66483e-11	20.9414
EPS8L2	2.35198	1.88486	2.81911	6.84166	10.1146	1.16987e-13	4.71182e-11	20.9001
LST1	-1.72267	-2.07282	-1.37252	5.64081	-9.86473	1.17018e-13	4.71182e-11	20.8866
GGTA1	-1.73012	-2.08242	-1.37782	5.84964	-9.84706	1.24579e-13	4.82875e-11	20.8263
ZEB2	-1.69912	-2.0452	-1.35304	5.62	-9.84437	1.25772e-13	4.82875e-11	20.817
NCKAP1	2.20789	1.76029	2.65549	6.06887	9.89785	1.45138e-13	5.37169e-11	20.6737
C1orf162	-1.66009	-1.9997	-1.32048	6.17334	-9.80152	1.46421e-13	5.37169e-11	20.6686
ARHGAP9	-1.87747	-2.26348	-1.49146	4.97973	-9.75257	1.74223e-13	6.25271e-11	20.4928
EMP3	-1.80087	-2.17254	-1.42919	6.30194	-9.7154	1.98849e-13	6.86953e-11	20.3699
IRF4	-1.55523	-1.87624	-1.23421	4.7831	-9.71416	1.99732e-13	6.86953e-11	20.3574
CD4	-1.83711	-2.21911	-1.45512	5.57706	-9.64318	2.57203e-13	8.66565e-11	20.1175
GZMK	-1.99958	-2.41656	-1.5826	4.60069	-9.61538	2.84025e-13	9.37794e-11	20.0088
SPINT1	2.13203	1.6884	2.57565	5.84933	9.64114	3.20486e-13	1.03743e-10	19.9011
FMNL1	-1.64342	-1.99226	-1.29458	5.18865	-9.44632	5.20094e-13	1.6512e-10	19.4293
MPZL2	2.12323	1.67574	2.57071	6.01068	9.52048	5.36526e-13	1.67123e-10	19.4027
FCGR3A	-2.04253	-2.47359	-1.61147	6.70793	-9.51088	6.40934e-13	1.95948e-10	19.2434
SPOCK2	-1.50226	-1.82334	-1.18119	5.41538	-9.38166	6.56008e-13	1.9691e-10	19.2035
ITGA4	-1.7568	-2.13249	-1.38111	5.57454	-9.37638	6.68574e-13	1.97098e-10	19.1853
PLEK	-1.71869	-2.0887	-1.34869	5.14864	-9.31396	8.36907e-13	2.42395e-10	18.9646
SLCO2B1	-1.91665	-2.32861	-1.50469	6.1515	-9.33128	8.76895e-13	2.49598e-10	18.9249
IL2RB	-1.76196	-2.14274	-1.38118	5.26016	-9.27823	9.51841e-13	2.66338e-10	18.8397
SERPINF1	-1.70915	-2.07999	-1.3383	5.92591	-9.24116	1.08799e-12	2.99361e-10	18.7098
LAPTM4B	1.8755	1.46819	2.28281	6.91465	9.23279	1.12135e-12	3.03482e-10	18.6757
CD68	-2.05132	-2.48974	-1.61291	6.9248	-9.39623	1.16122e-12	3.04295e-10	18.6709
LILRB3	-1.48442	-1.80713	-1.16171	5.20663	-9.22338	1.16006e-12	3.04295e-10	18.6468
KRT8	2.1149	1.65877	2.57103	8.10888	9.30438	1.19782e-12	3.08982e-10	18.6206
KIAA1522	1.61291	1.25898	1.96684	6.22534	9.1376	1.58159e-12	4.017e-10	18.3425
TMEM176A	-1.53707	-1.87456	-1.19958	4.83216	-9.13223	1.61261e-12	4.03373e-10	18.3239
DERL3	-1.99133	-2.42548	-1.55719	5.58404	-9.20693	1.88306e-12	4.63991e-10	18.1915
SASH3	-1.70224	-2.07957	-1.3249	5.26636	-9.04559	2.20717e-12	5.35855e-10	18.0187
TRAC	-2.48375	-3.00756	-1.95994	5.04168	-9.56294	3.33719e-12	7.77686e-10	17.6992
SCNN1A	2.48927	1.96277	3.01577	6.6628	9.53265	3.33948e-12	7.77686e-10	17.692
CD14	-2.22877	-2.70574	-1.7518	5.93169	-9.41136	3.34868e-12	7.77686e-10	17.6832
CD79A	-1.81589	-2.22384	-1.40794	5.08347	-8.92539	3.41511e-12	7.77686e-10	17.5925
CD3D	-1.64279	-2.01211	-1.27346	4.88144	-8.91897	3.49576e-12	7.77686e-10	17.5696
SELPLG	-1.63617	-2.00408	-1.26826	5.04685	-8.91718	3.5187e-12	7.77686e-10	17.5634
ITK	-1.70361	-2.08673	-1.32048	4.78804	-8.91602	3.53353e-12	7.77686e-10	17.5588
LAMB3	2.0318	1.57676	2.48684	5.15317	8.95684	3.58012e-12	7.77686e-10	17.5491
TNFRSF4	-1.52747	-1.87141	-1.18353	5.4391	-8.90495	3.67875e-12	7.88733e-10	17.5195
MMP2	-2.43867	-2.9512	-1.92615	6.33664	-9.60609	4.20364e-12	8.78455e-10	17.4963
ITGB2	-1.73392	-2.12507	-1.34276	5.21724	-8.88829	3.90872e-12	8.27295e-10	17.4607
CYBB	-2.25515	-2.74076	-1.76954	5.86746	-9.3583	4.76967e-12	9.81996e-10	17.3456
STAB1	-1.8555	-2.27372	-1.43727	6.31136	-8.90213	4.81808e-12	9.81996e-10	17.2671
MZB1	-2.85406	-3.44594	-2.26219	4.65789	-9.75558	5.49287e-12	1.09255e-09	17.2477
LPXN	-1.50746	-1.85024	-1.16468	5.8682	-8.81803	5.04904e-12	1.01652e-09	17.2095
GPRIN3	-1.36361	-1.67477	-1.05246	5.08976	-8.78729	5.64812e-12	1.11006e-09	17.1014
TMEM176B	-1.82026	-2.23648	-1.40405	5.43502	-8.77067	6.37389e-12	1.23796e-09	16.9856
TMEM119	-1.60357	-1.97103	-1.23611	5.48252	-8.7502	6.46701e-12	1.24144e-09	16.9681
ST14	1.79401	1.3821	2.20591	6.40936	8.73306	6.88486e-12	1.30646e-09	16.9087
NR2F6	1.99165	1.53831	2.44499	6.40258	8.8183	7.36065e-12	1.38087e-09	16.8601
PKP3	2.4023	1.87764	2.92697	6.06148	9.23006	8.08744e-12	1.48351e-09	16.8296
COL1A2	-2.17158	-2.65304	-1.69013	7.25694	-9.08098	8.53886e-12	1.53226e-09	16.7627
LIMD2	-1.60747	-1.97842	-1.23653	5.32012	-8.68914	8.08386e-12	1.48351e-09	16.751
EMP2	1.86117	1.43174	2.2906	6.56432	8.69097	8.23286e-12	1.49359e-09	16.7355
MRC1	-1.61195	-1.98588	-1.23803	5.37046	-8.6439	9.53892e-12	1.69331e-09	16.5882
PARVG	-1.76867	-2.1791	-1.35824	5.4418	-8.64071	9.66447e-12	1.69735e-09	16.5758
SNX20	-1.51259	-1.86459	-1.16059	4.59056	-8.61624	1.05558e-11	1.83438e-09	16.4922
CD37	-1.61459	-1.99181	-1.23736	4.79346	-8.58229	1.19541e-11	2.05573e-09	16.3707
EGFR	2.23346	1.73046	2.73646	5.96351	8.93841	1.29833e-11	2.18715e-09	16.3496
TMEM54	1.65931	1.27094	2.04768	5.67517	8.56684	1.26509e-11	2.15314e-09	16.3157
SAMD3	-1.64155	-2.02638	-1.25672	4.58585	-8.55318	1.33005e-11	2.21796e-09	16.2671
SPTBN2	1.89771	1.45408	2.34135	5.11417	8.58027	1.36366e-11	2.25127e-09	16.2485
GIMAP7	-1.60437	-1.98283	-1.22591	5.54789	-8.50019	1.61558e-11	2.64076e-09	16.0731
ANKRD44	-1.54571	-1.9105	-1.18092	5.41392	-8.49619	1.63945e-11	2.6535e-09	16.0592
THY1	-1.76755	-2.18425	-1.35084	5.31621	-8.50747	1.71844e-11	2.75435e-09	16.0178
TOM1L1	1.53536	1.17234	1.89838	5.40547	8.48045	1.73707e-11	2.75742e-09	16.0069
EVL	-1.37431	-1.70058	-1.04804	7.20618	-8.44593	1.97196e-11	3.10048e-09	15.8803
CD2	-2.03141	-2.49962	-1.5632	5.33478	-8.72825	2.1315e-11	3.25824e-09	15.8572
GIMAP4	-1.68611	-2.08724	-1.28497	5.21246	-8.42826	2.10429e-11	3.25739e-09	15.8164
RASAL3	-1.57847	-1.95404	-1.20291	4.88221	-8.42737	2.11122e-11	3.25739e-09	15.8154
SLAMF7	-2.04101	-2.51379	-1.56823	5.10462	-8.68187	2.24595e-11	3.3404e-09	15.8019
STAT4	-1.36929	-1.69568	-1.0429	5.15936	-8.41206	2.2335e-11	3.3404e-09	15.7584
LAMA5	1.75532	1.33687	2.17377	5.93923	8.41118	2.2407e-11	3.3404e-09	15.7583
CD180	-1.485	-1.83938	-1.13063	4.84772	-8.40245	2.31385e-11	3.41065e-09	15.726
FPR1	-1.48012	-1.83347	-1.12676	4.7646	-8.39897	2.34372e-11	3.42411e-09	15.714
FCER1G	-1.7527	-2.17007	-1.33532	6.11535	-8.42411	2.49056e-11	3.60672e-09	15.6572
ATP2A3	-1.45937	-1.80868	-1.11007	5.5095	-8.37728	2.53837e-11	3.644e-09	15.6313
TACSTD2	2.95668	2.31871	3.59465	7.19038	9.39762	3.03018e-11	4.23943e-09	15.6203
LCP1	-2.18024	-2.67673	-1.68376	6.52795	-8.85526	2.93581e-11	4.1425e-09	15.5801
ENAH	1.56557	1.18995	1.94119	5.77056	8.3573	2.73214e-11	3.88835e-09	15.565
SPARC	-2.47929	-3.02865	-1.92993	6.96138	-9.12881	3.20124e-11	4.40411e-09	15.5412
RASSF2	-1.71819	-2.13196	-1.30441	4.97333	-8.3262	3.06372e-11	4.25033e-09	15.4514
SP140	-1.44547	-1.79434	-1.09659	4.93192	-8.30764	3.28059e-11	4.47597e-09	15.3844
HAVCR2	-1.46048	-1.81343	-1.10753	4.82951	-8.29706	3.41106e-11	4.57831e-09	15.3478
FERMT3	-1.44587	-1.79528	-1.09646	5.14976	-8.29718	3.40953e-11	4.57831e-09	15.3447
RAB25	1.94584	1.48234	2.40934	5.92088	8.43215	3.57939e-11	4.72737e-09	15.3287
BIN2	-1.40851	-1.7493	-1.06771	5.35137	-8.28716	3.53781e-11	4.71014e-09	15.3073
SH2D1A	-1.63915	-2.03605	-1.24224	4.3942	-8.28072	3.62285e-11	4.74679e-09	15.2916
LAD1	1.99094	1.51785	2.46403	6.88962	8.4564	3.7754e-11	4.86938e-09	15.2838
TIGIT	-1.42535	-1.77067	-1.08003	5.52953	-8.27647	3.68007e-11	4.7838e-09	15.2689
IGHA1	-4.14649	-5.02443	-3.26856	8.3173	-9.61372	4.89918e-11	5.86091e-09	15.1957
AIF1	-1.47584	-1.83469	-1.117	5.57963	-8.24657	4.10919e-11	5.25881e-09	15.16
CD93	-1.30578	-1.62349	-0.988083	5.3316	-8.24125	4.19053e-11	5.32165e-09	15.1413
LAIR1	-1.36431	-1.69647	-1.03215	5.51589	-8.23587	4.2746e-11	5.38697e-09	15.1218
KCNAB2	-1.44109	-1.79224	-1.08994	5.28212	-8.22881	4.38743e-11	5.42028e-09	15.0975
DENND1C	-1.27486	-1.58554	-0.964187	5.0088	-8.22807	4.39952e-11	5.42028e-09	15.0968
AKNA	-1.46268	-1.81907	-1.10629	5.60775	-8.22928	4.37992e-11	5.42028e-09	15.0968
BCL2A1	-1.30504	-1.62349	-0.986588	5.08996	-8.21713	4.58075e-11	5.60175e-09	15.0572
PLXNC1	-1.63535	-2.03462	-1.23608	5.06798	-8.21273	4.65572e-11	5.65157e-09	15.0419
TSPAN6	1.6674	1.25968	2.07512	5.73893	8.20011	4.87771e-11	5.86091e-09	14.9998
EVI2A	-1.48727	-1.85132	-1.12321	4.98776	-8.19148	5.03575e-11	5.98095e-09	14.9666
CSF1R	-1.65021	-2.05448	-1.24594	5.09674	-8.18486	5.16031e-11	6.06534e-09	14.941
GNG2	-1.43354	-1.78478	-1.08231	4.75471	-8.18382	5.18028e-11	6.06534e-09	14.9404
CD8A	-1.4678	-1.82763	-1.10796	5.85514	-8.17903	5.27266e-11	6.13002e-09	14.9155
MS4A7	-1.90424	-2.3645	-1.44399	4.80442	-8.30997	5.50921e-11	6.36025e-09	14.9077
CTTN	1.77073	1.33694	2.20452	6.72651	8.18702	5.55804e-11	6.37206e-09	14.8764
BAIAP2L1	1.40347	1.05865	1.74828	5.51343	8.16122	5.63133e-11	6.41156e-09	14.8598
CRISPLD2	-1.85663	-2.30775	-1.4055	4.91068	-8.26281	5.75557e-11	6.50813e-09	14.8578
IKZF1	-1.43791	-1.79224	-1.08358	4.65989	-8.13705	6.1573e-11	6.91503e-09	14.7729
C1QA	-2.57575	-3.15455	-1.99694	6.5622	-9.01767	7.29395e-11	7.87032e-09	14.7614
PLEKHO1	-1.36838	-1.70607	-1.03069	5.9151	-8.12516	6.43416e-11	7.17713e-09	14.7218
LRRC32	-1.36102	-1.69732	-1.02472	4.83785	-8.11483	6.68461e-11	7.398e-09	14.6903
PLA2G7	-1.58146	-1.9723	-1.19062	5.01424	-8.11333	6.72179e-11	7.398e-09	14.6843
CDK16	1.50814	1.13493	1.88134	5.93105	8.10281	6.98846e-11	7.64057e-09	14.6486
COL3A1	-3.13631	-3.82636	-2.44627	7.11814	-9.23794	8.82494e-11	9.10568e-09	14.6151
GMFG	-1.4819	-1.84895	-1.11485	6.02524	-8.09536	7.18368e-11	7.80233e-09	14.6134
CXCL13	-1.9874	-2.46794	-1.50685	4.92601	-8.31722	7.81499e-11	8.32372e-09	14.5864
CELSR1	1.62018	1.21834	2.02202	5.73141	8.08441	7.48049e-11	8.01918e-09	14.5827
NDUFB9	1.58844	1.19349	1.98338	7.02566	8.06451	8.05223e-11	8.43486e-09	14.5117
SPI1	-1.49391	-1.86535	-1.12248	6.40974	-8.06461	8.04924e-11	8.43486e-09	14.5021
RFTN1	-1.51192	-1.88788	-1.13597	5.27673	-8.06382	8.07262e-11	8.43486e-09	14.501
DSG2	1.72686	1.29721	2.15652	5.64768	8.05916	8.26806e-11	8.58474e-09	14.4856
TRPV2	-1.54216	-1.92727	-1.15705	4.638	-8.02937	9.17073e-11	9.4037e-09	14.3849
ATP2A2	1.42545	1.06904	1.78187	7.66035	8.01933	9.51798e-11	9.64123e-09	14.3486
SELL	-1.41967	-1.77465	-1.0647	5.22737	-8.01929	9.51917e-11	9.64123e-09	14.3406
PPL	2.02757	1.53494	2.5202	6.24213	8.28303	1.07472e-10	1.08187e-08	14.2866
TIMP2	-1.87089	-2.32871	-1.41308	6.38296	-8.21952	1.13559e-10	1.11592e-08	14.2162
CSF2RB	-1.62884	-2.03834	-1.21934	4.34873	-7.97556	1.11931e-10	1.11592e-08	14.1946
CD226	-1.29677	-1.62282	-0.970725	4.62829	-7.97486	1.12222e-10	1.11592e-08	14.1875
PLPP2	1.67052	1.25042	2.09063	5.61974	7.97318	1.12922e-10	1.11592e-08	14.1814
P2RY8	-1.19992	-1.50229	-0.897556	5.76399	-7.9572	1.19813e-10	1.17041e-08	14.1125
AGRN	1.51692	1.13409	1.89975	6.03945	7.94503	1.25342e-10	1.21721e-08	14.0779
ESRP2	1.6914	1.26427	2.11853	5.79572	7.94012	1.27642e-10	1.2323e-08	14.0614
PAWR	1.51789	1.13398	1.9018	5.31435	7.92778	1.33619e-10	1.28251e-08	14.0191
SDC1	2.21739	1.6836	2.75118	6.74236	8.38158	1.57004e-10	1.48964e-08	13.9548
CMKLR1	-1.23427	-1.54799	-0.920547	5.55116	-7.88871	1.54454e-10	1.47391e-08	13.8659
THEMIS2	-1.50427	-1.88708	-1.12145	5.2971	-7.87905	1.6009e-10	1.51025e-08	13.833
ATP1A1	1.62301	1.20968	2.03635	6.46331	7.87334	1.63518e-10	1.53382e-08	13.8196
ADGRG1	1.88982	1.41745	2.36219	6.34182	8.04129	1.73757e-10	1.6099e-08	13.7984
GTF2I	1.41434	1.05334	1.77534	7.2925	7.85573	1.74555e-10	1.6099e-08	13.7562
CD48	-1.35289	-1.69816	-1.00762	4.93361	-7.85678	1.73879e-10	1.6099e-08	13.7561
GSTP1	2.04496	1.53724	2.55269	8.6433	8.10449	1.89013e-10	1.70515e-08	13.7369
YWHAG	1.51683	1.12907	1.9046	6.52702	7.84351	1.82656e-10	1.66718e-08	13.7121
ATL2	1.38996	1.03462	1.7453	5.877	7.84332	1.82785e-10	1.66718e-08	13.7107
LAMA4	-1.4924	-1.87413	-1.11067	4.84295	-7.83913	1.85649e-10	1.684e-08	13.6933
RAB5IF	1.85323	1.38677	2.31969	7.30194	7.98261	1.93728e-10	1.73818e-08	13.6865
COL6A2	-1.92635	-2.40193	-1.45077	5.93847	-8.15885	2.07053e-10	1.81821e-08	13.65
RAC2	-1.38923	-1.74529	-1.03318	6.23728	-7.82347	1.96765e-10	1.75589e-08	13.6274
LAX1	-1.501	-1.88609	-1.11591	4.87392	-7.81558	2.02615e-10	1.79319e-08	13.6087
SLC15A3	-1.54004	-1.93518	-1.1449	5.12514	-7.81491	2.03118e-10	1.79319e-08	13.6015
PGRMC1	1.67777	1.24633	2.10921	5.5679	7.79795	2.20547e-10	1.92646e-08	13.5297
PLEKHO2	-1.46477	-1.84199	-1.08756	4.89504	-7.78613	2.26031e-10	1.96397e-08	13.5015
CD3E	-1.53886	-1.93577	-1.14196	4.64136	-7.77423	2.36245e-10	2.04197e-08	13.4622
ARHGAP4	-1.86086	-2.32799	-1.39374	5.49929	-8.01584	2.55769e-10	2.19921e-08	13.4299
PRKCB	-1.54494	-1.94489	-1.14498	4.69433	-7.74534	2.63016e-10	2.24981e-08	13.3569
DCN	-2.29473	-2.84869	-1.74077	5.47571	-8.37954	3.03097e-10	2.53545e-08	13.3449
GABRE	1.72851	1.28295	2.17407	5.79975	7.78484	2.81695e-10	2.38488e-08	13.302
TNFRSF1B	-1.39429	-1.75595	-1.03263	5.05946	-7.73019	2.78244e-10	2.3678e-08	13.2949
ADAMDEC1	-1.80076	-2.26076	-1.34075	5.08758	-7.86664	3.04088e-10	2.53545e-08	13.2451
CST7	-1.45045	-1.82752	-1.07338	5.52861	-7.71295	2.96661e-10	2.49876e-08	13.2284
TSPAN2	-1.50522	-1.89718	-1.11325	4.64784	-7.7	3.11287e-10	2.58243e-08	13.193
TNFSF8	-1.49653	-1.88659	-1.10648	4.40104	-7.69318	3.19292e-10	2.63559e-08	13.1715
IGHG2	-4.57529	-5.63163	-3.51894	10.4643	-8.81815	4.01365e-10	3.1553e-08	13.1437
CCR4	-1.53493	-1.93542	-1.13445	4.48587	-7.685	3.29152e-10	2.70347e-08	13.1415
PTAFR	-1.47778	-1.86364	-1.09193	4.46189	-7.67942	3.36052e-10	2.74648e-08	13.122
EIF3B	1.43703	1.06165	1.81241	6.37646	7.67603	3.40312e-10	2.76759e-08	13.1039
PTK2	1.35083	0.997589	1.70407	6.09529	7.66785	3.5082e-10	2.83906e-08	13.073
LILRB4	-1.47945	-1.86693	-1.09197	5.54016	-7.65577	3.66942e-10	2.95505e-08	13.0188
ITM2A	-1.40167	-1.76907	-1.03426	4.90864	-7.64966	3.75373e-10	3.00827e-08	13.0063
C5AR1	-1.47862	-1.86635	-1.09089	5.21861	-7.6466	3.79671e-10	3.01346e-08	12.9906
MS4A6A	-1.17051	-1.47742	-0.863609	5.25276	-7.64741	3.78539e-10	3.01346e-08	12.9904
TAGLN	-1.18409	-1.49515	-0.873041	5.82247	-7.63294	3.9947e-10	3.1553e-08	12.9349
IGHG3	-4.60983	-5.68418	-3.53548	10.4065	-8.73603	5.00644e-10	3.80882e-08	12.9314
THBS2	-1.75687	-2.2108	-1.30294	5.49789	-7.77947	4.39248e-10	3.40448e-08	12.8847
FASN	1.59342	1.17376	2.01308	6.43342	7.61337	4.29641e-10	3.34573e-08	12.876
NFATC2	-1.3157	-1.66215	-0.96925	5.66177	-7.61478	4.27391e-10	3.34398e-08	12.8707
KRT19	3.51208	2.68536	4.3388	8.08539	8.64448	5.64522e-10	4.16687e-08	12.8182
POSTN	-2.29311	-2.8558	-1.73043	5.69663	-8.24952	5.29773e-10	4.01194e-08	12.8071
ANXA6	-1.66192	-2.09759	-1.22624	5.16997	-7.65615	4.72401e-10	3.64433e-08	12.793
TLR4	-1.24559	-1.57482	-0.916364	5.39562	-7.58613	4.75477e-10	3.651e-08	12.7662
RASA3	-1.21797	-1.54012	-0.895829	5.21084	-7.58102	4.84603e-10	3.70385e-08	12.7505
LAPTM5	-2.5457	-3.16161	-1.92979	7.15012	-8.38496	5.86266e-10	4.26373e-08	12.7397
MAPK13	1.43991	1.05773	1.82209	6.20657	7.55446	5.34963e-10	4.03274e-08	12.6609
EMILIN2	-1.46476	-1.85376	-1.07577	5.25945	-7.55027	5.43385e-10	4.07761e-08	12.6391
CD96	-1.4284	-1.80814	-1.04865	4.29864	-7.5422	5.59943e-10	4.16687e-08	12.625
IL21R	-1.31822	-1.66876	-0.967671	4.82453	-7.54024	5.64058e-10	4.16687e-08	12.6092
CCR8	-1.18042	-1.49434	-0.86649	4.94411	-7.53961	5.65375e-10	4.16687e-08	12.6035
TRAF1	-1.35239	-1.71222	-0.992552	4.764	-7.53598	5.73074e-10	4.18623e-08	12.5947
RNF166	-1.23104	-1.55857	-0.903512	5.86805	-7.53642	5.72138e-10	4.18623e-08	12.5833
IGHG4	-4.63471	-5.73349	-3.53593	11.0477	-8.58795	7.40974e-10	5.22767e-08	12.5489
CCL5	-1.81605	-2.28662	-1.34548	6.25082	-7.76988	6.80193e-10	4.90362e-08	12.4787
CD6	-1.27603	-1.61689	-0.935183	5.75143	-7.50652	6.39508e-10	4.63055e-08	12.4738
GPR183	-1.40659	-1.78325	-1.02994	5.56626	-7.48802	6.85142e-10	4.91582e-08	12.4086
ITGAX	-1.32041	-1.67404	-0.966785	5.80337	-7.48696	6.87839e-10	4.91582e-08	12.4055
TM4SF1	1.83824	1.35701	2.31947	6.8874	7.68407	7.45128e-10	5.2346e-08	12.3889
CLDN4	2.33679	1.75088	2.92269	6.73968	8.07001	8.26385e-10	5.66091e-08	12.3746
TBC1D10C	-1.48819	-1.88753	-1.08885	4.8653	-7.47234	7.26328e-10	5.16851e-08	12.3619
VEGFA	2.00149	1.48408	2.5189	6.94285	7.7962	7.95981e-10	5.49827e-08	12.3556
CD84	-1.45312	-1.84323	-1.063	5.24711	-7.46879	7.36019e-10	5.215e-08	12.3415
PCED1B	-1.19571	-1.51691	-0.874505	5.16626	-7.46428	7.48471e-10	5.23581e-08	12.3277
TFEC	-1.33877	-1.69857	-0.978976	4.71661	-7.4609	7.57951e-10	5.25757e-08	12.3233
CCN2	-1.53492	-1.94712	-1.12271	5.44748	-7.46696	7.54035e-10	5.25247e-08	12.3176
B4GALNT3	1.44208	1.05374	1.83042	6.10081	7.44597	8.01312e-10	5.51203e-08	12.2675
PPDPF	1.71212	1.25263	2.17162	8.59573	7.4769	8.57107e-10	5.8471e-08	12.2238
PDCD6	1.33027	0.970618	1.68992	6.5449	7.4165	8.94314e-10	6.07582e-08	12.1598
MAL2	2.82747	2.13175	3.52319	6.82877	8.25424	1.09478e-09	7.14378e-08	12.1506
LUM	-2.51343	-3.13543	-1.89144	6.28384	-8.20116	1.0896e-09	7.13819e-08	12.1368
CCL4L2	-1.76958	-2.23711	-1.30205	6.99655	-7.61486	9.76526e-10	6.58019e-08	12.1183
NCF1	-1.23719	-1.5724	-0.901967	5.97273	-7.40029	9.50027e-10	6.42786e-08	12.0876
FGL2	-1.73079	-2.18939	-1.2722	5.54194	-7.5914	1.00842e-09	6.7401e-08	12.0798
C16orf54	-1.23873	-1.57495	-0.90252	4.87584	-7.38761	9.95996e-10	6.6841e-08	12.0523
IL2RG	-1.51086	-1.92162	-1.10009	4.52429	-7.37513	1.04342e-09	6.91799e-08	12.0163
FCGR1A	-1.12648	-1.43258	-0.820392	5.68415	-7.37927	1.02744e-09	6.83951e-08	12.0109
GPR65	-1.38312	-1.75924	-1.007	4.83445	-7.37359	1.04941e-09	6.92985e-08	12.0033
SEMA4B	2.04293	1.51166	2.57419	6.84731	7.75924	1.1804e-09	7.61217e-08	11.9861
VAV1	-1.31958	-1.67883	-0.960338	5.22998	-7.36526	1.0825e-09	7.11994e-08	11.9647
INPP5D	-1.45077	-1.84611	-1.05544	4.96934	-7.35823	1.11126e-09	7.22277e-08	11.9446
NKG7	-1.62379	-2.06241	-1.18516	5.32636	-7.43253	1.14602e-09	7.41946e-08	11.9298
BGN	-2.78357	-3.47401	-2.09313	7.63292	-8.19325	1.47529e-09	9.2256e-08	11.8626
CPA3	-1.30881	-1.66681	-0.950807	4.86267	-7.3305	1.23228e-09	7.90212e-08	11.8458
KLRG1	-1.54574	-1.96871	-1.12277	4.90555	-7.32775	1.24497e-09	7.91668e-08	11.8376
PIK3CG	-1.33029	-1.69433	-0.96626	4.94519	-7.32736	1.2468e-09	7.91668e-08	11.8327
FGD2	-1.42515	-1.815	-1.03529	5.78774	-7.32992	1.23493e-09	7.90212e-08	11.8314
TESPA1	-1.30889	-1.66804	-0.949748	4.30306	-7.30761	1.34205e-09	8.45646e-08	11.7763
RCN2	1.31316	0.952871	1.67346	6.50548	7.3081	1.33961e-09	8.45646e-08	11.7664
FPR3	-1.3981	-1.78206	-1.01413	4.80465	-7.30103	1.37537e-09	8.63348e-08	11.7396
IGHG1	-4.77367	-5.95323	-3.59412	10.9159	-8.23998	1.89329e-09	1.14104e-07	11.6443
GTF2IRD1	1.39178	1.00793	1.77562	5.14658	7.2704	1.54183e-09	9.6053e-08	11.6341
CD46	1.79088	1.30593	2.27583	7.45501	7.42667	1.71767e-09	1.06206e-07	11.5736
CD9	2.93629	2.1982	3.67439	8.0524	8.08626	2.06716e-09	1.1832e-07	11.5417
EFNA1	1.26416	0.914303	1.61401	6.78823	7.24529	1.69313e-09	1.05082e-07	11.5369
PSTPIP1	-1.61649	-2.06118	-1.1718	5.00241	-7.29641	1.78092e-09	1.09298e-07	11.502
ELF3	2.1251	1.56476	2.68544	5.66681	7.65949	1.98041e-09	1.14983e-07	11.4986
CD28	-1.24799	-1.59379	-0.902193	5.43261	-7.23655	1.74926e-09	1.07756e-07	11.4941
PRKCI	1.4034	1.01422	1.79257	6.94329	7.23058	1.78866e-09	1.09366e-07	11.4839
MAGEF1	1.51578	1.09535	1.93622	6.85655	7.22911	1.79845e-09	1.09559e-07	11.4794
EIF6	1.29188	0.93332	1.65044	6.32512	7.22442	1.83019e-09	1.11083e-07	11.4593
SREBF2	1.54795	1.11813	1.97777	7.12731	7.22198	1.89378e-09	1.14104e-07	11.4311
SDC4	1.95389	1.43165	2.47613	6.53268	7.54449	2.07126e-09	1.1832e-07	11.428
PKN3	-2.25964	-2.84359	-1.6757	5.72908	-7.84039	2.20675e-09	1.24764e-07	11.4241
CUX1	1.26685	0.914688	1.61901	7.27251	7.21319	1.90851e-09	1.14573e-07	11.4227
LDHA	1.61968	1.16992	2.06945	8.67316	7.22249	1.9453e-09	1.14704e-07	11.4186
SCIMP	-1.4697	-1.87856	-1.06084	4.26507	-7.20767	1.94821e-09	1.14704e-07	11.4144
F2R	-1.55086	-1.98235	-1.11937	4.20837	-7.20681	1.95446e-09	1.14704e-07	11.4122
TCF7	-1.32359	-1.69187	-0.955311	4.35213	-7.20638	1.95759e-09	1.14704e-07	11.4082
HSP90AB1	1.46189	1.05513	1.86865	8.40944	7.2064	1.95746e-09	1.14704e-07	11.4073
LMNA	1.54426	1.11494	1.97358	6.70586	7.2129	1.94126e-09	1.14704e-07	11.4071
COL10A1	-1.29647	-1.65722	-0.935727	4.51249	-7.20614	1.95932e-09	1.14704e-07	11.4019
CYTH4	-1.26323	-1.6149	-0.911557	4.70982	-7.20252	1.98596e-09	1.14983e-07	11.3839
PSMA6	1.54652	1.11616	1.97689	6.63005	7.20597	1.99195e-09	1.14983e-07	11.3826
PPP1R14B	1.19369	0.861247	1.52613	8.33008	7.19972	2.00679e-09	1.15436e-07	11.3805
PTPRCAP	-1.3283	-1.6981	-0.958495	6.09059	-7.2022	1.98832e-09	1.14983e-07	11.3668
CTLA4	-1.4405	-1.84228	-1.03873	4.99269	-7.18904	2.08836e-09	1.18886e-07	11.3273
VCAN	-1.53285	-1.95867	-1.10704	5.51087	-7.22327	2.16101e-09	1.22598e-07	11.3002
GZMA	-1.37923	-1.76484	-0.993615	4.83855	-7.17177	2.22729e-09	1.25496e-07	11.2692
PLA2G2D	-1.49956	-1.91984	-1.07927	4.18713	-7.15414	2.3787e-09	1.32669e-07	11.2212
SCRIB	1.18696	0.854356	1.51956	6.36049	7.15573	2.36468e-09	1.32669e-07	11.208
SIPA1	-1.09974	-1.40793	-0.791546	5.25655	-7.155	2.37109e-09	1.32669e-07	11.1986
IL7R	-1.77501	-2.25833	-1.29169	5.25856	-7.39592	2.57706e-09	1.41281e-07	11.1847
PPP1R18	-1.19968	-1.53607	-0.863299	5.51203	-7.15108	2.40602e-09	1.3374e-07	11.1842
ARHGAP25	-1.2492	-1.59989	-0.898507	5.42425	-7.14244	2.48483e-09	1.37658e-07	11.15
ARRB2	-1.21361	-1.55437	-0.872846	6.34702	-7.14114	2.49695e-09	1.37867e-07	11.1451
TAGAP	-1.32251	-1.6943	-0.950719	5.27294	-7.13248	2.57886e-09	1.41281e-07	11.1176
BAG3	1.45585	1.04637	1.86533	5.84534	7.12892	2.61338e-09	1.4239e-07	11.1151
CD163	-1.38408	-1.77321	-0.994948	5.74208	-7.1319	2.58446e-09	1.41281e-07	11.1083
CALHM6	-1.39748	-1.79094	-1.00403	4.9052	-7.12188	2.68293e-09	1.45699e-07	11.0851
AEBP1	-1.95026	-2.47266	-1.42786	5.89172	-7.54089	2.98293e-09	1.58345e-07	11.0816
GPR34	-1.50707	-1.93156	-1.08258	4.79704	-7.11883	2.71362e-09	1.46235e-07	11.0779
NCBP2	1.33718	0.960512	1.71384	6.3369	7.11826	2.71938e-09	1.46235e-07	11.0761
CXCR4	-1.43054	-1.83341	-1.02767	6.62823	-7.11993	2.70246e-09	1.46235e-07	11.0708
CD80	-1.20266	-1.54169	-0.863634	5.52948	-7.11291	2.77416e-09	1.48697e-07	11.0422
YBX3	1.47719	1.06041	1.89398	7.57446	7.10672	2.83897e-09	1.51678e-07	11.0402
EIF4G1	1.53107	1.09856	1.96357	7.2473	7.09878	2.98046e-09	1.58345e-07	10.9908
NUP155	1.31516	0.94335	1.68698	5.88864	7.09244	2.99439e-09	1.58443e-07	10.9813
SMAP2	-1.26035	-1.61685	-0.903844	5.52636	-7.08871	3.03627e-09	1.60146e-07	10.9572
NCF4	-1.28884	-1.65366	-0.924021	4.83038	-7.08376	3.09283e-09	1.6261e-07	10.9484
SLFN12L	-1.26315	-1.62088	-0.905412	5.5209	-7.08003	3.13627e-09	1.6437e-07	10.9211
P4HB	1.25731	0.900679	1.61394	8.31824	7.06911	3.2666e-09	1.69857e-07	10.9061
EFEMP2	-1.09233	-1.40205	-0.782616	5.18136	-7.07184	3.23348e-09	1.68929e-07	10.8962
JPT2	1.34645	0.964512	1.72839	5.88229	7.06868	3.27182e-09	1.69857e-07	10.8961
ZNF146	1.25714	0.900126	1.61416	6.29035	7.06049	3.37332e-09	1.74577e-07	10.865
BSG	1.22804	0.879088	1.577	8.11379	7.05642	3.42499e-09	1.76147e-07	10.8574
PRXL2A	1.37049	0.981078	1.7599	6.26124	7.05684	3.41964e-09	1.76147e-07	10.8519
PAIP1	1.21231	0.867277	1.55735	6.72955	7.04519	3.57154e-09	1.83114e-07	10.81
LTBR	1.33178	0.951434	1.71212	6.87906	7.02098	3.9091e-09	1.998e-07	10.7211
SAMD12	1.49353	1.06668	1.92037	5.49496	7.01587	3.9842e-09	2.02385e-07	10.7065
SLC7A7	-1.23247	-1.58454	-0.880396	5.34248	-7.01918	3.93535e-09	2.00521e-07	10.7033
FMOD	-1.21142	-1.55794	-0.864904	5.23843	-7.00991	4.07386e-09	2.06305e-07	10.6694
TOMM20	1.27799	0.912248	1.64374	6.81586	7.00633	4.12858e-09	2.08437e-07	10.6688
TSTD1	1.11994	0.799304	1.44058	5.69366	7.00362	4.17052e-09	2.09912e-07	10.6589
ZC3H12D	-1.25981	-1.62077	-0.898846	4.30226	-6.99819	4.2559e-09	2.12911e-07	10.6523
LGALS2	-1.22947	-1.58155	-0.877393	4.82329	-7.00198	4.19607e-09	2.10556e-07	10.6509
STRAP	1.35017	0.963212	1.73713	6.70703	6.99627	4.28642e-09	2.1379e-07	10.6327
PERP	2.89316	2.13672	3.64961	8.12497	7.77712	5.2748e-09	2.52431e-07	10.6321
CCR5	-1.34409	-1.72969	-0.958483	5.15315	-6.9892	4.40103e-09	2.18191e-07	10.5976
C1QB	-2.35872	-2.98798	-1.72946	8.13725	-7.60093	5.27522e-09	2.52431e-07	10.592
GLIPR1	-1.24456	-1.6016	-0.887506	5.459	-6.9892	4.4011e-09	2.18191e-07	10.5905
FOLR2	-1.55173	-1.9971	-1.10635	4.45832	-6.98708	4.58177e-09	2.2512e-07	10.5816
CCR1	-1.11154	-1.43077	-0.792314	5.84793	-6.98179	4.52428e-09	2.23627e-07	10.5586
TMC8	-1.34222	-1.72785	-0.956596	5.47523	-6.97909	4.57012e-09	2.2512e-07	10.5548
GPR174	-1.29369	-1.66581	-0.92158	4.46277	-6.97105	4.70929e-09	2.30017e-07	10.5491
HDGF	1.44131	1.02642	1.85619	7.73469	6.96577	4.80287e-09	2.33896e-07	10.5276
TRAF3IP3	-1.18422	-1.52483	-0.84362	5.39091	-6.97149	4.70153e-09	2.30017e-07	10.5273
RAC1	1.2888	0.917669	1.65992	7.52935	6.96311	4.85084e-09	2.35537e-07	10.5157
COL6A1	-2.23499	-2.83298	-1.63701	6.85072	-7.57889	5.63261e-09	2.65682e-07	10.5145
C1QC	-2.53273	-3.20418	-1.86128	7.37143	-7.66329	6.21415e-09	2.91447e-07	10.4494
POR	1.09292	0.777213	1.40863	6.04214	6.94138	5.2603e-09	2.52431e-07	10.4294
CSF3R	-1.2322	-1.58808	-0.876324	5.00023	-6.94263	5.23597e-09	2.52431e-07	10.4285
OR5K4	-1.49064	-1.92135	-1.05993	4.70638	-6.93995	5.36532e-09	2.56e-07	10.4175
PTPN7	-1.14136	-1.4711	-0.811626	5.38834	-6.94062	5.27522e-09	2.52431e-07	10.4153
TAGLN2	1.39154	0.988995	1.79409	8.42719	6.93141	5.45967e-09	2.59751e-07	10.4076
ABI3BP	-1.60252	-2.06329	-1.14176	4.45176	-6.98065	5.57563e-09	2.64506e-07	10.4008
FSTL1	-1.34058	-1.72875	-0.952413	5.64906	-6.92492	5.59348e-09	2.64593e-07	10.352
GLIPR2	-1.25084	-1.61366	-0.888024	5.16339	-6.91283	5.85144e-09	2.75218e-07	10.3195
ATP1B1	1.81926	1.30692	2.3316	7.14476	7.15677	6.81521e-09	3.16914e-07	10.2575
CCT5	1.27934	0.907193	1.65148	6.93755	6.8931	6.2983e-09	2.94557e-07	10.2551
JCHAIN	-3.5245	-4.45494	-2.59406	6.81854	-7.71215	7.90064e-09	3.59316e-07	10.244
GPSM3	-1.2197	-1.57526	-0.864149	4.7969	-6.8784	6.65302e-09	3.10267e-07	10.2018
RASSF4	-1.73797	-2.22948	-1.24646	5.61674	-7.12512	7.26483e-09	3.31312e-07	10.1799
LCK	-1.29807	-1.67687	-0.919273	5.34966	-6.87121	6.83394e-09	3.16914e-07	10.1665
SYPL1	1.50705	1.06871	1.9454	6.15291	6.89807	7.01487e-09	3.2169e-07	10.1614
IARS2	1.18031	0.835622	1.52499	6.01585	6.86615	6.964e-09	3.21142e-07	10.1575
STK10	-1.00016	-1.29216	-0.708163	5.21233	-6.86798	6.91663e-09	3.1985e-07	10.1538
HTRA3	-1.14968	-1.48547	-0.813885	5.18916	-6.86508	6.99191e-09	3.21531e-07	10.1431
NDUFAF8	1.19282	0.843993	1.54164	6.32911	6.8566	7.21643e-09	3.30017e-07	10.1234
APBB1IP	-1.35613	-1.7542	-0.958055	4.20205	-6.83092	7.94175e-09	3.60193e-07	10.0459
GIPC1	1.61846	1.14997	2.08695	6.02812	6.94286	8.25838e-09	3.72507e-07	10.0276
WDFY4	-1.22185	-1.5808	-0.8629	4.81425	-6.82532	8.10922e-09	3.66781e-07	10.0094
PDE4B	-1.28369	-1.66116	-0.906221	4.74145	-6.81897	8.30345e-09	3.73519e-07	9.98931
LIX1L	-1.23759	-1.60179	-0.87339	4.7965	-6.81364	8.47001e-09	3.79977e-07	9.96666
NAIP	-1.19886	-1.55172	-0.845995	5.72144	-6.81242	8.50867e-09	3.80677e-07	9.94562
PPP1CB	1.36988	0.96625	1.77352	7.48289	6.80516	8.74209e-09	3.90062e-07	9.94115
APOE	-2.81744	-3.57728	-2.05759	5.58233	-7.54404	1.12635e-08	4.88054e-07	9.88513
CCL18	-1.41648	-1.83295	-1.00002	5.53558	-6.82375	9.13412e-09	4.06456e-07	9.88267
CLEC4A	-1.0532	-1.36488	-0.741511	4.49915	-6.77541	9.76726e-09	4.32299e-07	9.83882
CCRL2	-1.06293	-1.3773	-0.748571	5.11365	-6.7798	9.60876e-09	4.26428e-07	9.83332
CTSZ	-1.52273	-1.97097	-1.0745	7.95126	-6.81854	1.00623e-08	4.44169e-07	9.81588
CD300A	-1.27541	-1.65342	-0.8974	5.2647	-6.76532	1.01414e-08	4.46466e-07	9.77672
MPP1	-1.42935	-1.85325	-1.00545	5.02186	-6.76326	1.08747e-08	4.77474e-07	9.72124
SEPTIN1	-1.46101	-1.89528	-1.02674	4.63149	-6.74655	1.11077e-08	4.85122e-07	9.71041
POLR2H	1.44549	1.01578	1.8752	6.76154	6.74552	1.10836e-08	4.85122e-07	9.70858
ENO1	1.49565	1.05163	1.93967	7.85955	6.75722	1.14007e-08	4.92551e-07	9.69261
KCNS3	1.16591	0.818919	1.5129	5.50096	6.73732	1.12569e-08	4.88054e-07	9.69127
ICOS	-1.22133	-1.58481	-0.857857	4.96779	-6.73752	1.12485e-08	4.88054e-07	9.68712
ANK3	1.03851	0.729253	1.34778	5.76901	6.7333	1.14269e-08	4.92551e-07	9.67487
MAN1C1	-1.1079	-1.43873	-0.777064	4.78407	-6.7148	1.22424e-08	5.26329e-07	9.60713
CD5	-1.25315	-1.62764	-0.878651	5.25079	-6.7096	1.24818e-08	5.35225e-07	9.57598
CNIH4	1.43603	1.00649	1.86558	6.07014	6.70449	1.30967e-08	5.57251e-07	9.54569
DEF6	-1.09682	-1.42498	-0.768649	5.51675	-6.70163	1.28579e-08	5.49926e-07	9.54557
CD86	-1.31401	-1.70739	-0.920641	4.85629	-6.69786	1.30398e-08	5.56265e-07	9.54388
TBXAS1	-1.1421	-1.48461	-0.799587	5.08247	-6.68603	1.36275e-08	5.78346e-07	9.49482
TNFSF12	-1.06351	-1.38255	-0.744478	4.91186	-6.68414	1.37233e-08	5.80919e-07	9.49241
PCYOX1	1.29839	0.908653	1.68813	5.32867	6.67997	1.39386e-08	5.88523e-07	9.48388
PRRX1	-1.44245	-1.87421	-1.01068	4.90802	-6.70197	1.40455e-08	5.91522e-07	9.47784
JAML	-1.2669	-1.6476	-0.886208	5.07689	-6.67279	1.43161e-08	6.01385e-07	9.44732
PLP2	1.19656	0.836092	1.55702	6.77694	6.65599	1.52405e-08	6.38095e-07	9.39183
PLXDC2	-1.35012	-1.75687	-0.943363	5.27842	-6.65552	1.52673e-08	6.38095e-07	9.37781
RASGRP3	-1.13516	-1.47738	-0.792936	5.07296	-6.65103	1.55247e-08	6.47215e-07	9.36818
APP	1.17097	0.817578	1.52436	6.51239	6.64402	1.59352e-08	6.62656e-07	9.34979
CSF2RA	-1.33489	-1.73791	-0.931872	4.99597	-6.64145	1.60885e-08	6.65678e-07	9.33387
HCST	-1.19754	-1.55904	-0.836035	5.52198	-6.64229	1.60383e-08	6.65267e-07	9.3278
POLR2I	1.19703	0.835219	1.55885	6.17846	6.63378	1.65544e-08	6.81539e-07	9.31498
RPL37	1.50852	1.05155	1.9655	10.5104	6.61911	1.74836e-08	7.14447e-07	9.30213
TFAP2C	1.31475	0.917041	1.71245	5.80709	6.6286	1.68771e-08	6.91374e-07	9.29532
PIK3AP1	-1.17184	-1.52603	-0.817647	5.74865	-6.63393	1.65451e-08	6.81539e-07	9.29495
ETS1	-1.30957	-1.70557	-0.913583	5.14524	-6.63111	1.67201e-08	6.86645e-07	9.29429
NIBAN2	1.48837	1.04018	1.93657	6.56759	6.66689	1.83357e-08	7.43744e-07	9.2306
MEF2C	-1.3569	-1.76868	-0.945129	4.80044	-6.6074	1.82629e-08	7.43744e-07	9.21991
PIK3CD	-1.18423	-1.54365	-0.82481	6.16208	-6.60655	1.83205e-08	7.43744e-07	9.19429
C3AR1	-1.1679	-1.52249	-0.81332	5.88162	-6.60434	1.84722e-08	7.47445e-07	9.18671
IL2RA	-1.29668	-1.69093	-0.90242	4.688	-6.59469	1.91472e-08	7.72862e-07	9.17564
MARCHF1	-1.34509	-1.75454	-0.93565	4.58234	-6.58718	1.96901e-08	7.92838e-07	9.15267
NLRC3	-1.21304	-1.58255	-0.843529	4.52938	-6.58251	2.00355e-08	8.02832e-07	9.13683
PYHIN1	-1.22865	-1.60275	-0.854546	5.6234	-6.58534	1.98257e-08	7.96358e-07	9.12299
C19orf33	1.7594	1.23917	2.27962	5.5534	6.81746	2.20009e-08	8.73107e-07	9.11922
SIRPA	-1.23489	-1.61111	-0.85867	5.21803	-6.58153	2.01088e-08	8.03816e-07	9.11064
XPR1	1.31666	0.915114	1.71821	6.44212	6.57475	2.06226e-08	8.22363e-07	9.09901
TM7SF3	1.10621	0.768712	1.44372	6.4049	6.5721	2.08265e-08	8.28493e-07	9.08717
PSMD2	1.62713	1.13953	2.11473	7.06984	6.71347	2.23956e-08	8.84517e-07	9.07287
JUP	2.18217	1.55669	2.80765	6.84688	7.07335	2.4993e-08	9.70844e-07	9.06952
MSR1	-1.6463	-2.13413	-1.15847	5.59995	-6.80178	2.25643e-08	8.89055e-07	9.06878
F13A1	-1.76071	-2.28119	-1.24024	4.85945	-6.82223	2.32778e-08	9.127e-07	9.06458
IGKC	-4.56622	-5.84483	-3.2876	10.4561	-7.27138	2.73226e-08	1.05144e-06	9.05761
QSOX1	1.32436	0.919113	1.7296	5.89424	6.55287	2.23714e-08	8.84517e-07	9.02192
LRIG3	1.77758	1.25083	2.30433	5.34247	6.80531	2.44857e-08	9.55636e-07	9.0198
S100A6	2.03035	1.4337	2.62699	9.74898	6.8748	2.62439e-08	1.01229e-06	8.99806
SMARCA4	1.20175	0.833485	1.57001	6.73174	6.54327	2.3185e-08	9.11336e-07	8.98518
SC5D	1.37608	0.954282	1.79787	5.58051	6.54159	2.33303e-08	9.127e-07	8.98354
COL5A2	-1.45583	-1.8981	-1.01355	6.3821	-6.61319	2.52481e-08	9.78451e-07	8.91236
ARHGAP18	-1.27995	-1.67319	-0.886699	5.41178	-6.5263	2.46952e-08	9.61538e-07	8.90805
CD27	-1.1965	-1.56499	-0.828017	5.43745	-6.5108	2.6161e-08	1.01146e-06	8.85277
RHOH	-1.20605	-1.57829	-0.833813	4.86969	-6.49661	2.75782e-08	1.05881e-06	8.81502
S100A16	2.25281	1.60205	2.90357	6.36354	7.02432	3.28943e-08	1.23984e-06	8.81295
CXCR6	-1.14591	-1.50035	-0.791466	5.31298	-6.48255	2.90573e-08	1.11301e-06	8.74969
GALNT3	1.2804	0.88378	1.67701	5.94832	6.47315	3.00907e-08	1.14992e-06	8.73133
DOCK10	-1.11944	-1.46651	-0.772371	4.7482	-6.46736	3.07455e-08	1.16953e-06	8.71142
PYCR2	1.17531	0.810936	1.53969	6.32337	6.46762	3.07163e-08	1.16953e-06	8.71043
LGALS1	-1.67245	-2.17576	-1.16915	7.49349	-6.69865	3.29894e-08	1.2406e-06	8.71034
HGS	1.20583	0.831611	1.58004	6.29441	6.46108	3.14713e-08	1.19439e-06	8.6869
HSPA1B	1.27865	0.881171	1.67613	5.24651	6.45025	3.27634e-08	1.23984e-06	8.65326
SLC8A1	-1.37809	-1.80449	-0.951692	5.58386	-6.48559	3.28933e-08	1.23984e-06	8.64101
CELF2	-1.27031	-1.66562	-0.874992	4.79783	-6.44328	3.36234e-08	1.26157e-06	8.62304
TMIGD3	-1.24969	-1.63875	-0.860625	4.58481	-6.44058	3.39622e-08	1.27139e-06	8.62297
MFAP4	-1.64195	-2.13769	-1.14621	5.31687	-6.67816	3.65057e-08	1.34525e-06	8.60484
PLEKHA5	1.2265	0.844134	1.60887	5.87394	6.43174	3.50959e-08	1.3079e-06	8.58265
RAB8B	-1.09615	-1.43782	-0.754475	5.79117	-6.43282	3.49553e-08	1.3056e-06	8.56572
MS4A4A	-1.23494	-1.6203	-0.849577	4.68148	-6.42568	3.58959e-08	1.3347e-06	8.56428
NDUFS6	1.23058	0.846516	1.61464	7.44231	6.42463	3.60359e-08	1.33689e-06	8.56005
B4GALT5	1.18844	0.817444	1.55943	6.39133	6.42321	3.62261e-08	1.34094e-06	8.54814
SOX4	1.2934	0.889513	1.69728	6.61081	6.42122	3.6495e-08	1.34525e-06	8.54275
LGALS3BP	1.36882	0.941473	1.79616	7.04075	6.42327	3.6892e-08	1.35646e-06	8.53452
FAM78A	-1.04525	-1.37186	-0.718627	4.71364	-6.4168	3.70987e-08	1.36103e-06	8.52955
LDB2	-1.35089	-1.77335	-0.928437	4.64976	-6.41181	3.77923e-08	1.3834e-06	8.51528
HOXB2	-1.10374	-1.44896	-0.758522	4.64164	-6.41084	3.7929e-08	1.38533e-06	8.51088
EIF3E	1.1719	0.804697	1.5391	7.54555	6.39924	3.95982e-08	1.44264e-06	8.47202
TM6SF1	-1.22286	-1.60609	-0.839635	5.03471	-6.39828	3.97397e-08	1.44264e-06	8.45365
CCL2	-1.6562	-2.15869	-1.15372	5.45011	-6.64823	4.28593e-08	1.54153e-06	8.45361
SEPTIN6	-1.29061	-1.69508	-0.886144	5.33419	-6.39815	3.97601e-08	1.44264e-06	8.44507
HMGCS1	1.47519	1.0163	1.93408	6.1566	6.45683	4.2355e-08	1.53342e-06	8.42502
GIMAP2	-1.23527	-1.6235	-0.84705	4.96838	-6.38003	4.25253e-08	1.53622e-06	8.39059
FCGR2B	-1.14416	-1.5038	-0.784528	5.02059	-6.3792	4.26575e-08	1.53763e-06	8.3839
SLAMF8	-1.12202	-1.47492	-0.769114	5.2037	-6.37507	4.33162e-08	1.55458e-06	8.36375
COL4A2	-1.36251	-1.78873	-0.936292	6.15633	-6.41616	4.36931e-08	1.56132e-06	8.36245
MAP4K1	-1.26712	-1.66577	-0.86847	5.61572	-6.37332	4.35991e-08	1.56132e-06	8.3535
TUBB4B	1.27385	0.872447	1.67525	7.1892	6.36328	4.52544e-08	1.61362e-06	8.33141
TMEM242	-1.00444	-1.32108	-0.687801	4.69738	-6.36062	4.57032e-08	1.62261e-06	8.32684
ENG	-1.28978	-1.69633	-0.88323	5.38197	-6.36128	4.55905e-08	1.6221e-06	8.30834
TRAP1	1.17459	0.803965	1.54521	5.56878	6.3547	4.67185e-08	1.6551e-06	8.30583
PIM2	-2.15133	-2.78704	-1.51563	5.75179	-6.87056	5.65076e-08	1.94757e-06	8.27043
LTB	-1.24888	-1.64391	-0.853858	5.43822	-6.33927	4.94702e-08	1.74883e-06	8.23216
HES1	1.28304	0.876883	1.6892	5.58871	6.33414	5.04206e-08	1.77527e-06	8.23157
MORF4L2	1.20652	0.824582	1.58846	6.30369	6.33407	5.04331e-08	1.77527e-06	8.2265
SERPING1	-1.39058	-1.82705	-0.954116	5.98927	-6.39802	5.08809e-08	1.78722e-06	8.22328
CD7	-1.31001	-1.72543	-0.894595	3.97544	-6.32315	5.25177e-08	1.83301e-06	8.21944
PLXNB1	1.2187	0.83268	1.60471	5.50898	6.33039	5.11264e-08	1.79203e-06	8.21774
IL32	-1.6482	-2.15315	-1.14325	6.18343	-6.58544	5.48448e-08	1.90617e-06	8.21477
SPN	-1.07648	-1.41752	-0.735442	5.8682	-6.32912	5.13677e-08	1.79667e-06	8.1879
CDK5R2	-1.14324	-1.50656	-0.779922	4.10828	-6.30944	5.52571e-08	1.90845e-06	8.17243
PDGFRB	-1.22698	-1.61651	-0.837446	4.84383	-6.31589	5.3952e-08	1.8791e-06	8.16106
H1-0	1.66281	1.14893	2.1767	7.30793	6.52217	5.87073e-08	2.01079e-06	8.15703
CHST11	-1.20422	-1.58684	-0.8216	5.11575	-6.31071	5.49974e-08	1.90746e-06	8.13455
CCL4L1	-1.26805	-1.67101	-0.865094	5.52411	-6.30984	5.5175e-08	1.90845e-06	8.12179
TLR7	-1.24356	-1.63944	-0.847674	4.42681	-6.29854	5.75369e-08	1.97891e-06	8.11483
IGLL5	-4.52512	-5.85556	-3.19468	9.64618	-6.92527	7.26735e-08	2.42377e-06	8.10088
RAB42	-1.13039	-1.49028	-0.770492	4.74406	-6.29785	5.76827e-08	1.9798e-06	8.09905
EPCAM	1.4536	0.993792	1.9134	5.42295	6.34754	5.96275e-08	2.03386e-06	8.09322
ACTA2	-1.26259	-1.66503	-0.860164	5.27925	-6.29092	5.91843e-08	2.02293e-06	8.06249
MDH2	1.2452	0.847269	1.64314	6.6822	6.27435	6.29324e-08	2.13776e-06	8.01294
MAN2B1	-0.936943	-1.23616	-0.63773	6.04891	-6.27876	6.19133e-08	2.10748e-06	8.00862
XPOT	1.18192	0.804039	1.5598	6.79759	6.27153	6.35953e-08	2.15584e-06	8.00049
BMP2K	-0.974421	-1.28603	-0.662813	5.03403	-6.27017	6.39167e-08	2.1623e-06	7.99145
SF3B6	1.08725	0.738904	1.4356	5.68959	6.25835	6.67758e-08	2.2544e-06	7.95706
SLC2A3	-1.39875	-1.84297	-0.954531	5.3297	-6.32507	6.91808e-08	2.32608e-06	7.9306
MICAL1	-1.23781	-1.63495	-0.840661	5.22211	-6.24949	6.90039e-08	2.32487e-06	7.91242
SLAMF6	-1.32257	-1.74727	-0.897882	4.66494	-6.24435	7.03304e-08	2.35514e-06	7.911
TLR1	-0.949392	-1.25416	-0.644626	6.08266	-6.24627	6.98335e-08	2.34326e-06	7.89096
SEM1	1.3435	0.911765	1.77523	7.39862	6.24013	7.22494e-08	2.4145e-06	7.88568
LTBP2	-1.39446	-1.84205	-0.946876	4.48418	-6.24998	7.41934e-08	2.46947e-06	7.8731
RPL8	1.34521	0.912031	1.77839	9.17183	6.22679	7.50554e-08	2.48813e-06	7.87056
VASH1	-1.29639	-1.71381	-0.878977	4.85478	-6.22741	7.48851e-08	2.48748e-06	7.84125
GRAP	-1.27401	-1.68494	-0.863086	4.11749	-6.21657	7.79504e-08	2.56863e-06	7.83486
OSCAR	-1.01663	-1.34448	-0.688778	4.64522	-6.21767	7.76339e-08	2.56845e-06	7.81394
KRTCAP3	1.25523	0.849944	1.66052	5.1422	6.21014	7.98283e-08	2.62005e-06	7.7915
SLFN11	-1.21445	-1.60613	-0.822759	5.68492	-6.21701	7.78241e-08	2.56863e-06	7.79149
COX6A1	1.2432	0.841549	1.64484	8.35293	6.20635	8.09557e-08	2.64249e-06	7.78375
MYO6	1.34149	0.908965	1.77402	5.89192	6.22119	8.09921e-08	2.64249e-06	7.77301
GPR132	-1.14341	-1.51257	-0.774251	5.56529	-6.21053	7.97128e-08	2.62005e-06	7.76413
SFRP2	-2.41038	-3.1346	-1.68616	5.74947	-6.76914	9.78233e-08	3.06445e-06	7.75792
CTSL	-1.11517	-1.47531	-0.755029	6.08942	-6.20882	8.02191e-08	2.62765e-06	7.75499
PRAMEF20	-1.18414	-1.56777	-0.800513	4.10851	-6.18919	8.62626e-08	2.78691e-06	7.73998
FOXP3	-1.22881	-1.62641	-0.831197	4.63895	-6.19681	8.38643e-08	2.7308e-06	7.73988
BZW2	1.21393	0.821071	1.60678	5.90449	6.19584	8.41677e-08	2.73528e-06	7.73221
UGDH	1.28092	0.866169	1.69567	6.07609	6.19265	8.51666e-08	2.76231e-06	7.71916
EIF3H	1.23392	0.834185	1.63365	6.97264	6.18953	8.61544e-08	2.78691e-06	7.71343
LYZ	-2.79633	-3.63566	-1.957	7.05958	-6.78181	1.05721e-07	3.26233e-06	7.69262
PDGFRA	-1.22847	-1.62704	-0.829908	4.44104	-6.18028	8.91531e-08	2.86906e-06	7.68839
PLS3	1.71311	1.17562	2.25059	5.9134	6.43349	9.72282e-08	3.0516e-06	7.684
GPR15	-1.30449	-1.72784	-0.881127	4.41645	-6.17835	8.97933e-08	2.88404e-06	7.68258
TMEM140	-0.98184	-1.30001	-0.663669	5.8377	-6.18759	8.67763e-08	2.79803e-06	7.67653
CCDC69	-1.29652	-1.71774	-0.875296	4.36092	-6.17177	9.20041e-08	2.94049e-06	7.66146
CLDN7	1.36714	0.925245	1.80904	6.60696	6.20954	9.27537e-08	2.94049e-06	7.64547
PLCG2	-1.08668	-1.43962	-0.733742	5.22698	-6.17366	9.13638e-08	2.92879e-06	7.63895
CDS1	1.06888	0.721428	1.41633	5.13981	6.16846	9.31388e-08	2.94565e-06	7.63636
CCT4	1.18386	0.799137	1.56858	6.75904	6.17013	9.25628e-08	2.94049e-06	7.63612
RARRES1	-1.22215	-1.61936	-0.824941	4.94467	-6.16945	9.27976e-08	2.94049e-06	7.63196
CD247	-1.11736	-1.48061	-0.754107	4.79066	-6.16774	9.33845e-08	2.94777e-06	7.62835
TNFSF14	-0.940911	-1.2467	-0.635124	4.99392	-6.16979	9.26811e-08	2.94049e-06	7.62742
PRF1	-1.26633	-1.67765	-0.85502	5.6701	-6.17371	9.23159e-08	2.94049e-06	7.62305
URI1	1.27479	0.859707	1.68987	6.76258	6.15807	9.67874e-08	3.04936e-06	7.5989
SKAP1	-1.15731	-1.53418	-0.780444	4.71602	-6.15749	9.69935e-08	3.05003e-06	7.59471
GNB2	1.10326	0.743456	1.46307	6.92947	6.14827	1.00357e-07	3.13195e-06	7.5619
ZC3HAV1L	1.14297	0.770067	1.51588	5.51711	6.1458	1.01279e-07	3.15474e-06	7.55292
ADAM19	-1.1815	-1.5668	-0.796207	5.65917	-6.14867	1.0021e-07	3.13195e-06	7.54405
ATXN10	1.04695	0.705259	1.38864	6.58929	6.14373	1.02057e-07	3.17299e-06	7.54219
DSP	2.81319	1.96026	3.66612	7.07912	6.71299	1.26447e-07	3.78172e-06	7.54006
FXR1	1.32207	0.890358	1.75379	7.27708	6.1407	1.03853e-07	3.21671e-06	7.53454
NET1	1.36285	0.919471	1.80624	5.91136	6.16819	1.04924e-07	3.24379e-06	7.53011
APOBR	-1.08644	-1.44172	-0.731156	4.39277	-6.13157	1.06746e-07	3.28781e-06	7.51591
MXRA8	-1.19639	-1.587	-0.805781	5.4509	-6.14147	1.02911e-07	3.19353e-06	7.51319
CLEC14A	-1.19062	-1.5802	-0.801036	4.23616	-6.12793	1.08192e-07	3.32614e-06	7.51289
CTSS	-1.929	-2.52584	-1.33216	6.79158	-6.55322	1.23265e-07	3.71414e-06	7.48833
SFN	1.90322	1.30961	2.49684	6.19921	6.4919	1.24214e-07	3.72168e-06	7.48389
EPHX1	1.55023	1.05263	2.04784	6.18855	6.27231	1.16349e-07	3.55706e-06	7.47506
NPTN	1.02359	0.688505	1.35868	6.54465	6.12508	1.09338e-07	3.35514e-06	7.47405
CCL19	-1.8384	-2.41223	-1.26457	5.37259	-6.48764	1.2743e-07	3.80425e-06	7.44332
CSGALNACT2	-1.05454	-1.40016	-0.708908	5.61489	-6.11778	1.12325e-07	3.4404e-06	7.42906
ALCAM	1.49389	1.01123	1.97654	6.56723	6.22691	1.22727e-07	3.71414e-06	7.41039
C1orf43	1.07277	0.720275	1.42526	6.88417	6.10234	1.18918e-07	3.62887e-06	7.39401
PCGF2	1.07315	0.72044	1.42587	5.39071	6.10072	1.19631e-07	3.64388e-06	7.3908
HMGB3	1.34103	0.901592	1.78046	6.22387	6.12393	1.23287e-07	3.71414e-06	7.36919
ARNTL2	1.14444	0.767852	1.52102	5.43225	6.09354	1.22848e-07	3.71414e-06	7.36433
HK3	-0.897396	-1.19253	-0.602261	5.31707	-6.09684	1.21359e-07	3.68294e-06	7.35695
LILRB2	-0.913957	-1.21449	-0.613423	5.97934	-6.0978	1.2093e-07	3.67666e-06	7.35226
PDLIM1	1.06679	0.715592	1.41799	7.00223	6.09068	1.24149e-07	3.72168e-06	7.34842
IFFO1	-1.06439	-1.41473	-0.714042	5.02102	-6.09178	1.23646e-07	3.71817e-06	7.34636
IRF2BP2	1.12696	0.755391	1.49853	6.79965	6.08148	1.28439e-07	3.82745e-06	7.32097
TLR8	-0.929768	-1.23641	-0.623123	4.6163	-6.07968	1.29297e-07	3.84593e-06	7.3183
ATP5PD	1.11625	0.74791	1.48458	7.70192	6.07654	1.30804e-07	3.87691e-06	7.31019
A2M	-1.97308	-2.58661	-1.35955	5.72383	-6.52597	1.49175e-07	4.32816e-06	7.30778
KIF13A	1.02571	0.687396	1.36402	6.48043	6.0792	1.29526e-07	3.84593e-06	7.30494
CCR2	-1.081	-1.43816	-0.723835	4.60911	-6.06878	1.34602e-07	3.98234e-06	7.28214
TKT	1.31771	0.883053	1.75236	6.48039	6.08157	1.37074e-07	4.041e-06	7.26306
FCRL5	-1.46387	-1.93894	-0.9888	5.4495	-6.20158	1.414e-07	4.1537e-06	7.2628
MCOLN2	-1.00504	-1.33734	-0.672732	4.64836	-6.06437	1.36811e-07	4.04045e-06	7.2615
SERPINB9	-1.0674	-1.42078	-0.714023	4.93595	-6.05661	1.40785e-07	4.143e-06	7.22344
VIM	-2.49406	-3.26461	-1.72352	8.10275	-6.58452	1.72222e-07	4.91056e-06	7.22195
YKT6	0.95985	0.64187	1.27783	5.9902	6.05263	1.42865e-07	4.18926e-06	7.2126
ARF1	1.17071	0.782189	1.55922	9.11299	6.04199	1.48587e-07	4.31869e-06	7.20683
RAD21	1.10244	0.736782	1.4681	6.52117	6.04535	1.46757e-07	4.28778e-06	7.18826
CCL21	-1.28426	-1.70939	-0.859138	5.05288	-6.05947	1.46601e-07	4.28778e-06	7.18702
TYROBP	-1.63507	-2.15807	-1.11206	6.18281	-6.31532	1.59464e-07	4.5864e-06	7.18545
DGCR2	0.902143	0.602897	1.20139	5.87583	6.04489	1.47004e-07	4.28778e-06	7.18468
PLCL2	-1.07778	-1.43542	-0.720143	4.6959	-6.04268	1.48209e-07	4.3153e-06	7.1827
PKP4	1.24864	0.833619	1.66365	5.5319	6.03269	1.5377e-07	4.44587e-06	7.1486
WASL	1.02852	0.686706	1.37033	6.11624	6.03343	1.53353e-07	4.44159e-06	7.14399
FLI1	-1.18824	-1.58346	-0.793023	4.79494	-6.02848	1.56176e-07	4.50753e-06	7.12986
DSTN	1.57267	1.06223	2.0831	6.68709	6.21051	1.69603e-07	4.84425e-06	7.11905
GAS7	-1.14896	-1.5313	-0.766618	4.99514	-6.02553	1.5788e-07	4.54876e-06	7.11095
TOMM7	1.10392	0.735984	1.47186	7.93496	6.01595	1.63555e-07	4.69589e-06	7.09676
HCLS1	-1.65966	-2.19235	-1.12696	5.65503	-6.29553	1.768e-07	5.00649e-06	7.09259
COTL1	-1.5799	-2.0904	-1.0694	6.80304	-6.24507	1.74561e-07	4.9601e-06	7.08807
LAT2	-1.28046	-1.70609	-0.854837	5.22969	-6.03604	1.65764e-07	4.75103e-06	7.06595
ARHGAP45	-1.12218	-1.49651	-0.747855	5.44237	-6.01112	1.66498e-07	4.7638e-06	7.04778
IARS1	1.09152	0.726811	1.45623	7.29959	6.00102	1.72806e-07	4.91872e-06	7.0337
CHRDL2	-1.03925	-1.38698	-0.69151	4.41184	-5.99253	1.783e-07	5.04033e-06	7.01586
LRP6	1.00787	0.670805	1.34494	5.65699	5.99554	1.7633e-07	5.00176e-06	7.01105
FLT1	-1.17862	-1.57355	-0.783695	4.61382	-5.9841	1.83921e-07	5.19033e-06	6.97764
COL5A1	-1.80172	-2.37595	-1.22749	5.69083	-6.3574	2.06143e-07	5.69101e-06	6.97021
ATP5MF	1.11037	0.737749	1.483	8.04212	5.97501	1.90185e-07	5.33973e-06	6.94985
CXCL11	-1.13778	-1.51945	-0.7561	4.70936	-5.97728	1.88602e-07	5.30431e-06	6.94905
CAPN1	1.10429	0.733857	1.47473	5.9682	5.97738	1.88531e-07	5.30431e-06	6.94296
GFI1	-1.08989	-1.45583	-0.723943	4.6245	-5.97183	1.92418e-07	5.3841e-06	6.93134
PTP4A1	1.09908	0.730054	1.46811	6.72308	5.97189	1.92377e-07	5.3841e-06	6.93078
KRT85	-1.00409	-1.34137	-0.666811	4.58463	-5.96933	1.94201e-07	5.42081e-06	6.92513
TPI1	1.44871	0.967056	1.93036	8.21683	6.04512	2.02768e-07	5.61659e-06	6.92231
PCOLCE	-1.16923	-1.562	-0.776466	4.7005	-5.96907	1.94386e-07	5.42081e-06	6.92094
EPHB4	1.09972	0.730274	1.46917	6.21627	5.96858	1.94739e-07	5.42149e-06	6.91014
SULF1	-1.80878	-2.38707	-1.23048	5.90204	-6.33761	2.19929e-07	5.98156e-06	6.91011
PARD3	1.14152	0.757575	1.52546	5.41542	5.96154	1.99847e-07	5.545e-06	6.89267
COMT	1.04607	0.694301	1.39784	6.57773	5.9627	1.98996e-07	5.53068e-06	6.8884
USP17L7	-1.21382	-1.6224	-0.805247	5.15342	-5.95695	2.03254e-07	5.62063e-06	6.85844
HSF4	1.05482	0.699388	1.41025	5.49492	5.95063	2.08036e-07	5.73368e-06	6.85077
CTNNA1	1.12598	0.746532	1.50544	7.04682	5.94999	2.08526e-07	5.7376e-06	6.84879
ATP8B4	-1.10174	-1.47325	-0.730231	4.9312	-5.94633	2.11356e-07	5.80578e-06	6.82822
SRP9	0.979161	0.648832	1.30949	7.22532	5.94358	2.135e-07	5.84522e-06	6.82673
ERGIC3	1.07915	0.715105	1.4432	6.55219	5.9438	2.13331e-07	5.84522e-06	6.82503
CENPX	1.04155	0.690008	1.39309	6.29418	5.94077	2.15718e-07	5.89617e-06	6.81347
LSM5	1.12049	0.742086	1.4989	6.01241	5.93732	2.18479e-07	5.96178e-06	6.80313
PABPC1	1.34318	0.888597	1.79776	9.6907	5.92466	2.28887e-07	6.18445e-06	6.79931
ADIPOR1	1.05095	0.695795	1.40611	5.81873	5.93337	2.21672e-07	6.01905e-06	6.78802
OLFML2B	-0.907891	-1.21459	-0.601195	5.4827	-5.93563	2.1984e-07	5.98156e-06	6.77726
ENPP2	-1.25909	-1.68476	-0.833424	4.85153	-5.93174	2.26867e-07	6.13993e-06	6.7653
CARD8	-0.94407	-1.26341	-0.624733	5.93261	-5.92783	2.26235e-07	6.13286e-06	6.74584
EIF4G2	1.23268	0.814721	1.65063	7.86598	5.91372	2.38285e-07	6.39651e-06	6.7308
TRIP6	0.909512	0.601243	1.21778	5.32792	5.9159	2.36384e-07	6.36616e-06	6.72618
TARP	-1.07108	-1.43401	-0.708155	5.31869	-5.91758	2.34926e-07	6.33724e-06	6.71845
TMEM9	0.906712	0.59929	1.21413	5.82211	5.91392	2.38109e-07	6.39651e-06	6.71599
ADI1	1.00531	0.664169	1.34645	6.29983	5.90889	2.42546e-07	6.50032e-06	6.69769
PRDX5	1.1108	0.733734	1.48787	6.69109	5.90689	2.44344e-07	6.53789e-06	6.69427
ALDH3A2	1.3693	0.908189	1.83042	5.82924	5.96515	2.51414e-07	6.70533e-06	6.69281
TACC2	1.211	0.799399	1.62261	5.49543	5.89938	2.51174e-07	6.70533e-06	6.66984
EZR	1.28921	0.851795	1.72663	7.40851	5.91247	2.5444e-07	6.77509e-06	6.6644
LY9	-1.12964	-1.51432	-0.744956	4.29271	-5.88816	2.61745e-07	6.91383e-06	6.65096
CD248	-1.14594	-1.53612	-0.755751	4.4606	-5.88885	2.61085e-07	6.90745e-06	6.64502
HSPD1	1.26022	0.831168	1.68926	7.97924	5.88954	2.60426e-07	6.90109e-06	6.6446
AGO2	1.05427	0.695481	1.41306	5.87009	5.89189	2.58188e-07	6.85277e-06	6.63891
CNOT11	0.946217	0.624241	1.26819	6.34752	5.89262	2.57492e-07	6.84529e-06	6.63559
VAPA	1.09832	0.724238	1.47241	6.85725	5.88711	2.62758e-07	6.92952e-06	6.62471
ZBP1	-1.14322	-1.53288	-0.753568	4.5174	-5.88289	2.66864e-07	7.02658e-06	6.61854
ARPC1A	1.1387	0.750487	1.5269	5.86164	5.88145	2.68282e-07	7.05267e-06	6.60442
RPL38	1.21661	0.801057	1.63217	9.24099	5.87036	2.79429e-07	7.30573e-06	6.59878
MIF	1.4884	0.988647	1.98816	7.79855	5.99465	2.9317e-07	7.62195e-06	6.57812
SLC17A9	-1.07063	-1.43592	-0.705334	5.17721	-5.87675	2.72952e-07	7.164e-06	6.57163
APOBEC3G	-1.26664	-1.69682	-0.836459	6.22917	-5.91017	2.77143e-07	7.26246e-06	6.56368
BRIX1	1.1547	0.760274	1.54912	6.39704	5.87012	2.79679e-07	7.30573e-06	6.56147
UBE3C	1.19443	0.78619	1.60267	5.16279	5.86662	2.83295e-07	7.3885e-06	6.55326
HSPB1	1.92805	1.3012	2.55491	6.95855	6.23694	3.29404e-07	8.41816e-06	6.5487
CCT3	1.0314	0.678705	1.3841	6.51669	5.86366	2.8639e-07	7.45742e-06	6.5353
CCT6A	1.32152	0.871664	1.77138	7.20372	5.89749	2.9619e-07	7.67631e-06	6.52332
ICAM3	-1.10647	-1.48537	-0.727557	4.75883	-5.85524	2.9538e-07	7.66734e-06	6.51029
NUGGC	-1.18882	-1.59646	-0.781176	4.64616	-5.84759	3.03788e-07	7.86087e-06	6.48928
FYB1	-1.30527	-1.7492	-0.861334	5.32249	-5.90557	3.062e-07	7.91088e-06	6.48132
ARHGEF6	-1.20886	-1.62368	-0.794049	4.60447	-5.84338	3.08511e-07	7.95813e-06	6.47595
TMPRSS4	2.08719	1.41005	2.76433	6.0037	6.2591	3.62779e-07	9.10201e-06	6.47511
MRPL3	1.0619	0.697318	1.42649	6.57207	5.84019	3.12142e-07	8.03923e-06	6.45423
GUCA2B	-1.09637	-1.47363	-0.719119	4.17405	-5.82729	3.2727e-07	8.37659e-06	6.4376
RPL36A	1.15919	0.760154	1.55822	9.15367	5.82487	3.30178e-07	8.42489e-06	6.43522
HSD17B12	1.06074	0.696058	1.42543	6.08814	5.83221	3.21414e-07	8.26514e-06	6.42525
ANXA2	1.43353	0.94419	1.92287	9.08382	5.88641	3.45039e-07	8.73657e-06	6.41428
TANC1	1.05715	0.693425	1.42088	5.29955	5.82777	3.26693e-07	8.37481e-06	6.41422
COX6B1	1.28785	0.844917	1.73077	7.92888	5.83212	3.36495e-07	8.57283e-06	6.40149
TRANK1	-1.04921	-1.41002	-0.688395	5.44977	-5.8307	3.232e-07	8.29815e-06	6.40144
RASGRF2	-1.0819	-1.45472	-0.709079	4.37322	-5.81875	3.3768e-07	8.587e-06	6.39815
KRTAP10-8	-1.02865	-1.38313	-0.674157	4.53739	-5.81841	3.38091e-07	8.587e-06	6.39003
ACTN4	1.19784	0.784524	1.61115	8.10593	5.81112	3.4725e-07	8.77909e-06	6.36537
KLRK1	-1.1632	-1.56422	-0.762184	5.00758	-5.81611	3.40961e-07	8.64659e-06	6.36422
COL1A1	-2.33666	-3.09176	-1.58156	6.99503	-6.29608	4.0671e-07	9.94722e-06	6.36418
NSUN2	1.07363	0.703128	1.44413	5.7271	5.8104	3.48167e-07	8.78883e-06	6.34983
SIPA1L3	1.18835	0.77792	1.59877	6.05691	5.80562	3.54318e-07	8.93043e-06	6.33622
PPIA	1.1887	0.777543	1.59987	9.20947	5.797	3.65696e-07	9.13355e-06	6.33569
MRPL13	1.05137	0.68819	1.41456	5.71525	5.80459	3.55657e-07	8.95051e-06	6.32973
MEX3D	1.07268	0.702019	1.44333	6.05258	5.8028	3.57997e-07	8.9957e-06	6.31961
TSPAN13	1.55164	1.02854	2.07474	6.49301	5.98298	3.95105e-07	9.6921e-06	6.30459
RUSC1	1.07747	0.704853	1.45009	6.5318	5.79808	3.64251e-07	9.1211e-06	6.30262
PSME3	1.01795	0.6659	1.37	6.76068	5.79778	3.64645e-07	9.1211e-06	6.30002
TXNDC17	1.25061	0.818631	1.68259	6.13827	5.80723	3.6992e-07	9.21118e-06	6.29546
IFNA14	-1.04098	-1.40107	-0.680882	5.07993	-5.79648	3.66381e-07	9.13684e-06	6.28816
DOCK1	0.994666	0.65034	1.33899	5.53343	5.79227	3.72084e-07	9.25111e-06	6.28591
LILRA5	-0.803509	-1.08169	-0.525323	5.29331	-5.79158	3.73018e-07	9.26039e-06	6.26457
CERS2	1.02838	0.671989	1.38478	5.84188	5.78581	3.80983e-07	9.44392e-06	6.26237
TRIM63	-1.27287	-1.71501	-0.830726	3.938	-5.77251	4.00007e-07	9.79779e-06	6.25068
NAAA	-0.940015	-1.2659	-0.614127	4.92629	-5.78371	3.83924e-07	9.47415e-06	6.24966
DDX47	1.01197	0.661062	1.36288	6.18642	5.78249	3.85649e-07	9.5025e-06	6.24713
DOK2	-0.933313	-1.25682	-0.609801	5.0693	-5.78467	3.82581e-07	9.46755e-06	6.24712
BTLA	-1.15069	-1.54994	-0.751444	4.63349	-5.77905	3.90541e-07	9.6087e-06	6.24428
ADCY7	-0.960782	-1.29384	-0.627728	6.07283	-5.78431	3.83083e-07	9.46755e-06	6.23086
KLF5	2.55757	1.72405	3.39109	6.61518	6.24473	4.87424e-07	1.15949e-05	6.21602
ARHGAP15	-0.909352	-1.22498	-0.593724	5.2896	-5.77693	3.93579e-07	9.66905e-06	6.21421
ALDOA	1.71195	1.13344	2.29045	9.38509	5.9752	4.58696e-07	1.10227e-05	6.20567
ECE1	1.09414	0.713625	1.47465	5.7752	5.7656	4.10244e-07	1.00188e-05	6.19004
DENR	0.999669	0.651895	1.34744	6.2575	5.76368	4.13137e-07	1.00746e-05	6.17974
RPL35	1.21252	0.78968	1.63536	9.38469	5.74982	4.34636e-07	1.05521e-05	6.17332
FBLN5	-1.35165	-1.81753	-0.885765	4.82941	-5.83146	4.35444e-07	1.05562e-05	6.1619
HLA-DOA	-1.33905	-1.79888	-0.879215	5.62396	-5.85711	4.32201e-07	1.05084e-05	6.15863
TAX1BP1	1.11181	0.724484	1.49913	6.06636	5.75567	4.25428e-07	1.0359e-05	6.15233
HGF	-1.07008	-1.44369	-0.69647	4.43749	-5.74302	4.45575e-07	1.07544e-05	6.12722
ITGAM	-1.12556	-1.51821	-0.732908	4.81471	-5.7478	4.37861e-07	1.05992e-05	6.1253
PIK3R5	-0.965651	-1.30273	-0.628571	4.88975	-5.74419	4.43677e-07	1.07243e-05	6.10901
COA3	1.07924	0.702376	1.45609	5.60878	5.7422	4.46918e-07	1.07711e-05	6.10864
IGHM	-2.79663	-3.71131	-1.88195	6.60837	-6.22486	5.37692e-07	1.25201e-05	6.10181
NONO	0.937138	0.6095	1.26478	8.08403	5.73522	4.58461e-07	1.10227e-05	6.09407
MYH14	1.36019	0.889623	1.83075	5.95592	5.81131	4.81094e-07	1.14774e-05	6.06952
PSMB4	1.1608	0.754564	1.56703	7.04486	5.72957	4.68035e-07	1.12308e-05	6.06598
SLC25A10	0.999829	0.649842	1.34982	5.36434	5.72816	4.7045e-07	1.1256e-05	6.06156
METAP2	0.914529	0.594446	1.23461	5.66778	5.72896	4.69079e-07	1.12395e-05	6.0587
WNT7B	1.53912	1.01354	2.06471	5.6289	5.90674	5.10086e-07	1.203e-05	6.05812
CASQ2	-1.0183	-1.37544	-0.661149	4.30661	-5.717	4.9004e-07	1.16404e-05	6.04111
FLVCR2	-0.860693	-1.16221	-0.559171	4.94384	-5.72362	4.78326e-07	1.14279e-05	6.03431
EXOC7	0.958703	0.622643	1.29476	6.48102	5.72018	4.84384e-07	1.15393e-05	6.02272
PLA1A	-1.07949	-1.45846	-0.700509	4.44178	-5.71143	5.00113e-07	1.18456e-05	6.01521
SVIL	0.998357	0.648151	1.34856	6.4022	5.71616	4.91551e-07	1.16595e-05	6.01096
TENT5C	-2.21281	-2.94263	-1.48298	5.97718	-6.16781	5.81597e-07	1.32802e-05	6.00446
FGR	-1.18464	-1.60091	-0.768382	4.50834	-5.70641	5.09374e-07	1.203e-05	5.99421
S1PR1	-1.12521	-1.52091	-0.7295	4.14259	-5.70165	5.18299e-07	1.21838e-05	5.99153
GALNT18	1.15273	0.747746	1.55771	5.79284	5.70731	5.07689e-07	1.20078e-05	5.98355
FAM83H	1.74425	1.15515	2.33334	5.98982	5.99381	5.78119e-07	1.32191e-05	5.97939
TFG	1.20931	0.783906	1.63471	7.26067	5.70007	5.21304e-07	1.22074e-05	5.96331
CAND1	0.995749	0.645556	1.34594	6.57126	5.70142	5.18742e-07	1.21838e-05	5.96026
POLR2K	0.92319	0.598512	1.24787	6.36031	5.70138	5.18821e-07	1.21838e-05	5.95923
DKC1	1.13471	0.73556	1.53385	6.3833	5.70023	5.20997e-07	1.22074e-05	5.95682
ITGBL1	-1.38101	-1.86259	-0.899436	4.44367	-5.76419	5.54197e-07	1.27625e-05	5.94513
SHB	0.982306	0.636455	1.32816	5.96895	5.69506	5.30916e-07	1.23856e-05	5.93496
ADGRE5	-1.23681	-1.66915	-0.804479	5.69961	-5.74491	5.31163e-07	1.23856e-05	5.93191
CLTA	1.15383	0.747227	1.56044	7.37582	5.68997	5.40879e-07	1.25589e-05	5.92803
PPM1M	-0.930185	-1.25762	-0.602746	5.33374	-5.69614	5.28833e-07	1.23662e-05	5.92716
TNFSF4	-1.03359	-1.3981	-0.669071	4.37561	-5.68553	5.49725e-07	1.27009e-05	5.92451
LY75	-1.04827	-1.41764	-0.678907	4.86563	-5.69062	5.39598e-07	1.25468e-05	5.92318
CAPNS1	1.12414	0.727814	1.52046	7.331	5.68735	5.46072e-07	1.26439e-05	5.91826
STAMBPL1	-1.04928	-1.41917	-0.6794	4.79058	-5.68813	5.44527e-07	1.26258e-05	5.91506
CCT7	1.15572	0.748117	1.56332	6.40862	5.68535	5.50073e-07	1.27009e-05	5.90775
MKNK2	1.26209	0.818507	1.70567	6.80966	5.71063	5.63941e-07	1.29359e-05	5.89244
SIGLEC10	-1.06255	-1.43775	-0.687349	4.86533	-5.67842	5.64169e-07	1.29359e-05	5.87803
ACP5	-1.11003	-1.50167	-0.7184	5.93619	-5.68326	5.54288e-07	1.27625e-05	5.87433
ZCCHC24	-0.956736	-1.29442	-0.619051	5.30448	-5.68096	5.58973e-07	1.28525e-05	5.87111
AXL	-1.29901	-1.75257	-0.84545	5.33384	-5.75829	5.82946e-07	1.32926e-05	5.86135
LY86	-1.0127	-1.37058	-0.654819	5.02184	-5.67393	5.73498e-07	1.31316e-05	5.8559
MET	1.70788	1.1257	2.29005	5.90026	5.9363	6.64607e-07	1.48874e-05	5.83997
GLO1	1.0649	0.688003	1.44179	6.14683	5.66541	5.91605e-07	1.34344e-05	5.8337
MNDA	-1.07581	-1.45653	-0.695082	5.03219	-5.66585	5.90636e-07	1.34309e-05	5.82671
BMP8A	-0.950419	-1.28665	-0.614192	5.47431	-5.66792	5.86198e-07	1.33483e-05	5.82416
MID1IP1	0.999824	0.645399	1.35425	5.87086	5.65641	6.11332e-07	1.38633e-05	5.80161
RPS21	1.21861	0.785801	1.65142	8.72031	5.64557	6.35967e-07	1.43196e-05	5.79165
FXYD3	3.00257	2.00167	4.00347	6.77796	6.10777	7.58382e-07	1.65829e-05	5.79123
OR5H14	-0.933821	-1.2652	-0.602444	4.87649	-5.65044	6.24777e-07	1.41294e-05	5.77734
PTBP3	1.02572	0.661555	1.38988	7.18337	5.64773	6.30987e-07	1.42503e-05	5.77649
GZMM	-0.957272	-1.29682	-0.61772	5.24144	-5.65288	6.19244e-07	1.40235e-05	5.77552
SMG7	0.958881	0.618379	1.29938	6.54796	5.64658	6.33628e-07	1.42904e-05	5.76595
CXCR5	-1.05429	-1.42897	-0.679604	4.56934	-5.64203	6.44224e-07	1.44701e-05	5.7633
PRDM1	-1.21746	-1.64767	-0.78725	6.20053	-5.68056	6.36657e-07	1.43196e-05	5.75433
ILF3	1.09592	0.706264	1.48558	7.73355	5.63944	6.50353e-07	1.45879e-05	5.7533
GREM1	-1.32899	-1.79648	-0.861506	5.18609	-5.71719	6.92927e-07	1.54172e-05	5.70942
PRKACB	-0.887387	-1.20337	-0.571404	5.18007	-5.63107	6.70484e-07	1.49987e-05	5.70138
SH2D2A	-1.06332	-1.44225	-0.684382	4.81179	-5.62652	6.81701e-07	1.52212e-05	5.69611
CTNND1	1.14998	0.740146	1.55982	6.39232	5.62628	6.82274e-07	1.52212e-05	5.69551
SIRPG	-0.838046	-1.13683	-0.539261	5.0468	-5.62407	6.87804e-07	1.53238e-05	5.67934
RGS1	-1.9258	-2.57718	-1.27442	6.0591	-6.00522	8.04139e-07	1.73945e-05	5.67188
ARHGAP5	1.17085	0.752825	1.58887	5.27949	5.6162	7.07807e-07	1.5685e-05	5.66465
GLRX3	0.896231	0.576254	1.21621	6.1679	5.61619	7.07813e-07	1.5685e-05	5.65641
FAP	-1.15426	-1.56594	-0.742581	5.32531	-5.62234	6.97797e-07	1.55046e-05	5.65609
KDELR2	1.04569	0.672148	1.41922	6.00469	5.61316	7.15667e-07	1.58298e-05	5.64998
COX6C	1.25326	0.806746	1.69978	7.37959	5.63238	7.31362e-07	1.60775e-05	5.64724
S100A13	1.01602	0.653008	1.37903	6.0722	5.6121	7.18453e-07	1.58569e-05	5.64606
SERINC2	1.13218	0.727562	1.5368	5.65884	5.6106	7.22374e-07	1.59221e-05	5.64058
RIT1	1.0809	0.694372	1.46743	5.37508	5.6072	7.31373e-07	1.60775e-05	5.63248
PTK2B	-0.981525	-1.33216	-0.630892	6.29247	-5.61293	7.16269e-07	1.58298e-05	5.63008
TMEM30B	1.45131	0.941092	1.96152	5.11222	5.72924	7.88375e-07	1.70804e-05	5.62527
KCTD1	1.33597	0.863292	1.80864	5.90567	5.68319	7.66434e-07	1.66927e-05	5.61851
HOOK2	1.22463	0.786738	1.66253	5.31829	5.61015	7.62287e-07	1.66463e-05	5.60033
APLP2	1.43814	0.932173	1.9441	7.56182	5.72563	8.08511e-07	1.74252e-05	5.59539
ITGAD	-1.06012	-1.44014	-0.68011	4.54374	-5.5937	7.68196e-07	1.6709e-05	5.59225
SH2B3	-0.912623	-1.23943	-0.585814	5.17335	-5.59936	7.5254e-07	1.65205e-05	5.58675
PRRC2B	1.15724	0.742475	1.572	7.01755	5.59453	7.65878e-07	1.66927e-05	5.58515
RARRES2	-1.09025	-1.4807	-0.69981	5.66851	-5.599	7.53523e-07	1.65205e-05	5.57822
PPM1K	-1.0642	-1.44539	-0.683003	5.70128	-5.5978	7.56815e-07	1.65706e-05	5.57413
GUK1	1.15547	0.740992	1.56995	6.56439	5.58983	7.79098e-07	1.69016e-05	5.57125
AQP9	-0.925403	-1.25727	-0.593535	4.82301	-5.59122	7.75168e-07	1.68385e-05	5.57122
MXRA5	-1.33138	-1.80494	-0.857812	4.67856	-5.6516	8.32118e-07	1.7864e-05	5.54087
RCBTB2	-0.958543	-1.30294	-0.614151	4.8633	-5.58084	8.04979e-07	1.73945e-05	5.53203
CCR7	-1.07357	-1.45937	-0.687776	4.85378	-5.57974	8.08207e-07	1.74252e-05	5.5287
SQSTM1	1.05378	0.674551	1.43301	7.90632	5.57173	8.32094e-07	1.7864e-05	5.51602
IL21	-0.883574	-1.20164	-0.565511	4.82044	-5.57021	8.36697e-07	1.7939e-05	5.49647
DEFA1B	-1.07355	-1.4597	-0.687398	5.43697	-5.5745	8.23752e-07	1.77305e-05	5.49261
MAP7	1.0715	0.685192	1.4578	5.7717	5.56163	8.63183e-07	1.84829e-05	5.46705
PRAM1	-1.02669	-1.39689	-0.656488	4.83873	-5.56085	8.6565e-07	1.85117e-05	5.46312
CLPTM1L	1.26713	0.812851	1.7214	6.82766	5.60159	8.87549e-07	1.89309e-05	5.46147
RIPOR2	-1.15761	-1.57496	-0.740262	5.14201	-5.56237	8.73293e-07	1.8651e-05	5.44481
BTK	-1.08816	-1.48144	-0.694871	4.35904	-5.54784	9.07545e-07	1.92579e-05	5.43889
TALDO1	1.57817	1.02499	2.13136	6.48771	5.76441	9.86062e-07	2.05802e-05	5.43534
ATP5MK	1.05819	0.675877	1.4405	6.48165	5.54992	9.00698e-07	1.91831e-05	5.42692
RPL31	1.04596	0.666943	1.42497	9.95473	5.53351	9.56009e-07	2.00543e-05	5.42362
PEDS1	0.956083	0.610546	1.30162	5.29957	5.54809	9.06728e-07	1.92579e-05	5.42326
NBPF6	-0.993081	-1.35212	-0.634045	4.59052	-5.54611	9.13272e-07	1.9315e-05	5.42297
WNT8B	-1.11899	-1.52394	-0.714038	4.27271	-5.54071	9.31339e-07	1.9578e-05	5.42149
ACACA	1.0128	0.646628	1.37898	5.3701	5.54596	9.13743e-07	1.9315e-05	5.41656
MLKL	-0.837402	-1.13996	-0.534841	5.12547	-5.54962	9.01693e-07	1.91831e-05	5.41261
CGN	1.2069	0.770928	1.64288	5.11521	5.5526	9.25324e-07	1.95098e-05	5.41195
LRRC25	-0.977557	-1.33095	-0.624164	5.09548	-5.54658	9.11695e-07	1.9315e-05	5.40201
DOCK11	-1.00399	-1.36709	-0.640892	5.2323	-5.54429	9.1932e-07	1.9408e-05	5.39212
ITGB7	-1.1524	-1.56938	-0.73542	5.05877	-5.54153	9.28566e-07	1.95532e-05	5.38982
HNRNPU	1.2275	0.783196	1.6718	8.1966	5.54166	9.65706e-07	2.0232e-05	5.38114
EIF4E3	-1.05252	-1.43343	-0.671606	5.14356	-5.54048	9.32114e-07	1.9578e-05	5.37937
PPP1R13B	0.92167	0.587483	1.25586	5.37566	5.53002	9.68199e-07	2.02586e-05	5.3564
CAPN2	1.26246	0.807621	1.71729	6.7201	5.57485	9.90892e-07	2.06548e-05	5.35447
SRSF9	1.06162	0.676563	1.44667	7.17875	5.52823	9.74496e-07	2.03645e-05	5.35431
CBX3	0.935766	0.596022	1.27551	7.40937	5.52276	9.94023e-07	2.0694e-05	5.33792
SIT1	-1.01922	-1.38941	-0.64902	4.50506	-5.52046	1.00238e-06	2.07632e-05	5.33777
S100A11	1.68893	1.08987	2.28798	10.4565	5.69229	1.15486e-06	2.35961e-05	5.32653
BCAP31	1.01082	0.643743	1.37789	6.73318	5.52156	9.98377e-07	2.07063e-05	5.32206
SLAMF1	-0.929221	-1.26664	-0.591798	5.01799	-5.52186	9.97278e-07	2.07063e-05	5.32038
ERBB3	1.12346	0.715115	1.53181	5.15517	5.51657	1.01661e-06	2.10316e-05	5.31762
GYPC	-1.18371	-1.61168	-0.755754	6.32775	-5.5515	9.97841e-07	2.07063e-05	5.31758
COX5B	1.05967	0.67437	1.44497	7.08139	5.5146	1.0239e-06	2.1156e-05	5.30507
CDC42BPG	1.16105	0.738726	1.58338	5.01418	5.51244	1.03196e-06	2.12958e-05	5.30345
UBA2	1.02054	0.649054	1.39203	5.99092	5.50842	1.04711e-06	2.15814e-05	5.27891
TXN	1.87929	1.22429	2.53429	8.14926	5.82048	1.24021e-06	2.49637e-05	5.27344
ITGA2	1.201	0.764574	1.63742	5.56236	5.52128	1.06817e-06	2.19881e-05	5.27006
ITGA8	-1.06174	-1.44974	-0.67373	4.2159	-5.4868	1.13247e-06	2.32537e-05	5.23091
RCN3	-1.03727	-1.41554	-0.659	5.32106	-5.49832	1.08617e-06	2.23307e-05	5.22689
THEMIS	-0.986524	-1.3472	-0.625845	4.40785	-5.48438	1.14241e-06	2.33995e-05	5.21493
AHCY	1.09362	0.693805	1.49343	6.0904	5.48466	1.14125e-06	2.33995e-05	5.19821
FMNL3	-0.890365	-1.21604	-0.564693	5.18751	-5.48188	1.15282e-06	2.35835e-05	5.17282
SIGLEC1	-1.19698	-1.63485	-0.759111	4.60573	-5.48308	1.18849e-06	2.41635e-05	5.17233
WDR45B	0.889766	0.564021	1.21551	6.50821	5.47695	1.17359e-06	2.39491e-05	5.16586
SCUBE1	-0.879778	-1.20189	-0.557668	4.8805	-5.4766	1.17507e-06	2.39498e-05	5.16474
TTLL8	-1.01809	-1.39163	-0.644548	4.26536	-5.46496	1.22564e-06	2.47717e-05	5.16284
LRRC8A	1.39773	0.894841	1.90063	6.03134	5.60002	1.26738e-06	2.53308e-05	5.15465
VNN2	-0.954162	-1.30367	-0.604658	4.90719	-5.47408	1.18584e-06	2.41393e-05	5.15437
ABO	1.11136	0.704057	1.51866	5.39158	5.47116	1.19845e-06	2.43361e-05	5.1534
TSPAN3	1.29902	0.827361	1.77069	5.78066	5.53635	1.24145e-06	2.49637e-05	5.15042
MLF2	1.18862	0.753989	1.62325	6.59782	5.48683	1.20647e-06	2.44687e-05	5.14967
RPL37A	1.16665	0.737508	1.59579	10.0188	5.45108	1.28876e-06	2.56957e-05	5.13609
GTF2A2	1.17786	0.746199	1.60952	5.64273	5.47287	1.22741e-06	2.47717e-05	5.13307
GARS1	1.01027	0.639601	1.38093	5.73643	5.46505	1.22523e-06	2.47717e-05	5.12933
SOWAHD	-1.03302	-1.41262	-0.653429	4.2231	-5.45672	1.26272e-06	2.52683e-05	5.12857
MGST1	2.3237	1.51663	3.13076	6.56449	5.8587	1.48497e-06	2.88302e-05	5.12437
PIP4K2C	0.935597	0.592305	1.27889	5.81013	5.46469	1.22683e-06	2.47717e-05	5.12296
ITGA11	-0.946593	-1.29428	-0.598904	4.7059	-5.459	1.25235e-06	2.51216e-05	5.1106
ADORA3	-0.926359	-1.26637	-0.586349	5.0396	-5.46297	1.2345e-06	2.48845e-05	5.10955
SMURF1	1.02444	0.648084	1.4008	5.54923	5.45793	1.25721e-06	2.51885e-05	5.10419
TSKU	1.26697	0.804978	1.72895	6.0686	5.51045	1.30015e-06	2.58917e-05	5.09621
MYADM	-1.03149	-1.41025	-0.652732	5.69686	-5.46066	1.24487e-06	2.50018e-05	5.08836
YAP1	0.940365	0.594714	1.28602	6.23036	5.45507	1.27032e-06	2.53588e-05	5.08829
RPS27A	1.14838	0.723918	1.57284	10.1373	5.42487	1.41687e-06	2.77146e-05	5.04815
CAPRIN1	0.99197	0.626471	1.35747	6.64534	5.44194	1.33207e-06	2.64635e-05	5.04509
USP17L3	-1.17043	-1.60214	-0.738713	8.47811	-5.43612	1.36041e-06	2.6892e-05	5.04102
PPP3CC	-0.939233	-1.28525	-0.593218	5.12429	-5.44277	1.32811e-06	2.64167e-05	5.03929
B4GALT1	1.1558	0.729488	1.58211	7.48367	5.43624	1.35983e-06	2.6892e-05	5.03454
VGLL3	-0.979751	-1.34132	-0.618184	4.49958	-5.43336	1.37405e-06	2.70694e-05	5.02996
PRKDC	1.05152	0.663676	1.43937	6.12268	5.43627	1.3597e-06	2.6892e-05	5.02944
STMP1	0.997213	0.62937	1.36506	7.14072	5.43584	1.36178e-06	2.6892e-05	5.02904
SYT11	-0.931299	-1.27463	-0.587964	5.0936	-5.43891	1.34675e-06	2.6723e-05	5.02677
UBE2H	1.14174	0.720467	1.56301	6.27752	5.43434	1.36918e-06	2.70056e-05	5.02209
RAB18	0.990107	0.624626	1.35559	5.68922	5.43199	1.38087e-06	2.71714e-05	5.01257
VSIR	-1.2656	-1.72607	-0.805133	5.6839	-5.53052	1.40341e-06	2.75492e-05	5.0103
DST	1.40078	0.893382	1.90818	6.70361	5.56458	1.48613e-06	2.88302e-05	5.00287
PGK1	1.11824	0.705076	1.5314	7.09305	5.42695	1.40627e-06	2.75727e-05	5.0002
CTSW	-0.970399	-1.32887	-0.611931	5.1002	-5.42802	1.40085e-06	2.75317e-05	4.98645
SMYD1	-1.03165	-1.41342	-0.64988	4.47609	-5.41843	1.45022e-06	2.82664e-05	4.98347
LRPPRC	1.05379	0.664172	1.44342	6.89295	5.42316	1.42562e-06	2.78528e-05	4.98251
OLFML3	-0.913553	-1.25114	-0.575963	6.74511	-5.42606	1.41076e-06	2.76279e-05	4.97422
CPZ	-0.965513	-1.32256	-0.608467	5.20432	-5.4222	1.43058e-06	2.79166e-05	4.96171
FXYD6	-0.953524	-1.30661	-0.600438	5.0388	-5.41493	1.46866e-06	2.85585e-05	4.94468
PLXND1	-1.10494	-1.51374	-0.69615	5.91676	-5.42018	1.45352e-06	2.82973e-05	4.93832
SLC25A39	0.957087	0.602371	1.3118	6.66478	5.41017	1.49412e-06	2.89511e-05	4.93446
CALM2	1.20603	0.759819	1.65225	7.72429	5.42324	1.53112e-06	2.9495e-05	4.93389
KRTAP4-2	-0.975134	-1.33658	-0.613692	4.96646	-5.40962	1.49711e-06	2.89751e-05	4.9268
NDUFB4	1.10496	0.695153	1.51476	6.9264	5.40642	1.51452e-06	2.92094e-05	4.92651
PTTG2	-0.91971	-1.26122	-0.578196	4.37282	-5.39987	1.55073e-06	2.96651e-05	4.92057
TMEM184A	1.19729	0.754412	1.64017	5.44076	5.42515	1.54097e-06	2.95468e-05	4.91933
PDZRN3	-0.959989	-1.31629	-0.603684	4.69385	-5.40238	1.53675e-06	2.95468e-05	4.91334
ISLR	-1.00375	-1.376	-0.631502	5.37345	-5.40674	1.51277e-06	2.92094e-05	4.90989
DHX40	1.02756	0.646111	1.40901	5.34976	5.40145	1.54191e-06	2.95468e-05	4.90767
S100A10	1.75426	1.12791	2.3806	7.79275	5.67702	1.78046e-06	3.32508e-05	4.90598
ZAP70	-1.24864	-1.71073	-0.786561	4.45596	-5.42441	1.59508e-06	3.04079e-05	4.90561
GAB3	-1.01648	-1.39434	-0.638628	4.26457	-5.39408	1.58349e-06	3.02217e-05	4.90497
KLF2	-0.931675	-1.27715	-0.586194	5.60969	-5.40732	1.50958e-06	2.91823e-05	4.89824
TOX	-1.03493	-1.41951	-0.650357	4.65202	-5.39599	1.57258e-06	3.00483e-05	4.89474
IL16	-0.778171	-1.06702	-0.489326	5.40365	-5.40195	1.53911e-06	2.95468e-05	4.88892
SPATA13	-1.10911	-1.52085	-0.697377	5.32727	-5.4013	1.54275e-06	2.95468e-05	4.88884
TATDN1	0.899545	0.564749	1.23434	5.83036	5.38746	1.62174e-06	3.08805e-05	4.85885
RIPOR1	-0.898102	-1.2325	-0.563709	4.71454	-5.3853	1.63443e-06	3.10861e-05	4.85115
RDH10	1.08244	0.679366	1.48552	5.64616	5.38465	1.63828e-06	3.10878e-05	4.84774
CCDC102B	-1.03948	-1.4271	-0.651853	4.26198	-5.37707	1.68367e-06	3.18028e-05	4.84366
SLC2A6	-0.876281	-1.20258	-0.549978	4.91125	-5.38472	1.63784e-06	3.10878e-05	4.84297
GPR3	-0.88821	-1.21926	-0.557165	4.58086	-5.37984	1.66693e-06	3.15589e-05	4.83896
DEFB106A	-1.02151	-1.40235	-0.640665	4.65172	-5.37822	1.67673e-06	3.1708e-05	4.83198
S100B	-0.948474	-1.30169	-0.595256	5.25803	-5.38424	1.6407e-06	3.1098e-05	4.82711
TRIM2	1.23549	0.777038	1.69394	5.14951	5.41199	1.7365e-06	3.26145e-05	4.81615
FYN	-1.13638	-1.55898	-0.713791	5.5831	-5.39575	1.69163e-06	3.19167e-05	4.8034
C9orf153	-0.946806	-1.30019	-0.593418	4.93345	-5.37218	1.71363e-06	3.22949e-05	4.79842
ARSG	-0.819101	-1.12498	-0.513221	4.86445	-5.36943	1.73067e-06	3.25788e-05	4.79313
BUD31	0.930551	0.582992	1.27811	6.89499	5.3685	1.73651e-06	3.26145e-05	4.79113
SELENOI	1.10044	0.68891	1.51197	4.84379	5.36176	1.77918e-06	3.32508e-05	4.78604
PSMD14	0.993013	0.621854	1.36417	5.96615	5.36458	1.76124e-06	3.30412e-05	4.77686
SSBP1	0.941733	0.589626	1.29384	6.40009	5.36284	1.77232e-06	3.32114e-05	4.76971
ABHD11	1.07435	0.672572	1.47613	5.56769	5.36169	1.77966e-06	3.32508e-05	4.76928
ABHD17C	1.12672	0.705157	1.54829	5.83249	5.35912	1.79622e-06	3.35071e-05	4.75753
ZBTB16	-0.986388	-1.3561	-0.616675	4.21679	-5.34964	1.85863e-06	3.44766e-05	4.74984
YWHAQ	1.07216	0.670701	1.47362	7.26778	5.35499	1.82314e-06	3.39709e-05	4.7497
LSM4	1.20508	0.755764	1.65439	6.21605	5.38394	1.84191e-06	3.42049e-05	4.7494
NNMT	-1.76707	-2.40027	-1.13388	5.09483	-5.66352	2.07822e-06	3.7744e-05	4.74469
TPBG	1.00117	0.626095	1.37624	4.95657	5.35221	1.84148e-06	3.42049e-05	4.74344
GAPT	-1.00711	-1.38428	-0.629929	4.81759	-5.35392	1.83019e-06	3.40638e-05	4.73942
TDO2	-0.993358	-1.36571	-0.621008	4.57576	-5.34929	1.86091e-06	3.44801e-05	4.73627
FAM162A	1.20943	0.758289	1.66058	6.15953	5.38275	1.89393e-06	3.50134e-05	4.72378
TNFRSF14	-0.96922	-1.33265	-0.605794	4.93193	-5.34746	1.87324e-06	3.46696e-05	4.71027
NME2	1.15518	0.721297	1.58907	8.32657	5.33848	1.93482e-06	3.55344e-05	4.70922
BLK	-1.07243	-1.47515	-0.669716	4.47401	-5.33963	1.92682e-06	3.54626e-05	4.70641
BTBD2	1.01749	0.635676	1.3993	6.05542	5.34344	1.90053e-06	3.50955e-05	4.70273
CTHRC1	-1.17002	-1.60708	-0.732957	5.30298	-5.37361	1.90263e-06	3.50955e-05	4.70113
GIMAP6	-0.998828	-1.37451	-0.623143	4.1767	-5.331	1.9876e-06	3.62937e-05	4.69211
SGPP2	1.41749	0.896277	1.93871	6.15417	5.4855	2.0707e-06	3.76488e-05	4.69062
KAT2B	-0.909402	-1.25083	-0.567975	5.37807	-5.34072	1.91926e-06	3.53629e-05	4.67399
NECTIN1	2.29665	1.47701	3.1163	6.10966	5.70211	2.37103e-06	4.17011e-05	4.66929
NR4A3	-0.775775	-1.06716	-0.484393	5.2724	-5.33845	1.93503e-06	3.55344e-05	4.66885
UBAP2L	0.866145	0.540565	1.19172	6.49967	5.33427	1.96436e-06	3.6031e-05	4.66845
POLR2L	1.05337	0.657188	1.44956	7.542	5.33122	1.98602e-06	3.62937e-05	4.66764
ANXA4	0.948004	0.591528	1.30448	5.41525	5.33238	1.97775e-06	3.61981e-05	4.66478
COL12A1	-1.13176	-1.55638	-0.707138	5.06849	-5.34682	1.96644e-06	3.6031e-05	4.66274
SCML4	-0.873134	-1.20157	-0.544699	4.76714	-5.33056	1.99076e-06	3.62937e-05	4.66031
DEFB103A	-1.02712	-1.41348	-0.640749	4.82916	-5.33041	1.99177e-06	3.62937e-05	4.65625
ADAM9	1.21861	0.762243	1.67498	6.24408	5.36241	2.06832e-06	3.76471e-05	4.64385
ANXA1	1.78658	1.14044	2.43271	7.56149	5.61043	2.40865e-06	4.22577e-05	4.61539
CDC42EP4	1.21843	0.76191	1.67495	5.9158	5.36107	2.12543e-06	3.83903e-05	4.61505
ECPAS	0.879845	0.548081	1.21161	5.88271	5.31763	2.08553e-06	3.78352e-05	4.60994
YWHAZ	1.19753	0.745477	1.64959	8.94906	5.31304	2.17133e-06	3.90059e-05	4.60962
BRD9	0.851137	0.53001	1.17226	5.27979	5.31452	2.10896e-06	3.81763e-05	4.60651
EMD	0.827747	0.51549	1.14	5.35708	5.31528	2.10317e-06	3.81132e-05	4.60539
TIGD3	-0.921307	-1.26938	-0.573235	4.19561	-5.30733	2.16415e-06	3.89617e-05	4.60447
ERG28	1.14312	0.712175	1.57407	5.63742	5.32014	2.12097e-06	3.83517e-05	4.60314
FCRL3	-0.976314	-1.34511	-0.607517	4.34215	-5.30815	2.15779e-06	3.88897e-05	4.60048
TMEM271	-0.994509	-1.37027	-0.618751	4.43671	-5.30691	2.16741e-06	3.89779e-05	4.5993
KRAS	0.967267	0.602024	1.33251	6.92991	5.31014	2.14246e-06	3.86556e-05	4.58926
GPRC5A	1.76248	1.12348	2.40149	6.15352	5.59551	2.47944e-06	4.31328e-05	4.58426
JTB	0.95653	0.594725	1.31834	7.13779	5.30108	2.2133e-06	3.97168e-05	4.56112
PCBP2	1.12158	0.696387	1.54677	9.34602	5.28914	2.3103e-06	4.10116e-05	4.55728
HNRNPK	0.977635	0.607627	1.34764	7.62746	5.29794	2.23846e-06	4.00811e-05	4.55375
GBGT1	-0.947511	-1.30606	-0.588962	4.7256	-5.29878	2.23166e-06	4.00027e-05	4.55149
CD19	-0.85974	-1.18522	-0.534263	4.61238	-5.29649	2.2501e-06	4.02022e-05	4.54986
AOAH	-1.29418	-1.77651	-0.811852	5.1493	-5.4027	2.31884e-06	4.10499e-05	4.54564
KIAA1671	1.06657	0.662736	1.47041	5.14294	5.29572	2.25632e-06	4.02698e-05	4.54257
P2RX5	-1.09191	-1.50562	-0.678194	4.53419	-5.29211	2.28576e-06	4.07073e-05	4.53795
ABCD2	-0.989941	-1.36467	-0.61521	4.98003	-5.29701	2.24594e-06	4.01715e-05	4.5343
DHX9	0.915051	0.568386	1.26172	7.24661	5.29269	2.28105e-06	4.06672e-05	4.52881
DIO2	-1.26899	-1.74497	-0.793017	4.77334	-5.36151	2.37101e-06	4.17011e-05	4.52602
RNF7	1.05464	0.654857	1.45442	6.45623	5.28961	2.3064e-06	4.09864e-05	4.52256
ZNF442	-0.978844	-1.35045	-0.607237	4.24524	-5.28166	2.37315e-06	4.17011e-05	4.5155
OSMR	1.37531	0.863396	1.88723	5.92917	5.41565	2.46702e-06	4.29683e-05	4.51479
PATJ	0.863704	0.536317	1.19109	5.68138	5.28986	2.30435e-06	4.09864e-05	4.51388
ITGB8	1.85158	1.17919	2.52397	5.64028	5.59118	2.70495e-06	4.63718e-05	4.5123
PSMD7	0.936151	0.581228	1.29107	6.83489	5.28875	2.31352e-06	4.10246e-05	4.51043
COLEC12	-1.0481	-1.44587	-0.650333	4.48983	-5.28342	2.35822e-06	4.15938e-05	4.5096
MRPS21	0.930208	0.577487	1.28293	6.09602	5.28798	2.31992e-06	4.10499e-05	4.50914
STRN3	0.904564	0.561393	1.24773	5.2922	5.28531	2.3423e-06	4.14015e-05	4.50058
PTGES3	1.05931	0.657143	1.46147	7.74576	5.28152	2.3744e-06	4.17011e-05	4.49956
DBI	1.06512	0.660917	1.46931	6.3067	5.28377	2.35533e-06	4.15873e-05	4.49903
GRIA1	-1.02577	-1.41587	-0.635674	4.13538	-5.27253	2.45228e-06	4.27957e-05	4.49495
TMEM41A	1.23313	0.767422	1.69883	5.17841	5.31833	2.45119e-06	4.27957e-05	4.49035
NCL	1.19248	0.741116	1.64385	7.39325	5.30269	2.42285e-06	4.24167e-05	4.48914
KRT15	2.62265	1.677	3.56831	7.29185	5.64637	2.90399e-06	4.93738e-05	4.47031
TRA2A	0.837178	0.519067	1.15529	7.04939	5.27692	2.41395e-06	4.23056e-05	4.46989
NSDHL	1.12578	0.697508	1.55404	5.10561	5.27081	2.46738e-06	4.29683e-05	4.4605
KIAA0040	-0.962841	-1.32898	-0.596699	5.03027	-5.27285	2.44939e-06	4.27957e-05	4.45067
HNRNPC	1.08937	0.674751	1.50399	7.31653	5.26828	2.48991e-06	4.32693e-05	4.44905
FCRL2	-1.04103	-1.43763	-0.644421	4.43347	-5.26315	2.53618e-06	4.39346e-05	4.44461
ADAP2	-1.19536	-1.64672	-0.744007	5.17301	-5.32139	2.51483e-06	4.36564e-05	4.44217
SYNGR2	1.10554	0.684522	1.52656	7.53413	5.26517	2.51781e-06	4.36624e-05	4.44149
ZNF705B	-0.962585	-1.32961	-0.59556	4.66105	-5.25878	2.57622e-06	4.44883e-05	4.41713
SYT6	-0.873134	-1.20638	-0.53989	4.31329	-5.25363	2.62418e-06	4.50807e-05	4.4162
SRSF6	0.836949	0.51803	1.15587	6.50165	5.26211	2.54563e-06	4.40522e-05	4.41454
TNFAIP3	-1.2058	-1.66017	-0.75142	5.73279	-5.33684	2.58817e-06	4.46014e-05	4.41145
ITGAE	-1.02989	-1.4226	-0.637175	4.76754	-5.25842	2.57958e-06	4.44999e-05	4.4095
CLTC	1.07691	0.665955	1.48787	7.89886	5.25442	2.61679e-06	4.50006e-05	4.4081
GPR155	-0.868586	-1.19976	-0.537411	4.97486	-5.25893	2.57486e-06	4.44883e-05	4.40219
BANF1	0.923888	0.571397	1.27638	6.65484	5.25549	2.60682e-06	4.48759e-05	4.39464
MUC6	-1.05485	-1.45865	-0.651046	3.97011	-5.23798	2.77555e-06	4.73852e-05	4.3841
ALG3	1.07311	0.663283	1.48293	6.17585	5.25032	2.65552e-06	4.55717e-05	4.37742
MRPS26	0.934329	0.577018	1.29164	5.51815	5.24318	2.7244e-06	4.66567e-05	4.355
UGP2	0.967635	0.597419	1.33785	6.24265	5.2408	2.74768e-06	4.70067e-05	4.34564
GDE1	0.939613	0.580054	1.29917	5.91981	5.23986	2.75694e-06	4.71162e-05	4.34075
OCIAD2	1.40992	0.881139	1.93871	6.66181	5.38086	3.06556e-06	5.15104e-05	4.31508
SUPT5H	1.01153	0.623599	1.39946	6.1887	5.22835	2.87294e-06	4.89467e-05	4.30454
IL12RB1	-0.973292	-1.34689	-0.599697	4.49673	-5.22377	2.92049e-06	4.95523e-05	4.30146
PADI6	-0.825253	-1.142	-0.50851	4.7216	-5.22421	2.91582e-06	4.9524e-05	4.2922
STAU1	0.924864	0.569967	1.27976	6.31825	5.22537	2.9038e-06	4.93738e-05	4.2913
IFI30	-1.78712	-2.446	-1.12825	8.32931	-5.50486	3.39073e-06	5.57545e-05	4.28887
FGD3	-0.862224	-1.19276	-0.53169	5.57018	-5.23053	2.85063e-06	4.86167e-05	4.28677
SUN1	0.811524	0.499992	1.12306	6.37439	5.22324	2.926e-06	4.95948e-05	4.27792
EEF1G	1.08563	0.667225	1.50404	9.85399	5.20264	3.14978e-06	5.2525e-05	4.27255
DYNLRB1	0.918995	0.565853	1.27214	6.07857	5.21801	2.98126e-06	5.04795e-05	4.26787
ADRM1	1.00713	0.620085	1.39417	7.01039	5.21754	2.98634e-06	5.05031e-05	4.26603
CD59	1.08236	0.666385	1.49834	6.89574	5.21729	2.98894e-06	5.05031e-05	4.26077
MRPL14	0.780031	0.48022	1.07984	6.01375	5.21682	2.99401e-06	5.05031e-05	4.25632
CEBPG	1.16489	0.718257	1.61152	5.86953	5.2349	3.07921e-06	5.15717e-05	4.25016
ACTL6A	1.29943	0.806286	1.79258	6.46243	5.30514	3.20017e-06	5.30971e-05	4.24735
SLA	-0.954065	-1.32085	-0.587282	5.30112	-5.21568	3.00629e-06	5.06437e-05	4.2446
PLA2G15	-0.955921	-1.32388	-0.587964	4.72022	-5.20914	3.07744e-06	5.15717e-05	4.24079
UQCRQ	0.88228	0.542653	1.22191	6.84051	5.20889	3.08012e-06	5.15717e-05	4.23827
PRR20A	-1.02778	-1.42282	-0.632739	5.91605	-5.21674	2.99488e-06	5.05031e-05	4.23649
NEBL	0.924321	0.568137	1.2805	5.31525	5.20344	3.1408e-06	5.24282e-05	4.22106
MTRNR2L1	0.855482	0.525979	1.18498	6.68119	5.20587	3.11362e-06	5.20798e-05	4.22082
RPN2	0.895263	0.550191	1.24034	7.55392	5.20214	3.1554e-06	5.25655e-05	4.22023
CEP128	-0.998688	-1.38301	-0.614369	5.55935	-5.2105	3.06248e-06	5.15104e-05	4.21883
ADSS2	0.983361	0.604459	1.36226	6.76952	5.20388	3.13587e-06	5.23989e-05	4.21706
OR8G1	-0.8444	-1.16937	-0.519428	6.35807	-5.21008	3.0671e-06	5.15104e-05	4.2157
RPL35A	1.14332	0.701572	1.58507	9.0246	5.1896	3.30006e-06	5.45898e-05	4.2098
NR1H3	-1.23507	-1.70515	-0.765002	5.5117	-5.28727	3.25201e-06	5.39031e-05	4.20589
BNIP3	1.33938	0.83143	1.84733	6.06831	5.3142	3.39483e-06	5.57665e-05	4.20241
MILR1	-1.13961	-1.57939	-0.699833	4.46898	-5.19702	3.27609e-06	5.42478e-05	4.19643
MARK2	0.854948	0.525224	1.18467	6.36466	5.19913	3.18957e-06	5.29745e-05	4.19508
TBC1D2B	-0.837549	-1.1604	-0.514701	5.72475	-5.20179	3.15934e-06	5.25782e-05	4.19432
LAG3	-1.01742	-1.40962	-0.62521	5.67653	-5.20146	3.16307e-06	5.25872e-05	4.18826
RPLP0	1.18746	0.7286	1.64631	8.91608	5.19135	3.41898e-06	5.61072e-05	4.17667
TEX261	0.827622	0.507816	1.14743	5.56024	5.18903	3.30681e-06	5.46467e-05	4.16516
RAD23B	0.993272	0.609103	1.37744	7.50507	5.18426	3.36361e-06	5.5419e-05	4.15942
PHLDA3	0.874823	0.536648	1.213	5.71723	5.18704	3.33034e-06	5.49805e-05	4.15741
FNDC1	-1.03126	-1.43083	-0.631697	4.1519	-5.17514	3.47502e-06	5.69703e-05	4.15721
SMG5	0.806058	0.494368	1.11775	6.11667	5.18543	3.34954e-06	5.52423e-05	4.1481
ADGRA2	-0.98324	-1.3644	-0.602082	4.06824	-5.17244	3.50863e-06	5.74643e-05	4.14667
MDH1	1.01825	0.624282	1.41222	6.22393	5.18245	3.38539e-06	5.57223e-05	4.14049
PSMB2	0.877459	0.537137	1.21778	7.03376	5.16986	3.54114e-06	5.79393e-05	4.10552
NEDD4L	1.29192	0.796418	1.78742	5.11588	5.24684	3.73476e-06	6.06265e-05	4.10496
EIF3A	0.907306	0.555034	1.25958	7.34606	5.16436	3.6113e-06	5.90286e-05	4.08694
RPS7	0.946834	0.578311	1.31536	9.39421	5.1517	3.77808e-06	6.12093e-05	4.08561
FAM135A	1.09199	0.667804	1.51617	5.60106	5.16206	3.65495e-06	5.96241e-05	4.07213
TMCO1	0.89919	0.549879	1.2485	6.16289	5.16155	3.64768e-06	5.95644e-05	4.06971
LTC4S	-0.904349	-1.25575	-0.552946	4.826	-5.16026	3.66448e-06	5.96778e-05	4.06679
TET3	0.801363	0.489973	1.11275	7.05346	5.16018	3.66547e-06	5.96778e-05	4.06534
FHIT	-0.773988	-1.07479	-0.473185	4.85273	-5.15934	3.67656e-06	5.97405e-05	4.06191
RSPH14	-0.954478	-1.32611	-0.582845	4.44952	-5.14983	3.80342e-06	6.14992e-05	4.05425
GBP5	-1.59389	-2.19084	-0.996944	5.72892	-5.41373	4.13355e-06	6.55531e-05	4.05265
PCDH11X	-0.865286	-1.20203	-0.528547	4.60454	-5.15237	3.76912e-06	6.11242e-05	4.05185
STX11	-0.872225	-1.21118	-0.533272	5.16937	-5.15976	3.67101e-06	5.97091e-05	4.05135
DLG1	1.44538	0.896197	1.99456	5.61196	5.31615	4.09824e-06	6.50556e-05	4.04818
PACSIN3	1.17857	0.721259	1.63588	4.87046	5.17318	3.85689e-06	6.1939e-05	4.04588
AP2M1	1.26958	0.779885	1.75927	8.01126	5.2148	3.9985e-06	6.37174e-05	4.03601
DLG5	0.992176	0.605948	1.3784	5.99389	5.15093	3.78843e-06	6.13169e-05	4.03336
CDRT15	-0.997085	-1.3855	-0.608672	4.64421	-5.1473	3.8378e-06	6.17526e-05	4.03275
USP54	1.04167	0.635966	1.44738	5.2452	5.14828	3.82448e-06	6.17188e-05	4.03145
SETDB2	-0.844748	-1.17372	-0.515781	4.75009	-5.14892	3.81578e-06	6.16387e-05	4.03019
ATP13A3	1.09474	0.668443	1.52103	5.8262	5.14958	3.83083e-06	6.17526e-05	4.02855
ULK1	1.02327	0.624668	1.42187	5.34219	5.14745	3.83578e-06	6.17526e-05	4.02773
HSPA8	1.01341	0.618096	1.40873	8.5483	5.14024	3.93559e-06	6.29579e-05	4.02483
CRTAM	-0.97466	-1.35466	-0.594664	4.54965	-5.14299	3.89728e-06	6.25269e-05	4.02075
KRT18	0.917066	0.559421	1.27471	7.96685	5.1415	3.91803e-06	6.27378e-05	4.01711
KDM5C	0.78349	0.47825	1.08873	6.74509	5.14675	3.84542e-06	6.18151e-05	4.01348
CCDC200	-0.886183	-1.23198	-0.540384	4.51181	-5.13856	3.95921e-06	6.32134e-05	4.00714
PIGT	0.979826	0.597548	1.3621	6.02725	5.13938	3.94768e-06	6.30903e-05	3.99494
C1orf54	-0.81329	-1.1304	-0.496176	5.17765	-5.14246	3.90459e-06	6.25833e-05	3.99432
SPANXA1	1.14692	0.700067	1.59378	7.91544	5.15026	4.05453e-06	6.44857e-05	3.99205
PSMC4	0.974615	0.594258	1.35497	6.05413	5.13787	3.96894e-06	6.33075e-05	3.98621
CDK4	1.18068	0.722252	1.63911	7.18592	5.17331	4.09286e-06	6.50327e-05	3.98356
EIF4H	0.906655	0.552415	1.2609	7.09931	5.13199	4.05309e-06	6.44857e-05	3.97084
ACVRL1	-1.07639	-1.49757	-0.655212	4.36472	-5.12443	4.16362e-06	6.59666e-05	3.96831
EMC10	0.962766	0.586002	1.33953	7.76595	5.1238	4.17292e-06	6.60505e-05	3.95266
AEBP2	0.964955	0.587065	1.34285	6.24312	5.12016	4.22746e-06	6.67219e-05	3.92928
P2RX7	-0.884339	-1.23065	-0.538028	4.82677	-5.12028	4.2256e-06	6.67219e-05	3.9287
ITPR1	-0.902668	-1.25648	-0.548857	4.53233	-5.11561	4.29643e-06	6.75522e-05	3.92637
LMCD1	-0.941122	-1.30953	-0.572715	5.09104	-5.12224	4.19618e-06	6.63551e-05	3.92502
HK1	1.03433	0.629136	1.43952	6.02418	5.11845	4.25315e-06	6.70633e-05	3.92432
SLC2A1	2.06598	1.29266	2.83931	6.05056	5.43457	5.06089e-06	7.6934e-05	3.92229
TFAP2A	1.18886	0.72569	1.65202	5.34552	5.15649	4.38656e-06	6.87728e-05	3.9216
EPS8	1.25607	0.769289	1.74285	6.14847	5.19245	4.4799e-06	6.99042e-05	3.91805
GPC1	2.00593	1.25415	2.75771	6.14284	5.42656	5.08815e-06	7.72772e-05	3.91177
MTA3	0.818797	0.497895	1.1397	6.1439	5.11618	4.28779e-06	6.74806e-05	3.9102
LYL1	-0.997214	-1.38802	-0.606405	5.11084	-5.1164	4.28429e-06	6.74806e-05	3.90477
MYC	1.29917	0.797092	1.80124	6.57296	5.21281	4.59875e-06	7.14833e-05	3.9031
NFE2L1	0.920386	0.559375	1.2814	6.86402	5.11201	4.35187e-06	6.82938e-05	3.90071
MGAT4A	-1.02755	-1.43056	-0.624535	4.86946	-5.11238	4.34606e-06	6.82675e-05	3.90006
GPR152	-1.01557	-1.41416	-0.616971	4.64423	-5.10877	4.4022e-06	6.89526e-05	3.89901
ARF5	0.953723	0.579378	1.32807	6.24106	5.10848	4.40681e-06	6.89592e-05	3.88729
DEPP1	-1.07204	-1.49309	-0.650997	4.97092	-5.10532	4.45662e-06	6.96355e-05	3.87883
CTNNBIP1	1.01358	0.615483	1.41167	5.87691	5.1052	4.45846e-06	6.96355e-05	3.87519
OTUB1	0.866586	0.525982	1.20719	6.61284	5.10156	4.51666e-06	7.04112e-05	3.86218
SLC25A23	1.01339	0.614668	1.4121	5.02567	5.09625	4.60275e-06	7.14833e-05	3.85966
SPEM3	-0.920014	-1.28244	-0.557584	4.34247	-5.08992	4.70739e-06	7.26302e-05	3.85413
CD74	-2.55708	-3.51885	-1.59532	10.0157	-5.41244	5.7155e-06	8.43228e-05	3.85101
CD8B	-0.842049	-1.17308	-0.511022	5.53171	-5.10052	4.53329e-06	7.06038e-05	3.84143
CYBA	-1.4044	-1.94319	-0.865614	7.03245	-5.2676	4.98742e-06	7.60974e-05	3.8412
CD151	1.04774	0.635137	1.46034	7.4448	5.09169	4.67794e-06	7.23787e-05	3.8387
GLYCTK	-0.846284	-1.1794	-0.51317	4.82422	-5.09407	4.63858e-06	7.19045e-05	3.83845
RNASE6	-1.06237	-1.48084	-0.643901	4.67511	-5.09043	4.6989e-06	7.2567e-05	3.83773
PRR23D2	-0.971746	-1.35391	-0.589579	5.24845	-5.09849	4.56622e-06	7.10496e-05	3.83723
MFNG	-0.905868	-1.2623	-0.549434	5.11603	-5.09597	4.60732e-06	7.14871e-05	3.83592
MRPS30	0.860038	0.521473	1.1986	5.90089	5.0935	4.64787e-06	7.1981e-05	3.83385
FAM240A	-0.987805	-1.37796	-0.597655	3.99672	-5.07669	4.93394e-06	7.54207e-05	3.83276
PSMD3	0.918832	0.556937	1.28073	6.59227	5.0909	4.69108e-06	7.25141e-05	3.82904
RTEL1	-0.895846	-1.24903	-0.542661	4.64438	-5.08595	4.77438e-06	7.34579e-05	3.82043
INHBA	-1.06063	-1.47903	-0.642225	4.54421	-5.08289	4.82643e-06	7.41205e-05	3.8148
ACBD3	0.910417	0.551505	1.26933	6.0795	5.0862	4.77009e-06	7.34579e-05	3.81155
DEFB134	-0.961551	-1.34057	-0.582536	5.01103	-5.08694	4.75748e-06	7.33346e-05	3.80678
TRIM28	1.10868	0.672084	1.54527	6.85277	5.09455	4.85447e-06	7.44126e-05	3.80548
FERMT1	1.3591	0.833014	1.88519	5.38599	5.21161	5.18352e-06	7.81724e-05	3.80477
HSPH1	1.03131	0.62454	1.43808	5.93641	5.08373	4.81214e-06	7.39698e-05	3.80331
CCDC80	-1.18797	-1.65406	-0.721876	4.6647	-5.12096	5.01917e-06	7.64404e-05	3.79423
PLVAP	-1.00813	-1.40624	-0.610011	4.57987	-5.07748	4.9202e-06	7.52805e-05	3.79414
FLNB	0.970891	0.587663	1.35412	5.58057	5.07989	4.87819e-06	7.47068e-05	3.79068
KCNQ4	-0.897679	-1.25234	-0.543014	4.55797	-5.07509	4.96206e-06	7.57804e-05	3.78681
MST1	-0.808411	-1.12734	-0.489481	5.70098	-5.08251	4.83301e-06	7.41526e-05	3.77529
HLA-DPA1	-2.24722	-3.09465	-1.39978	8.04379	-5.39768	5.91521e-06	8.70358e-05	3.7694
TSN	0.801221	0.484397	1.11804	5.76213	5.07079	5.0384e-06	7.66626e-05	3.75791
LSAMP	-0.911569	-1.2727	-0.550435	4.3582	-5.0613	5.21102e-06	7.84934e-05	3.75231
PDCD10	1.12694	0.682306	1.57157	6.53725	5.08707	5.17163e-06	7.81634e-05	3.74727
NIPSNAP1	0.917771	0.554527	1.28102	5.76266	5.06614	5.12232e-06	7.75819e-05	3.74667
PRAMEF1	-0.93181	-1.30014	-0.56348	5.38219	-5.07262	5.00578e-06	7.6307e-05	3.743
PDIA3	0.944491	0.570459	1.31852	7.42716	5.06326	5.17491e-06	7.81634e-05	3.73936
SLC18A2	-0.983193	-1.37231	-0.594075	4.91948	-5.0664	5.11762e-06	7.75819e-05	3.73934
SAMHD1	-1.08978	-1.51941	-0.660154	6.3706	-5.09117	5.09969e-06	7.73812e-05	3.7374
KLK4	-0.796706	-1.11214	-0.48127	4.83096	-5.06439	5.15414e-06	7.79923e-05	3.73611
C18orf63	-0.927269	-1.2951	-0.559437	4.34544	-5.05473	5.33388e-06	8.00925e-05	3.72883
IL23R	-0.980884	-1.37029	-0.591476	4.26881	-5.05072	5.41022e-06	8.09033e-05	3.72403
IGSF6	-0.899035	-1.25511	-0.542966	5.71486	-5.06271	5.18498e-06	7.81724e-05	3.71193
CYFIP2	-0.947998	-1.32381	-0.572191	5.03023	-5.05806	5.27128e-06	7.93286e-05	3.70972
EIF2S2	0.950335	0.573343	1.32733	7.0193	5.05459	5.33659e-06	8.00925e-05	3.70895
RYK	0.902876	0.544685	1.26107	6.18807	5.05422	5.34357e-06	8.01244e-05	3.69944
DUS1L	0.954331	0.575676	1.33299	6.39237	5.05355	5.35621e-06	8.0241e-05	3.69727
MAN1A1	-1.29161	-1.79678	-0.786443	4.78065	-5.15152	5.71359e-06	8.43228e-05	3.69614
MAPK8IP1	-0.930916	-1.30086	-0.560975	4.51103	-5.04568	5.5078e-06	8.19913e-05	3.69336
EBF1	-0.725291	-1.01295	-0.437633	5.59567	-5.05566	5.31635e-06	7.9934e-05	3.68991
ZNF582	-0.922265	-1.2889	-0.555634	4.39136	-5.04391	5.54237e-06	8.23574e-05	3.68973
GFPT1	0.928226	0.559786	1.29667	6.19956	5.0516	5.39349e-06	8.07263e-05	3.68837
CYP51A1	1.02811	0.619836	1.43639	6.16797	5.04925	5.43852e-06	8.11794e-05	3.68552
RPS17	1.00943	0.606466	1.41239	11.0512	5.02289	5.97092e-06	8.76213e-05	3.68271
DYNC1H1	0.863474	0.52036	1.20659	7.51032	5.04605	5.50062e-06	8.19583e-05	3.68084
NELFCD	0.94723	0.5709	1.32356	5.69533	5.04694	5.48331e-06	8.17741e-05	3.67866
GZMH	-0.98119	-1.37141	-0.59097	4.45627	-5.04179	5.58422e-06	8.27557e-05	3.67761
DCLK2	-0.867611	-1.21248	-0.522738	4.83592	-5.04437	5.53348e-06	8.22992e-05	3.67009
ACE	-0.929596	-1.2987	-0.560491	5.35274	-5.04994	5.42521e-06	8.10542e-05	3.66903
SEPTIN10	0.845243	0.509142	1.18134	5.59499	5.04259	5.5684e-06	8.26697e-05	3.66213
CDC42BPA	0.903275	0.544055	1.26249	5.55538	5.04198	5.58052e-06	8.27557e-05	3.66204
XRCC6	0.809332	0.487305	1.13136	7.12724	5.03936	5.63251e-06	8.33965e-05	3.65274
DLD	0.914415	0.550441	1.27839	5.42253	5.03749	5.6701e-06	8.38746e-05	3.65188
TNFRSF13B	-0.990972	-1.38544	-0.596506	4.7719	-5.03724	5.67496e-06	8.38746e-05	3.64709
SERBP1	1.10367	0.664925	1.54242	6.77548	5.04745	5.80441e-06	8.54817e-05	3.63481
IFNG	-1.00021	-1.39944	-0.600977	4.12846	-5.0235	5.95796e-06	8.75868e-05	3.63262
MRPL51	1.03796	0.624355	1.45157	6.69245	5.03193	5.78289e-06	8.52409e-05	3.63003
HLA-DPB1	-2.16966	-2.99529	-1.34402	7.79124	-5.34853	6.7932e-06	9.72671e-05	3.62962
LDHB	1.47796	0.902668	2.05326	7.93008	5.19378	6.52113e-06	9.39419e-05	3.61903
HS3ST2	-0.766739	-1.07307	-0.460412	4.37919	-5.01885	6.05692e-06	8.86349e-05	3.60344
ABCA6	-0.923969	-1.29313	-0.554811	4.44711	-5.01864	6.06147e-06	8.86349e-05	3.59967
TNFAIP8L2	-0.869341	-1.21638	-0.522304	4.77124	-5.02291	5.97047e-06	8.76213e-05	3.59707
DVL3	1.13791	0.685841	1.58997	6.87537	5.05512	6.07713e-06	8.87852e-05	3.59448
RAB4A	0.917107	0.550938	1.28328	6.35781	5.02203	5.98904e-06	8.77312e-05	3.59294
CPVL	-0.753911	-1.05522	-0.452603	4.50901	-5.01707	6.09518e-06	8.88916e-05	3.59039
SCOC	0.841955	0.505808	1.1781	5.96662	5.02228	5.98383e-06	8.77312e-05	3.58844
OR1A2	-0.852808	-1.19385	-0.51177	4.38447	-5.01407	6.16026e-06	8.96822e-05	3.58741
SYPL2	-0.871592	-1.22022	-0.522963	4.5462	-5.01292	6.18528e-06	8.99672e-05	3.57288
SREBF1	1.22514	0.740374	1.70991	5.60586	5.08535	6.41406e-06	9.26419e-05	3.56903
FBXO9	0.830978	0.498747	1.16321	5.85869	5.01524	6.13483e-06	8.9391e-05	3.56708
SCGB1C2	-1.00885	-1.41276	-0.604948	4.41993	-5.0083	6.28725e-06	9.12896e-05	3.56638
CCR6	-0.835009	-1.1692	-0.500822	4.57055	-5.01006	6.24826e-06	9.08033e-05	3.56274
PIKFYVE	-0.787812	-1.10266	-0.472965	5.3012	-5.01724	6.09145e-06	8.88916e-05	3.55593
SPON1	-1.11563	-1.56155	-0.669711	4.5762	-5.01995	6.38009e-06	9.24393e-05	3.55464
SOD1	1.2701	0.767861	1.77235	6.39031	5.09347	6.7428e-06	9.67132e-05	3.53468
FBXO28	0.86163	0.516372	1.20689	5.36805	5.00402	6.38324e-06	9.24393e-05	3.53431
AFDN	0.944174	0.565865	1.32248	5.69023	5.00434	6.37594e-06	9.24393e-05	3.53313
PRDX2	1.0166	0.609181	1.42401	6.47288	5.00325	6.40045e-06	9.2537e-05	3.52548
KITLG	0.921361	0.552111	1.29061	6.0718	5.00322	6.40119e-06	9.2537e-05	3.52435
PHLDA2	1.06625	0.639211	1.49328	6.06716	5.00784	6.4362e-06	9.28804e-05	3.52422
PAICS	0.91362	0.547175	1.28007	6.08309	4.99917	6.49348e-06	9.36252e-05	3.51568
TBRG4	0.774124	0.463536	1.08471	6.36677	4.99767	6.52806e-06	9.39597e-05	3.50542
JAK2	-0.862692	-1.20919	-0.51619	4.64768	-4.99219	6.65566e-06	9.56295e-05	3.49945
ITGA1	-1.07393	-1.50605	-0.641801	4.12669	-4.98317	6.87121e-06	9.79592e-05	3.4929
RPN1	1.08563	0.649955	1.52131	7.02957	4.9987	6.75115e-06	9.67488e-05	3.48744
CCL14	-0.933408	-1.30912	-0.557697	4.27504	-4.98149	6.91223e-06	9.82919e-05	3.48524
RENBP	-0.872961	-1.22328	-0.52264	5.53343	-4.99654	6.55417e-06	9.42533e-05	3.48461
HINT1	0.935489	0.55927	1.31171	7.71026	4.98585	6.80652e-06	9.73733e-05	3.48271
F10	-1.06687	-1.49721	-0.636534	3.89578	-4.97101	7.17276e-06	0.000101379	3.47886
OR52R1	-0.861521	-1.2083	-0.514745	4.32331	-4.98148	6.9124e-06	9.82919e-05	3.47864
ZNF836	-0.958649	-1.34438	-0.572914	4.57631	-4.98323	6.86972e-06	9.79592e-05	3.4731
BMP8B	-0.841976	-1.18036	-0.50359	4.99799	-4.98917	6.72708e-06	9.65717e-05	3.47224
RPL7	0.911107	0.543167	1.27905	10.1495	4.96517	7.32209e-06	0.000102954	3.4659
CAMSAP3	0.971348	0.580388	1.36231	5.2475	4.98178	6.90516e-06	9.82919e-05	3.46132
ZNHIT1	0.835935	0.49959	1.17228	6.22615	4.98344	6.86474e-06	9.79592e-05	3.46121
ITGAV	0.962924	0.575547	1.3503	6.3557	4.98424	6.84528e-06	9.78431e-05	3.46077
PRLHR	-0.784663	-1.10076	-0.468568	4.57527	-4.97745	7.01141e-06	9.95282e-05	3.45385
OR52B6	-0.858763	-1.20506	-0.512461	4.44008	-4.97233	7.1393e-06	0.000101025	3.44208
CYCS	1.36559	0.826447	1.90473	6.8341	5.11402	7.62107e-06	0.000106444	3.43924
WBP2NL	-0.869669	-1.22012	-0.519217	4.88359	-4.97585	7.05113e-06	0.000100006	3.4314
KRTAP10-1	-0.795445	-1.11573	-0.475165	5.40924	-4.97991	6.95084e-06	9.87534e-05	3.42763
LPP	1.02621	0.612254	1.44016	6.65743	4.97077	7.17863e-06	0.000101379	3.42026
TOMM22	0.897897	0.535808	1.25998	6.12149	4.97225	7.14136e-06	0.000101025	3.42009
RCVRN	-0.872109	-1.22471	-0.519509	4.24778	-4.95941	7.47237e-06	0.000104721	3.40991
TEPP	-0.757961	-1.06347	-0.452456	5.42649	-4.97473	7.07919e-06	0.000100318	3.40871
UBQLN4	0.771682	0.460346	1.08302	6.12589	4.96992	7.20018e-06	0.000101596	3.40828
RAN	0.91248	0.544038	1.28092	7.29687	4.96587	7.30384e-06	0.000102954	3.40784
CTNS	-0.857609	-1.20393	-0.511284	4.72473	-4.96532	7.31806e-06	0.000102954	3.40397
ANKS6	0.765361	0.45628	1.07444	4.89243	4.96519	7.32135e-06	0.000102954	3.40239
SOCS1	-0.882064	-1.23829	-0.525838	5.06381	-4.96495	7.32755e-06	0.000102954	3.39022
AKAP1	1.00403	0.598311	1.40974	5.78368	4.9621	7.40173e-06	0.000103819	3.3879
JPT1	1.39239	0.840641	1.94414	7.97377	5.09594	8.16364e-06	0.000112687	3.38523
IL3	-0.908551	-1.27623	-0.540872	4.51528	-4.95475	7.59614e-06	0.000106185	3.37957
TRAF7	0.906941	0.540075	1.27381	5.14468	4.95693	7.53783e-06	0.000105459	3.37831
BEX3	0.862487	0.513719	1.21125	5.39632	4.95858	7.49427e-06	0.000104939	3.37723
FCMR	-0.884377	-1.24156	-0.52719	5.72026	-4.96458	7.33719e-06	0.000103001	3.37562
GEM	-1.19693	-1.67885	-0.715008	4.27816	-4.99074	7.93919e-06	0.000110302	3.37149
PTGIR	-0.911316	-1.28058	-0.542056	4.46324	-4.94856	7.76374e-06	0.000108253	3.3633
ARHGEF5	0.948208	0.56415	1.33227	5.58001	4.95049	7.71109e-06	0.00010761	3.3512
BATF	-0.949717	-1.33463	-0.564804	4.65558	-4.94735	7.79687e-06	0.000108623	3.348
CCDC7	-0.894989	-1.25812	-0.531853	4.30201	-4.94185	7.94943e-06	0.000110302	3.346
ABCB6	1.00406	0.597088	1.41103	5.08741	4.94695	7.80793e-06	0.000108686	3.3426
DEFB135	-0.988147	-1.38977	-0.586523	4.03753	-4.93336	8.19058e-06	0.000112837	3.33826
PDAP1	0.938579	0.558003	1.31915	6.60837	4.94505	7.86019e-06	0.000109321	3.32664
COL4A1	-1.30091	-1.8172	-0.784627	5.86068	-5.08797	8.35256e-06	0.000114339	3.3198
CMAS	1.10731	0.659233	1.5554	5.69055	4.96035	8.09449e-06	0.000112107	3.31742
TEX38	-0.902601	-1.26951	-0.535693	4.35324	-4.93265	8.21107e-06	0.000112837	3.31639
TNFSF11	-1.12075	-1.57643	-0.665069	4.11937	-4.93292	8.37422e-06	0.00011454	3.31335
GRHL2	0.981737	0.582648	1.38083	4.93687	4.9325	8.21552e-06	0.000112837	3.30378
NOL3	0.817548	0.485362	1.14973	5.45937	4.93484	8.14801e-06	0.000112687	3.29596
SMAD3	0.979791	0.58152	1.37806	5.32209	4.93283	8.20587e-06	0.000112837	3.29594
CD83	-0.895221	-1.25846	-0.531987	5.64297	-4.9418	7.95076e-06	0.000110302	3.29555
EPB41L1	1.00803	0.598327	1.41773	5.46329	4.93339	8.18967e-06	0.000112837	3.29178
NDRG1	2.1322	1.30113	2.96326	8.01757	5.22122	9.79327e-06	0.00012801	3.29135
RAPH1	1.06616	0.633372	1.49895	5.51961	4.94182	8.24169e-06	0.000113102	3.29096
MRPL33	0.851446	0.505357	1.19754	6.39218	4.93299	8.20122e-06	0.000112837	3.28923
SSX2	-0.917383	-1.29016	-0.544606	4.9136	-4.93449	8.15805e-06	0.000112687	3.28907
TGFB3	-0.927926	-1.30455	-0.551298	5.52604	-4.94017	7.9966e-06	0.000110844	3.28775
YWHAE	0.920739	0.545802	1.29568	8.46954	4.92401	8.46462e-06	0.000115337	3.284
C11orf96	-1.01789	-1.43221	-0.603575	4.5488	-4.92618	8.40024e-06	0.000114801	3.28109
AKAP12	-0.812355	-1.14246	-0.482248	5.2765	-4.93439	8.16107e-06	0.000112687	3.27958
APC2	-0.909416	-1.27937	-0.53946	4.79915	-4.92894	8.31908e-06	0.000113975	3.27656
SLC25A35	-0.809151	-1.13831	-0.479995	4.95811	-4.92912	8.31375e-06	0.000113975	3.26923
ABCA4	-0.888184	-1.24983	-0.52654	4.7486	-4.9245	8.45006e-06	0.000115291	3.26377
H3-3A	0.888997	0.526365	1.25163	8.77049	4.91559	8.71915e-06	0.000117794	3.26331
MRPS24	0.911666	0.540416	1.28292	5.69129	4.92392	8.46744e-06	0.000115337	3.26065
TNFSF13B	-0.893649	-1.25817	-0.529124	4.31884	-4.91565	8.71737e-06	0.000117794	3.25734
GJD3	-0.781194	-1.09962	-0.46277	4.50132	-4.9192	8.6093e-06	0.000116884	3.2563
ACRV1	-0.783029	-1.10211	-0.463952	4.71107	-4.92065	8.56524e-06	0.000116483	3.25362
MDK	1.58925	0.962239	2.21626	6.54214	5.13967	9.68596e-06	0.000127228	3.2532
BNC2	-1.12886	-1.58852	-0.669205	4.23414	-4.9284	8.88645e-06	0.00011934	3.25034
HIC1	-0.835743	-1.1763	-0.495184	4.81037	-4.92064	8.56567e-06	0.000116483	3.24771
SLC6A7	-0.837354	-1.17879	-0.49592	4.63268	-4.91749	8.66111e-06	0.000117412	3.24669
EXPH5	0.987727	0.584888	1.39057	5.16945	4.91639	8.69454e-06	0.000117751	3.24533
NAALADL2	1.252	0.74773	1.75626	5.18288	5.00059	9.17556e-06	0.000122161	3.23952
CYLD	-0.855311	-1.20348	-0.507141	5.78641	-4.92577	8.41239e-06	0.000114872	3.23827
EMC4	0.874427	0.517873	1.23098	6.10762	4.91745	8.66244e-06	0.000117412	3.23246
IGF2BP2	1.13877	0.676968	1.60057	6.17503	4.95488	8.94844e-06	0.000120008	3.22885
PTDSS1	1.14114	0.678462	1.60382	6.2831	4.95626	8.97316e-06	0.000120242	3.22579
SNRNP200	0.690764	0.408975	0.972554	6.06623	4.91526	8.72938e-06	0.000117806	3.2253
KTN1	0.732533	0.433729	1.03134	6.45212	4.91566	8.71695e-06	0.000117794	3.22509
ENSA	0.820631	0.485808	1.15545	6.79799	4.91444	8.75459e-06	0.000117887	3.22451
KLF12	-1.0333	-1.45474	-0.611864	4.97143	-4.91661	8.73582e-06	0.000117806	3.22439
DYNLL2	0.994273	0.588638	1.39991	6.49187	4.91487	8.74142e-06	0.000117806	3.22403
MRPS34	0.885329	0.523961	1.2467	5.93807	4.91243	8.81666e-06	0.00011853	3.21916
USP39	0.831435	0.491899	1.17097	4.90317	4.91003	8.89137e-06	0.00011934	3.21731
ZFP36L2	-0.942064	-1.32604	-0.558091	5.88052	-4.9195	8.59996e-06	0.000116853	3.21582
TNS3	-0.958101	-1.34904	-0.567162	5.11842	-4.9141	8.76494e-06	0.00011793	3.21267
PTPN22	-0.926035	-1.30456	-0.547511	4.81168	-4.90541	9.03694e-06	0.000120998	3.19653
H4C9	-1.13931	-1.60019	-0.678435	5.74	-4.97257	9.1505e-06	0.000122024	3.19508
TMEM147	0.917348	0.542334	1.29236	5.95322	4.90487	9.05401e-06	0.000121129	3.19221
SLC35F5	1.04509	0.617645	1.47252	5.17322	4.90285	9.16826e-06	0.000122161	3.18799
RAB10	0.904971	0.534922	1.27502	6.76998	4.90362	9.09405e-06	0.000121566	3.18662
MRPL49	0.880707	0.520469	1.24094	5.27221	4.90212	9.1421e-06	0.000122024	3.18598
IFRD2	0.865033	0.511202	1.21886	5.40917	4.90206	9.14387e-06	0.000122024	3.18376
CSNK2A3	0.930814	0.549837	1.31179	6.23289	4.89897	9.24358e-06	0.000122868	3.17318
EPB41L2	-0.892584	-1.25802	-0.527152	4.81572	-4.8976	9.28822e-06	0.000123362	3.17056
PFDN4	0.856121	0.505489	1.20675	5.48625	4.89581	9.34694e-06	0.000123943	3.16649
CD69	-1.09761	-1.54674	-0.648471	4.44369	-4.90355	9.59392e-06	0.000126571	3.16581
LMBR1	0.82537	0.48739	1.16335	5.79448	4.89665	9.31953e-06	0.000123679	3.16445
PTPRJ	-0.770493	-1.08577	-0.45522	5.48725	-4.90031	9.20044e-06	0.000122393	3.16007
RPL39	1.05512	0.621677	1.48856	9.23486	4.88103	9.84484e-06	0.000128481	3.15925
SFMBT2	-1.07633	-1.51772	-0.63494	4.4087	-4.89069	9.69569e-06	0.000127239	3.152
MEI1	-0.930975	-1.3132	-0.548746	4.29965	-4.88377	9.75038e-06	0.000127652	3.15183
CISH	-0.838699	-1.18269	-0.494712	4.60375	-4.88883	9.57892e-06	0.000126571	3.15069
ST6GALNAC2	0.964622	0.569191	1.36005	5.65725	4.89134	9.4949e-06	0.000125703	3.14942
SNRPG	0.822436	0.484962	1.15991	8.0525	4.88656	9.65554e-06	0.000127015	3.14933
VKORC1L1	0.889427	0.524847	1.25401	5.9347	4.89168	9.48331e-06	0.00012565	3.14875
SH3RF2	1.10022	0.650837	1.54961	5.5511	4.9155	9.64103e-06	0.000126978	3.14817
CYP27A1	-1.0594	-1.49433	-0.624478	4.39454	-4.88414	9.73787e-06	0.000127589	3.14473
ELOB	0.856851	0.505188	1.20851	7.89307	4.88563	9.68716e-06	0.000127228	3.14403
LSM7	1.06804	0.63083	1.50524	6.41079	4.90154	9.6451e-06	0.000126978	3.14314
NDUFB5	1.18739	0.704808	1.66997	6.98443	4.94991	9.96585e-06	0.000129855	3.14248
PMS2	0.768343	0.453175	1.08351	5.22134	4.88827	9.59784e-06	0.000126571	3.14068
TMED2	1.03666	0.611123	1.46219	7.28768	4.88476	9.71661e-06	0.000127412	3.13505
PBX4	-0.857909	-1.20964	-0.506177	5.07256	-4.89069	9.5164e-06	0.000125886	3.13465
AP3D1	0.915664	0.540065	1.29126	6.28365	4.88824	9.5988e-06	0.000126571	3.13283
UNC13C	-0.865234	-1.22096	-0.509512	4.23619	-4.87713	9.98028e-06	0.00012994	3.13
ITIH3	-0.889943	-1.25607	-0.523813	4.19406	-4.8738	1.00975e-05	0.000131053	3.12752
MRAS	-0.920535	-1.29979	-0.541279	4.01189	-4.86686	1.03462e-05	0.00013313	3.12441
CYB561	0.955577	0.563228	1.34793	5.50142	4.88353	9.75866e-06	0.000127659	3.12377
TMEM63B	0.851416	0.501725	1.20111	5.7052	4.88201	9.81091e-06	0.00012814	3.11538
SLC25A5	1.22191	0.724946	1.71888	7.71909	4.94896	1.03931e-05	0.000133525	3.11521
OR52K2	-0.984331	-1.38955	-0.579113	4.21959	-4.87073	1.0207e-05	0.000131852	3.11361
CD209	-0.868594	-1.22588	-0.511304	4.51247	-4.87458	1.00701e-05	0.000130933	3.11036
OR4C13	-0.896464	-1.26479	-0.528134	4.98813	-4.88019	9.87376e-06	0.000128757	3.10309
SLC22A14	-0.903248	-1.27519	-0.531306	4.33066	-4.86938	1.02554e-05	0.000132167	3.10025
SCARF1	-1.02599	-1.44822	-0.603769	4.58866	-4.87239	1.01476e-05	0.000131393	3.09749
RGS5	-0.997562	-1.40819	-0.586934	4.55065	-4.87117	1.01913e-05	0.000131753	3.09553
SDHC	0.894833	0.526371	1.26329	8.10275	4.86957	1.02484e-05	0.000132167	3.09344
ZNF664	0.90909	0.535137	1.28304	5.65693	4.87451	1.00724e-05	0.000130933	3.09296
PLEKHF1	-0.810281	-1.14366	-0.476903	4.76259	-4.87349	1.01087e-05	0.000131096	3.0903
PDGFD	-0.71592	-1.01051	-0.421328	4.82753	-4.87287	1.01307e-05	0.000131278	3.08672
DDR2	-0.968697	-1.3681	-0.56929	4.33469	-4.86311	1.04833e-05	0.000134467	3.08413
MAGEH1	-0.854679	-1.20648	-0.50288	4.75539	-4.87135	1.01848e-05	0.000131753	3.08279
DENND3	-0.906387	-1.27925	-0.533528	5.23891	-4.87428	1.00806e-05	0.000130936	3.07487
SPTBN1	0.879314	0.517265	1.24136	6.60084	4.86988	1.02373e-05	0.00013214	3.07149
CD38	-0.964607	-1.36199	-0.567228	4.83899	-4.86729	1.03308e-05	0.000133035	3.06914
ITIH4	-0.953552	-1.34672	-0.560381	4.54461	-4.863	1.04874e-05	0.000134467	3.06837
TMEM132A	0.906938	0.532964	1.28091	5.07128	4.8627	1.04982e-05	0.000134467	3.06394
ORMDL2	0.810606	0.476601	1.14461	6.20563	4.86629	1.0367e-05	0.000133294	3.05695
CKAP4	0.894701	0.525772	1.26363	6.60878	4.86268	1.0499e-05	0.000134467	3.04776
NLRP1	-1.12658	-1.58767	-0.665495	5.01784	-4.91173	1.07381e-05	0.000136997	3.04651
RANBP1	1.28281	0.761614	1.804	7.11547	4.96312	1.13302e-05	0.000143673	3.04565
WDR83OS	0.740458	0.435018	1.0459	5.57338	4.86088	1.05654e-05	0.000135213	3.04475
TXNDC11	-0.895035	-1.26427	-0.525798	5.4926	-4.86045	1.05816e-05	0.000135315	3.02838
COPB2	1.09058	0.641711	1.53944	7.09241	4.87838	1.10122e-05	0.000139955	3.01883
DPPA2	-0.780621	-1.10283	-0.45841	5.3881	-4.85781	1.06798e-05	0.000136465	3.01659
TP53TG3F	-0.870129	-1.22932	-0.510941	5.3434	-4.85739	1.06956e-05	0.000136562	3.01359
FZD4	-0.798152	-1.12773	-0.468573	5.15606	-4.85587	1.07527e-05	0.000137079	3.01299
TRRAP	0.76561	0.449114	1.08211	5.52774	4.85043	1.09595e-05	0.000139399	3.00944
PILRA	-0.845975	-1.19539	-0.496563	5.32696	-4.85468	1.07975e-05	0.000137543	3.00324
IL18RAP	-0.865856	-1.22434	-0.507371	4.51206	-4.84302	1.12475e-05	0.000142834	3.00072
CLIP3	-0.758137	-1.07155	-0.444729	5.43605	-4.85042	1.09601e-05	0.000139399	2.98925
CDK2AP1	0.873699	0.511809	1.23559	7.47641	4.84091	1.13309e-05	0.000143673	2.98622
DAB2	-1.07137	-1.51331	-0.629429	5.03024	-4.86754	1.14294e-05	0.000144811	2.97234
ADAM33	-0.827095	-1.1699	-0.484287	4.83198	-4.83778	1.14559e-05	0.000145035	2.96595
TBL1XR1	1.27187	0.752728	1.79101	6.28421	4.94078	1.22837e-05	0.000153968	2.96297
ATP5MJ	0.916447	0.536434	1.29646	6.73051	4.8356	1.15434e-05	0.00014603	2.95918
ETFA	0.891701	0.521777	1.26162	6.11848	4.83335	1.16348e-05	0.000147074	2.95341
PATE1	-0.749681	-1.06077	-0.438591	4.74889	-4.83205	1.16879e-05	0.000147632	2.9506
RAB30	-0.829365	-1.17373	-0.485	4.61483	-4.82912	1.18082e-05	0.000149037	2.94786
CIITA	-1.50574	-2.11049	-0.900982	6.56369	-5.05003	1.29645e-05	0.000161777	2.9422
APOC2	-1.09858	-1.5536	-0.643555	4.59785	-4.84654	1.20818e-05	0.000151795	2.94082
KCNJ5	-0.827801	-1.17186	-0.48374	4.48614	-4.82426	1.20103e-05	0.000151127	2.93772
WNK1	0.851648	0.497971	1.20533	7.04341	4.8283	1.1842e-05	0.00014935	2.93729
CRACD	-0.987033	-1.39827	-0.575793	4.1951	-4.81258	1.25109e-05	0.00015659	2.92776
CS	0.906775	0.529992	1.28356	6.83522	4.82558	1.1955e-05	0.000150652	2.92554
CCDC47	0.790421	0.461798	1.11904	7.50469	4.82283	1.20707e-05	0.000151771	2.92507
VAMP1	-0.832616	-1.1786	-0.486633	5.95977	-4.82538	1.19635e-05	0.000150652	2.90311
UBXN7	0.917892	0.53586	1.29992	5.87315	4.81763	1.22921e-05	0.000153968	2.90067
PKMYT1	0.758996	0.443103	1.07489	7.00711	4.81771	1.22886e-05	0.000153968	2.90067
PRKCG	-0.821474	-1.16317	-0.479779	5.04773	-4.82055	1.21673e-05	0.000152753	2.89836
C13orf46	-0.799311	-1.13243	-0.466188	4.46343	-4.81119	1.25719e-05	0.000157235	2.89477
IRF6	1.57655	0.940457	2.21265	5.46557	5.02796	1.40474e-05	0.000171024	2.89449
LAMC2	1.34283	0.794247	1.89142	5.75408	4.94539	1.37395e-05	0.000168393	2.87254
CNGA4	-0.937892	-1.3299	-0.545883	4.30944	-4.79731	1.31959e-05	0.000163429	2.86733
TMEM183A	0.851763	0.496555	1.20697	6.23445	4.80814	1.27064e-05	0.000158676	2.86651
UXS1	0.688963	0.401726	0.9762	6.59571	4.80947	1.26476e-05	0.000158061	2.86447
HMGA1	1.38779	0.819835	1.95575	8.37036	4.93717	1.42061e-05	0.000172321	2.86154
CATSPER4	-0.941445	-1.33478	-0.548112	4.55436	-4.79927	1.31058e-05	0.00016268	2.85611
RGS19	-1.00134	-1.41959	-0.583098	4.56801	-4.80056	1.3047e-05	0.000162316	2.85548
DCXR	0.851123	0.495685	1.20656	5.17019	4.80142	1.30079e-05	0.000162196	2.84805
HLA-DRA	-2.24092	-3.14193	-1.3399	9.37064	-5.06248	1.58318e-05	0.000187225	2.84693
ZDHHC3	0.743509	0.432969	1.05405	5.84702	4.80076	1.3038e-05	0.000162316	2.83896
FKBP9	0.72225	0.420601	1.0239	6.42791	4.80094	1.30299e-05	0.000162316	2.83742
TMEM97	0.920054	0.535553	1.30456	5.55702	4.79796	1.31659e-05	0.000163302	2.83692
FKBP4	1.02569	0.597378	1.45401	6.82838	4.80298	1.31888e-05	0.000163429	2.8347
HSPE1	0.904219	0.526095	1.28234	7.39637	4.79491	1.33067e-05	0.000164678	2.83135
TRIO	0.788203	0.458914	1.11749	6.56737	4.79957	1.30925e-05	0.000162636	2.83001
SFRP4	-1.06491	-1.50944	-0.620372	4.7181	-4.80738	1.35298e-05	0.000166813	2.82298
C10orf105	-0.858903	-1.21879	-0.499013	4.27206	-4.78537	1.37573e-05	0.000168487	2.8183
ZC3H11A	0.784503	0.456391	1.11262	6.83245	4.79417	1.33413e-05	0.000164982	2.81723
TRAT1	-0.920222	-1.30546	-0.53498	4.65081	-4.78961	1.35552e-05	0.00016697	2.81435
ZKSCAN7	-0.890489	-1.26332	-0.517656	4.60399	-4.78912	1.35784e-05	0.000167038	2.81432
UBE2A	0.743023	0.432185	1.05386	6.00177	4.79302	1.33949e-05	0.000165274	2.81207
ST8SIA4	-0.996106	-1.41333	-0.578879	4.52329	-4.78713	1.3673e-05	0.000167827	2.8119
ZBTB7B	0.92618	0.538736	1.31362	6.69829	4.79323	1.33854e-05	0.000165274	2.81137
PRAMEF6	-0.94865	-1.34495	-0.552348	6.18541	-4.79978	1.30826e-05	0.000162636	2.81074
IPO4	0.950026	0.551878	1.34817	4.8191	4.78446	1.3801e-05	0.000168896	2.80993
RAE1	0.791659	0.460228	1.12309	5.39741	4.78945	1.35627e-05	0.00016697	2.80654
KLF17	-0.997104	-1.4147	-0.579507	4.74658	-4.78768	1.3647e-05	0.000167757	2.80329
HNRNPA2B1	0.89453	0.518935	1.27012	9.05163	4.77548	1.42398e-05	0.000172603	2.79797
FARP1	0.990994	0.575921	1.40607	5.91068	4.78727	1.36662e-05	0.000167827	2.79757
CST2	-0.932671	-1.32282	-0.542521	5.75441	-4.79333	1.33804e-05	0.000165274	2.79218
HSPA9	0.889432	0.516505	1.26236	7.24728	4.78223	1.39085e-05	0.000169834	2.78591
SNRPD2	0.994474	0.577317	1.41163	7.55341	4.78009	1.40128e-05	0.000170729	2.78496
RTN4	0.870221	0.505465	1.23498	6.96292	4.78376	1.38347e-05	0.000169183	2.78415
SET	0.937828	0.544504	1.33115	6.95354	4.78095	1.39706e-05	0.00017034	2.78128
MORN4	-0.861518	-1.2233	-0.499737	4.33095	-4.77484	1.42712e-05	0.000172857	2.77968
MEP1A	-0.975423	-1.38531	-0.565535	4.27056	-4.77165	1.44308e-05	0.000174534	2.77962
EI24	0.715468	0.415553	1.01538	6.22681	4.78337	1.38536e-05	0.000169289	2.77952
SYNGR3	-0.703329	-0.998002	-0.408656	5.15572	-4.78586	1.37337e-05	0.000168393	2.77901
PHF20L1	0.818763	0.475429	1.1621	5.81161	4.78171	1.3934e-05	0.000170019	2.77768
TEX15	-0.867833	-1.23232	-0.503343	4.45611	-4.7741	1.43083e-05	0.000173179	2.77209
WDR43	0.837206	0.485945	1.18847	5.56594	4.77908	1.40624e-05	0.00017108	2.77089
ATP5F1B	1.25302	0.734406	1.77164	7.62914	4.87074	1.50617e-05	0.000180707	2.76954
GPI	1.27734	0.74993	1.80474	6.56143	4.8865	1.51339e-05	0.000181311	2.76764
SCD	1.74053	1.03455	2.4465	7.88292	5.0092	1.64662e-05	0.000193206	2.76704
LSMEM2	-0.905406	-1.28637	-0.524442	4.07939	-4.76541	1.47481e-05	0.00017759	2.76407
MARCHF6	0.872606	0.506336	1.23888	6.14325	4.77703	1.41629e-05	0.000171923	2.75988
LAMC1	0.863073	0.500825	1.22532	6.2856	4.77731	1.41493e-05	0.000171885	2.75755
NME1	1.09921	0.639836	1.55859	6.25904	4.80725	1.46472e-05	0.000176633	2.75192
CGAS	-0.874073	-1.24087	-0.507276	5.90413	-4.77819	1.4106e-05	0.000171484	2.74101
FZD6	1.1989	0.700822	1.69699	5.47564	4.8483	1.52776e-05	0.00018237	2.73794
PFDN2	0.91197	0.528684	1.29526	6.23369	4.77089	1.44694e-05	0.000174872	2.73668
EIF3I	0.988286	0.572668	1.4039	5.94196	4.76793	1.46192e-05	0.000176424	2.73602
IPO5	0.897192	0.519755	1.27463	5.53289	4.76631	1.47017e-05	0.000177161	2.73016
OLIG3	-0.882984	-1.25467	-0.511297	4.62155	-4.76339	1.48521e-05	0.000178582	2.72769
CLLU1-AS1	-0.968299	-1.37686	-0.559741	4.13625	-4.75222	1.54405e-05	0.000183783	2.72403
RPL27	0.915257	0.529392	1.30112	8.52949	4.75608	1.52346e-05	0.000182252	2.72317
MBOAT4	-0.909821	-1.29403	-0.525616	3.95976	-4.74826	1.56548e-05	0.000185603	2.72288
STK17B	-0.98386	-1.39731	-0.570409	6.38995	-4.77197	1.45286e-05	0.000175459	2.71932
MGAT4B	0.839328	0.486033	1.19262	5.8483	4.7636	1.48412e-05	0.000178581	2.71467
ECM2	-0.818293	-1.16303	-0.47356	4.65482	-4.75957	1.50511e-05	0.000180707	2.71397
TOMM6	0.905443	0.523911	1.28698	7.47604	4.75851	1.51064e-05	0.000181112	2.71337
ENPP1	-0.922405	-1.31147	-0.533341	4.42631	-4.75381	1.53556e-05	0.000183037	2.70539
CSNK1A1	1.02563	0.593937	1.45733	6.39858	4.76602	1.52038e-05	0.000182015	2.69835
LRP5	0.796733	0.460794	1.13267	5.43555	4.75548	1.52669e-05	0.00018237	2.69309
SNRPD1	1.06172	0.615416	1.50803	6.08017	4.77543	1.54348e-05	0.000183783	2.69143
KLRB1	-0.984403	-1.39955	-0.569252	4.89435	-4.75454	1.53169e-05	0.000182707	2.68777
ACSM2B	-0.895709	-1.27303	-0.518387	5.27523	-4.75988	1.50345e-05	0.000180644	2.68744
DCDC2C	-0.833853	-1.18623	-0.481471	4.27963	-4.74479	1.5845e-05	0.000187247	2.68657
CD200R1	-0.966437	-1.37448	-0.558392	4.5496	-4.74905	1.56117e-05	0.000185553	2.68424
UQCR11	0.99647	0.575694	1.41725	7.40759	4.74848	1.56429e-05	0.000185603	2.67956
OR1E3	-0.841296	-1.19724	-0.48535	4.14404	-4.73921	1.61551e-05	0.000190232	2.67696
ADGRE2	-0.854085	-1.21422	-0.493954	5.22455	-4.75534	1.5274e-05	0.00018237	2.67399
FLT3LG	-0.778148	-1.10654	-0.449753	5.00948	-4.75124	1.54933e-05	0.000184279	2.67097
NDUFAB1	0.892795	0.515772	1.26982	6.46142	4.74815	1.56608e-05	0.000185603	2.66571
COX14	0.834985	0.482403	1.18757	6.06852	4.74854	1.56397e-05	0.000185603	2.66537
TTLL12	1.02758	0.594113	1.46105	5.76341	4.75568	1.57888e-05	0.000186851	2.66389
ANXA3	0.920732	0.531854	1.30961	5.77809	4.74746	1.56986e-05	0.000185917	2.66037
GPR55	-0.901732	-1.28322	-0.520245	4.57118	-4.73957	1.6135e-05	0.00019013	2.65434
CMTM3	-1.0753	-1.52635	-0.62426	5.46847	-4.79212	1.59991e-05	0.000188798	2.64732
KCMF1	0.930173	0.536791	1.32356	6.68928	4.74122	1.60428e-05	0.000189179	2.64635
PSMD8	0.806158	0.46501	1.14731	7.67703	4.73825	1.62092e-05	0.000190733	2.64304
TBCA	0.815317	0.470211	1.16042	7.38968	4.73713	1.62723e-05	0.000191338	2.63752
LRRC53	-0.905374	-1.28932	-0.521426	4.31348	-4.72821	1.67845e-05	0.000196522	2.63444
KRTAP10-2	-0.781965	-1.11249	-0.451441	5.26442	-4.7438	1.58995e-05	0.000187758	2.63362
DROSHA	0.839154	0.483831	1.19448	5.63838	4.73543	1.63689e-05	0.000192338	2.62187
CD72	-0.850792	-1.2115	-0.490086	4.62986	-4.72945	1.67124e-05	0.000195816	2.61344
RPS24	0.890744	0.511792	1.2697	9.68972	4.71314	1.76862e-05	0.000205191	2.61062
GYPA	-0.887522	-1.2643	-0.510741	4.37049	-4.72314	1.70826e-05	0.000199339	2.60919
NDUFA5	0.796787	0.459117	1.13446	6.23683	4.73141	1.6599e-05	0.000194626	2.60785
HLA-DRB1	-1.93432	-2.72529	-1.14335	8.63636	-4.97514	1.97759e-05	0.000224231	2.60481
NPAP1	-0.824263	-1.17421	-0.474317	4.426	-4.72286	1.7099e-05	0.000199356	2.60194
FGD5	-0.796462	-1.13383	-0.459097	5.21344	-4.73376	1.64639e-05	0.000193206	2.60078
ARFGEF1	0.840014	0.483583	1.19645	5.61233	4.72554	1.69409e-05	0.000198212	2.59201
COX7A2	0.894233	0.514702	1.27376	6.0694	4.72438	1.70092e-05	0.00019873	2.58808
MPP7	0.874457	0.503218	1.2457	5.20243	4.72309	1.70855e-05	0.000199339	2.58793
TNFRSF17	-0.914164	-1.30258	-0.525753	4.54441	-4.71926	1.73145e-05	0.000201726	2.58235
FOSL2	1.00017	0.574816	1.42553	8.24626	4.7148	1.75844e-05	0.000204581	2.57527
SSC5D	-0.937276	-1.33604	-0.538509	4.44296	-4.71291	1.77001e-05	0.000205191	2.57101
HSPA5	0.836349	0.480837	1.19186	7.35792	4.7171	1.74446e-05	0.000203098	2.56885
CPNE5	-0.980333	-1.39594	-0.564725	5.51234	-4.73128	1.70007e-05	0.00019873	2.56722
BIRC5	0.800135	0.459767	1.1405	7.7831	4.71364	1.76552e-05	0.000205116	2.56225
CHMP4B	0.92029	0.528858	1.31172	6.22432	4.71422	1.76198e-05	0.000204849	2.55112
MKRN1	0.837829	0.481365	1.19429	5.90122	4.71282	1.77056e-05	0.000205191	2.54753
ZFR	0.791762	0.454891	1.12863	6.24492	4.71273	1.77114e-05	0.000205191	2.54661
EPHA2	1.12504	0.649217	1.60086	5.23412	4.75372	1.84863e-05	0.000212824	2.54351
LMTK2	0.772261	0.443562	1.10096	5.25835	4.71094	1.78215e-05	0.000206322	2.54299
GBP2	-1.08762	-1.54657	-0.62867	6.47708	-4.76545	1.79937e-05	0.000207878	2.54213
ZFYVE28	-0.777183	-1.10815	-0.446216	4.67159	-4.70847	1.79746e-05	0.000207802	2.54051
NFE2L2	1.30238	0.758126	1.84663	6.22103	4.83341	1.93251e-05	0.000220178	2.54007
HMGN3	0.762466	0.437813	1.08712	6.34365	4.70915	1.7932e-05	0.000207456	2.53632
GAS6	-1.0879	-1.54703	-0.62877	5.38907	-4.76544	1.81612e-05	0.000209373	2.53158
ABLIM1	1.14849	0.663404	1.63357	5.45405	4.76391	1.88326e-05	0.000215758	2.53033
BLCAP	0.880793	0.505653	1.25593	6.0204	4.70784	1.8014e-05	0.000207967	2.52643
UHMK1	0.869605	0.499081	1.24013	5.95007	4.70594	1.81332e-05	0.000209197	2.52599
YIPF2	0.984062	0.564125	1.404	4.71663	4.69872	1.85929e-05	0.000213902	2.52322
PSMB5	0.988976	0.567409	1.41054	6.04613	4.70392	1.82605e-05	0.000210371	2.5215
EPSTI1	-1.3625	-1.92947	-0.795525	5.10896	-4.86334	1.9927e-05	0.000225171	2.5147
MTMR7	-0.791601	-1.12946	-0.453743	4.63417	-4.698	1.86392e-05	0.000214136	2.50996
OR2G3	-0.870963	-1.24364	-0.498288	4.16706	-4.68609	1.94241e-05	0.000220848	2.49677
MAP4K5	0.896136	0.513495	1.27878	5.48503	4.69596	1.87715e-05	0.000215357	2.49378
YES1	0.768648	0.440598	1.0967	6.39801	4.69817	1.86279e-05	0.000214136	2.49121
OR4C3	-0.837862	-1.19594	-0.479784	4.60217	-4.69177	1.90455e-05	0.000217593	2.49047
PPP4R3B	0.810278	0.464236	1.15632	6.24098	4.69511	1.88263e-05	0.000215758	2.48704
BECN1	0.749783	0.42954	1.07003	5.95947	4.69458	1.88609e-05	0.000215932	2.48458
DENND2D	-0.879653	-1.25515	-0.50416	5.34149	-4.69733	1.86821e-05	0.000214481	2.47937
SGTB	-0.82194	-1.1731	-0.470776	4.89608	-4.69323	1.89498e-05	0.0002168	2.47937
ENO4	-0.898068	-1.28333	-0.512808	3.95753	-4.67408	2.02481e-05	0.00022833	2.47702
SNRK	-0.774897	-1.10601	-0.44378	4.95169	-4.6925	1.89974e-05	0.000217194	2.47603
COPS6	0.853976	0.488927	1.21903	6.06441	4.69068	1.91179e-05	0.000218119	2.47223
TJP1	0.824045	0.471833	1.17626	6.20895	4.69125	1.90803e-05	0.00021784	2.46908
PICK1	0.850692	0.486474	1.21491	4.88544	4.6833	1.96124e-05	0.000222684	2.46401
RPS5	1.25147	0.721225	1.78172	8.89574	4.75534	2.11662e-05	0.000235626	2.46329
DACT1	-0.840183	-1.20021	-0.480156	4.33351	-4.6793	1.98859e-05	0.000225015	2.4612
OR1E1	-0.836061	-1.19352	-0.478603	5.0748	-4.6898	1.91761e-05	0.000218631	2.46003
MTCH2	0.715067	0.409142	1.02099	6.36163	4.68677	1.93785e-05	0.000220634	2.45864
C1orf216	-0.872224	-1.24543	-0.499018	4.93685	-4.6862	1.94163e-05	0.000220848	2.45443
UQCR10	0.737534	0.421898	1.05317	5.95566	4.6853	1.94775e-05	0.000221304	2.45399
EVPL	1.20505	0.695867	1.71424	5.71233	4.7705	2.07433e-05	0.000232334	2.45024
MTHFR	-0.79484	-1.13566	-0.454021	4.4037	-4.67625	2.00966e-05	0.000226777	2.44902
RPS4X	0.971379	0.554043	1.38872	9.28498	4.66707	2.07453e-05	0.000232334	2.44609
AGPAT2	0.99736	0.570424	1.4243	6.17871	4.68525	1.97941e-05	0.000224283	2.44306
YIPF3	0.772385	0.441476	1.10329	5.69633	4.68023	1.98222e-05	0.000224447	2.43781
CHRNA6	-0.931623	-1.33141	-0.531841	4.41252	-4.67259	2.03526e-05	0.00022921	2.43667
MASP2	-0.814879	-1.16479	-0.464966	4.25602	-4.66954	2.05686e-05	0.000231117	2.43501
HERC5	-0.919508	-1.31355	-0.525465	4.83115	-4.679	1.99064e-05	0.000225093	2.43497
NOVA2	-0.956393	-1.36718	-0.545603	4.28033	-4.66829	2.0658e-05	0.000231687	2.43481
MTUS1	1.1054	0.634828	1.57596	5.91856	4.72296	2.05234e-05	0.000230805	2.43464
CALD1	-0.997695	-1.424	-0.571388	6.46726	-4.69635	1.97758e-05	0.000224231	2.43119
RELT	-0.859317	-1.22766	-0.490974	5.20265	-4.6778	1.99892e-05	0.000225719	2.41484
NAXE	0.908322	0.518537	1.29811	6.43086	4.67258	2.03539e-05	0.00022921	2.41296
RNF186	-0.84936	-1.21456	-0.484164	4.3979	-4.66345	2.10065e-05	0.000234163	2.40783
RPS2	0.978291	0.556608	1.39997	9.63867	4.65183	2.18667e-05	0.000241937	2.40704
PSMG3	0.740952	0.422903	1.059	6.06211	4.67128	2.04449e-05	0.000230079	2.40436
EMILIN1	-0.899263	-1.2855	-0.513025	4.88232	-4.66845	2.06465e-05	0.000231687	2.40351
MAOA	0.942567	0.537594	1.34754	5.12654	4.66689	2.0758e-05	0.000232334	2.399
CANT1	0.797144	0.454836	1.13945	6.82999	4.66939	2.05792e-05	0.000231117	2.39801
ZEB1	-0.829418	-1.18584	-0.472993	4.73682	-4.66602	2.08207e-05	0.000232642	2.39717
POU2F2	-1.24782	-1.77743	-0.718208	4.3807	-4.75045	2.24904e-05	0.000246708	2.39601
SLC25A3	0.907345	0.517299	1.29739	7.20301	4.66443	2.09356e-05	0.000233689	2.39176
ZNF692	0.764202	0.435795	1.09261	5.90412	4.66592	2.08277e-05	0.000232642	2.39043
TNFRSF9	-0.940904	-1.34589	-0.535921	4.39015	-4.65854	2.13658e-05	0.000237208	2.38976
MEIKIN	-0.902113	-1.29076	-0.513467	4.28234	-4.65424	2.16856e-05	0.000240273	2.38502
ZNF781	-0.725463	-1.03719	-0.413736	5.08024	-4.6664	2.07932e-05	0.000232571	2.38488
MRPL12	0.838696	0.478136	1.19926	6.64941	4.6641	2.09591e-05	0.000233793	2.38298
ZC3H15	0.833068	0.474852	1.19128	5.8157	4.66312	2.10302e-05	0.00023427	2.38146
HNRNPL	0.855851	0.487637	1.22407	7.34403	4.66057	2.12166e-05	0.000236027	2.38084
PDIA6	0.7938	0.452031	1.13557	7.50163	4.65714	2.14693e-05	0.000238197	2.37217
ATP8B1	0.861465	0.490706	1.23222	5.41493	4.65894	2.13361e-05	0.000237037	2.37191
SNU13	0.906131	0.515895	1.29637	7.60156	4.65592	2.15604e-05	0.000239047	2.37086
ZNF639	1.1032	0.63143	1.57497	6.02045	4.70154	2.20461e-05	0.000243095	2.36757
MYLK	-0.815513	-1.16639	-0.464639	5.12631	-4.66037	2.12309e-05	0.000236027	2.36088
OR13D1	-0.942459	-1.34934	-0.535576	4.22456	-4.64444	2.24314e-05	0.000246388	2.35752
NAA50	0.874667	0.49774	1.25159	5.9895	4.65294	2.17833e-05	0.000241194	2.35153
PFN2	1.56774	0.911417	2.22406	5.52845	4.84816	2.50095e-05	0.000268105	2.34279
XPO1	0.873748	0.497084	1.25041	6.29398	4.65129	2.19077e-05	0.000242084	2.34193
OR52B2	-0.818057	-1.17095	-0.465165	4.68083	-4.64818	2.21439e-05	0.000243878	2.34026
KPNA2	0.90799	0.516596	1.29938	6.08559	4.65166	2.18797e-05	0.000241937	2.33986
ARHGAP8	0.952916	0.541793	1.36404	5.14614	4.64755	2.21926e-05	0.000244252	2.33587
OR10G4	-0.794969	-1.13771	-0.452227	5.00815	-4.65076	2.19478e-05	0.000242366	2.33353
HAX1	0.774428	0.440438	1.10842	6.41227	4.64932	2.20573e-05	0.000243095	2.33243
RPL10A	0.846564	0.480446	1.21268	8.82804	4.6364	2.30631e-05	0.000252151	2.33182
CHTOP	0.714264	0.406221	1.02231	6.1904	4.64931	2.2058e-05	0.000243095	2.32983
RPL24	0.892484	0.506209	1.27876	9.08701	4.63281	2.33501e-05	0.000254278	2.32854
PDE7B	-0.858474	-1.22996	-0.486988	4.12491	-4.63368	2.32798e-05	0.000253995	2.32622
POLDIP2	0.845855	0.480778	1.21093	6.46256	4.64572	2.23332e-05	0.000245636	2.32359
EMB	-1.24758	-1.77511	-0.720047	5.99178	-4.77848	2.35324e-05	0.00025559	2.32307
TUFM	0.807753	0.459088	1.15642	6.24368	4.64528	2.23672e-05	0.000245845	2.31898
NQO1	1.57122	0.911983	2.23045	5.63145	4.83739	2.58152e-05	0.000274603	2.3156
EPB41L3	-1.01012	-1.44547	-0.574775	4.88533	-4.65597	2.26654e-05	0.000248297	2.31534
BTN3A1	-1.02153	-1.46053	-0.58252	5.5567	-4.67285	2.24825e-05	0.000246708	2.31394
CPD	0.992806	0.564256	1.42136	6.26139	4.64671	2.27362e-05	0.000248907	2.31009
LILRA2	-0.947051	-1.35783	-0.536274	3.99634	-4.62283	2.4167e-05	0.000260426	2.3038
CLEC3B	-0.77878	-1.11537	-0.44219	4.85739	-4.63932	2.28315e-05	0.000249785	2.30273
ANKRD31	-0.833503	-1.19434	-0.472666	4.40512	-4.63166	2.34429e-05	0.000255121	2.30068
FKBP11	-0.930398	-1.3322	-0.528599	5.66028	-4.64303	2.25413e-05	0.000247101	2.29676
FBXW12	-0.798892	-1.14461	-0.453177	4.63736	-4.63352	2.32933e-05	0.000253995	2.29462
PSMB3	0.883522	0.501164	1.26588	6.85829	4.63327	2.33127e-05	0.00025404	2.29103
ADAMTS2	-1.04763	-1.50218	-0.593079	3.98239	-4.62167	2.4375e-05	0.000262497	2.28993
SFPQ	0.761134	0.431559	1.09071	7.88624	4.63071	2.35195e-05	0.00025559	2.28879
VPREB3	-0.758135	-1.08605	-0.430218	4.9664	-4.63579	2.31113e-05	0.000252511	2.28638
NUTF2	0.843023	0.478346	1.2077	6.35678	4.63524	2.31549e-05	0.00025282	2.28556
HNRNPCL2	-0.815851	-1.16918	-0.462525	4.61079	-4.62996	2.3581e-05	0.000255845	2.28059
NDUFB2	0.88804	0.503314	1.27277	7.16109	4.6283	2.37159e-05	0.000256906	2.27026
ACSL3	0.933759	0.529242	1.33828	5.76361	4.62848	2.37009e-05	0.000256906	2.26637
CRCP	0.715945	0.405758	1.02613	5.86097	4.62804	2.37373e-05	0.00025697	2.26542
PPM1G	0.906582	0.513769	1.2994	6.02648	4.62767	2.37675e-05	0.000257128	2.26322
CMTM1	-0.769673	-1.10323	-0.436117	4.90271	-4.62678	2.38404e-05	0.000257579	2.25835
ANGPTL2	-0.784077	-1.124	-0.444153	4.83299	-4.62506	2.39819e-05	0.00025877	2.25662
FRG1	-0.648571	-0.929391	-0.367752	6.45815	-4.63097	2.34985e-05	0.000255558	2.25539
PARP15	-0.916063	-1.31279	-0.519332	5.26048	-4.62988	2.35869e-05	0.000255845	2.25518
RPL30	1.07384	0.605445	1.54222	10.6209	4.59697	2.64174e-05	0.000279926	2.25057
CD33	-0.730838	-1.04768	-0.414	5.0077	-4.62514	2.39754e-05	0.00025877	2.24774
ICAM2	-0.836589	-1.19932	-0.473858	5.03955	-4.62453	2.40258e-05	0.000259073	2.24642
ARHGEF1	-0.955387	-1.36921	-0.541565	6.4849	-4.62999	2.38351e-05	0.000257579	2.24266
WDR73	0.722209	0.408745	1.03567	5.37809	4.61974	2.4426e-05	0.000262711	2.23789
CACNG2	-0.817953	-1.17372	-0.462182	4.3715	-4.60997	2.52613e-05	0.000270103	2.23406
EIF2AK1	0.815207	0.461379	1.16904	6.47071	4.61973	2.44268e-05	0.000262711	2.23254
ILF2	0.909621	0.514614	1.30463	6.44788	4.6174	2.46238e-05	0.000264658	2.23068
UBR5	0.783267	0.443112	1.12342	5.87658	4.61716	2.4644e-05	0.000264703	2.22943
RPS15	1.00094	0.564995	1.43689	8.95257	4.6038	2.58037e-05	0.000274603	2.22868
EIF5	0.929833	0.525935	1.33373	6.27376	4.6161	2.47341e-05	0.000265325	2.22436
NACA	0.95295	0.537897	1.368	8.74045	4.6037	2.58122e-05	0.000274603	2.22138
KRTAP13-2	-0.699163	-1.00343	-0.394896	4.46428	-4.60749	2.54784e-05	0.000272248	2.22036
UNC79	-0.898008	-1.28985	-0.506165	4.04596	-4.59525	2.65738e-05	0.000281223	2.21362
TOP1	0.869686	0.49155	1.24782	6.84693	4.61163	2.51173e-05	0.000269086	2.21099
ABHD2	0.937149	0.529659	1.34464	5.98412	4.6114	2.51374e-05	0.000269126	2.21094
UBASH3B	-0.775343	-1.11282	-0.437871	4.60681	-4.60678	2.55405e-05	0.000272735	2.20619
CYB5R1	0.784335	0.443236	1.12543	5.62916	4.61066	2.52021e-05	0.000269645	2.20601
CALHM2	-0.762904	-1.09429	-0.431521	5.60633	-4.61616	2.47289e-05	0.000265325	2.20567
ASPH	1.41049	0.811622	2.00935	6.82603	4.77166	2.82984e-05	0.000296399	2.19781
VSIG4	-0.975891	-1.40118	-0.550601	4.52015	-4.60105	2.60489e-05	0.000276554	2.19513
LOXL2	-0.927568	-1.33187	-0.523269	4.57979	-4.60028	2.61177e-05	0.000277107	2.19268
ZDHHC5	0.75007	0.423552	1.07659	6.04015	4.60613	2.55974e-05	0.000273166	2.1902
FASLG	-0.789041	-1.13277	-0.445313	4.7461	-4.60283	2.58897e-05	0.000275217	2.18825
AUP1	0.801638	0.452609	1.15067	6.66857	4.6053	2.56707e-05	0.000273594	2.18573
KIFC2	0.849699	0.479751	1.21965	6.22863	4.60539	2.5663e-05	0.000273594	2.18402
SENP5	0.842255	0.475314	1.2092	6.31872	4.60245	2.59241e-05	0.000275406	2.18074
PRAMEF8	-0.803618	-1.15417	-0.453067	4.54349	-4.59663	2.64482e-05	0.000280073	2.17488
AARS1	0.962326	0.5426	1.38205	6.04529	4.59724	2.63922e-05	0.000279838	2.16364
OR1D5	-0.721768	-1.03699	-0.406552	4.67593	-4.59124	2.69428e-05	0.000284763	2.15577
RAB11A	0.925116	0.521097	1.32914	7.4246	4.5913	2.69374e-05	0.000284763	2.15162
FBL	1.04532	0.590061	1.50058	6.79366	4.61083	2.76863e-05	0.0002915	2.14029
RUVBL1	0.865057	0.48709	1.24302	5.9846	4.58915	2.71368e-05	0.00028663	2.1344
MEPE	-0.84873	-1.22045	-0.477013	4.20833	-4.57824	2.81728e-05	0.000295868	2.13277
TMC3	-0.91152	-1.31085	-0.512193	4.2438	-4.57698	2.82955e-05	0.000296399	2.13208
NLRP6	-0.790404	-1.13602	-0.44479	4.68056	-4.58563	2.74674e-05	0.00028975	2.13208
AMER2	-0.81075	-1.16513	-0.456372	4.84503	-4.58734	2.73062e-05	0.000288234	2.13094
LRRC66	-0.71958	-1.03476	-0.4044	4.30597	-4.57785	2.82111e-05	0.000295894	2.13063
CSE1L	0.985579	0.554999	1.41616	6.05276	4.5913	2.75615e-05	0.000290371	2.12728
PDCD5	0.86927	0.489119	1.24942	6.48584	4.585	2.75268e-05	0.000290191	2.12334
GALC	-0.910723	-1.30934	-0.512104	4.73331	-4.5811	2.78976e-05	0.000293351	2.11659
PHYHIP	-0.868024	-1.24874	-0.487307	4.16854	-4.57163	2.88199e-05	0.000301132	2.11506
CCDC6	0.830665	0.467152	1.19418	6.12354	4.58191	2.782e-05	0.000292722	2.11165
PYDC1	-0.847873	-1.21924	-0.476504	4.65254	-4.57791	2.82052e-05	0.000295894	2.10946
DOCK8	-0.91898	-1.32135	-0.516612	4.80756	-4.57956	2.80457e-05	0.000294721	2.10695
ZNF738	-0.84453	-1.21452	-0.474536	4.79371	-4.5768	2.83132e-05	0.000296399	2.09831
CCDC28A-AS1	-0.975403	-1.4037	-0.547101	4.2579	-4.56642	2.93395e-05	0.000306173	2.09676
LIN7A	-0.942959	-1.35742	-0.528495	4.0309	-4.56192	2.97961e-05	0.000309179	2.09031
ATXN7L3B	0.670224	0.376498	0.96395	6.00044	4.57529	2.84598e-05	0.000297746	2.08634
DERA	0.837214	0.470081	1.20435	5.68584	4.5725	2.87334e-05	0.000300418	2.08406
ASB2	-0.825937	-1.18868	-0.463199	4.4348	-4.56557	2.94254e-05	0.000306876	2.08272
GGNBP2	0.744254	0.417637	1.07087	6.06398	4.56903	2.90778e-05	0.000303634	2.07145
RPS20	0.968503	0.54114	1.39587	10.1743	4.54407	3.16751e-05	0.000325404	2.06513
DNAAF5	0.864158	0.484521	1.2438	5.72772	4.56421	2.95627e-05	0.000307724	2.05758
PUF60	0.785217	0.440335	1.1301	6.41748	4.5652	2.94627e-05	0.00030707	2.05751
ACBD6	0.84104	0.471543	1.21054	5.67707	4.56402	2.95826e-05	0.000307737	2.0548
MPHOSPH10	0.699719	0.392347	1.00709	5.78504	4.56458	2.95258e-05	0.000307534	2.05479
FOXK1	0.879478	0.49304	1.26592	5.53317	4.56337	2.96481e-05	0.000308031	2.05346
FLAD1	0.851998	0.477496	1.2265	6.48424	4.56169	2.98199e-05	0.000309231	2.0489
SMIM3	-0.909494	-1.30934	-0.509647	4.75411	-4.56087	2.99032e-05	0.000309604	2.0484
NDUFS8	0.892336	0.50017	1.2845	6.29032	4.56246	2.97404e-05	0.000308795	2.04769
TMEM229B	-0.755042	-1.08699	-0.423092	4.81796	-4.56079	2.99121e-05	0.000309604	2.04558
NOD2	-0.955264	-1.37532	-0.535205	4.84242	-4.5599	3.00034e-05	0.000310355	2.04252
PIGS	0.823893	0.461585	1.1862	5.92262	4.55967	3.00267e-05	0.000310401	2.03868
IGFLR1	-0.846138	-1.21858	-0.473699	4.67429	-4.5554	3.0469e-05	0.000314776	2.03498
ID2	-0.9393	-1.35189	-0.526711	6.17002	-4.56525	2.96099e-05	0.000307827	2.03378
FAM216B	-0.909291	-1.31045	-0.508136	4.15502	-4.54498	3.15773e-05	0.000324601	2.02884
LOXL1	-0.962377	-1.38447	-0.540284	5.51177	-4.57535	2.99013e-05	0.000309604	2.02548
LHFPL4	-0.890797	-1.2836	-0.497999	4.38981	-4.54726	3.13307e-05	0.000322468	2.02444
DIPK2B	-0.967918	-1.39578	-0.54006	3.95251	-4.53607	3.25543e-05	0.000332985	2.01568
WDR26	0.825748	0.462021	1.18947	6.11847	4.55211	3.08146e-05	0.000317949	2.01518
PPME1	0.744143	0.416425	1.07186	5.79553	4.553	3.07208e-05	0.000317179	2.01374
CNTN4	-0.851995	-1.22803	-0.475957	4.37711	-4.54303	3.17879e-05	0.000326359	2.01256
PTOV1	0.8024	0.448845	1.15596	6.36787	4.55067	3.09673e-05	0.000319325	2.00865
STX2	-0.904332	-1.3029	-0.505767	4.86467	-4.54957	3.10843e-05	0.000320132	2.00745
ZNF831	-0.769008	-1.10792	-0.430092	4.91229	-4.54967	3.10733e-05	0.000320132	2.00418
AKR7L	-0.764694	-1.10245	-0.426934	4.37532	-4.53963	3.21606e-05	0.000329776	2.00256
ARHGAP32	1.12444	0.630689	1.61819	4.44008	4.57915	3.3354e-05	0.000339273	2.00031
ZNF101	-0.773143	-1.1142	-0.43209	4.74511	-4.54547	3.15241e-05	0.000324256	1.99695
LILRA4	-0.808887	-1.16642	-0.451353	4.27279	-4.53641	3.25165e-05	0.000332805	1.99566
EIF3C	0.785521	0.438606	1.13244	7.81991	4.54021	3.20969e-05	0.000329328	1.99184
RPL41	0.901313	0.501649	1.30098	9.96363	4.5219	3.41707e-05	0.000346832	1.98556
PADI2	-0.866247	-1.24954	-0.482957	4.32405	-4.53164	3.30515e-05	0.000337235	1.97793
DHCR7	1.22172	0.690148	1.7533	5.89814	4.63911	3.44595e-05	0.000349013	1.97441
PAK4	0.897963	0.500596	1.29533	4.78189	4.53115	3.31072e-05	0.000337396	1.96795
METTL21C	-0.769368	-1.10983	-0.428907	4.40311	-4.53114	3.31081e-05	0.000337396	1.96775
ENOSF1	0.79027	0.441002	1.13954	6.05248	4.53689	3.24635e-05	0.000332469	1.9636
RASGEF1C	-0.832291	-1.20054	-0.464047	4.6344	-4.5319	3.30228e-05	0.000337151	1.96141
RPL6	0.903714	0.502884	1.30454	9.10745	4.52077	3.43034e-05	0.000347646	1.95873
ZFPM1	-0.805501	-1.16133	-0.449677	5.22137	-4.53913	3.2216e-05	0.000330139	1.95485
PRODH	1.66057	0.946981	2.37417	5.15433	4.72893	3.83744e-05	0.000383024	1.94766
LARP4B	0.884681	0.493072	1.27629	5.41663	4.52977	3.32641e-05	0.000338568	1.94648
DUX1	-0.851276	-1.22765	-0.474901	5.13067	-4.53514	3.2658e-05	0.000333839	1.94597
TYSND1	0.772146	0.43053	1.11376	5.74481	4.53213	3.29965e-05	0.000337091	1.94519
TPRKB	0.742676	0.413957	1.07139	5.76389	4.53018	3.32172e-05	0.000338299	1.94177
XIRP1	-0.937575	-1.3533	-0.521847	4.41406	-4.52207	3.41513e-05	0.000346832	1.93952
LUZP6	0.913421	0.508662	1.31818	6.69723	4.52498	3.38139e-05	0.00034374	1.93019
XYLT1	-0.743304	-1.07291	-0.413698	4.65297	-4.52182	3.41811e-05	0.000346832	1.92567
TTLL10	-0.848174	-1.22436	-0.471986	4.62556	-4.52086	3.42927e-05	0.000347646	1.92452
TRDC	-1.00583	-1.45352	-0.558131	3.91868	-4.50487	3.62176e-05	0.000365475	1.91114
BTG2	-1.23603	-1.7746	-0.697457	7.32498	-4.63696	3.67057e-05	0.000369948	1.90901
FBLN2	-0.853752	-1.2328	-0.474709	4.69908	-4.51632	3.48292e-05	0.000352542	1.90475
VENTX	-0.892925	-1.2897	-0.496148	4.63925	-4.51242	3.52963e-05	0.000356832	1.89789
MNAT1	1.04284	0.580452	1.50523	4.90766	4.5284	3.62738e-05	0.000365818	1.89323
ADGRG5	-0.801615	-1.15762	-0.445604	4.82804	-4.51486	3.50033e-05	0.000354087	1.89231
IKZF3	-1.02137	-1.4729	-0.569843	5.70593	-4.54518	3.58199e-05	0.000361904	1.87676
TVP23A	-0.789656	-1.14177	-0.43754	4.19115	-4.4967	3.72423e-05	0.000374442	1.87251
APH1A	0.814465	0.452176	1.17675	5.81978	4.50774	3.58648e-05	0.000362136	1.87044
CALHM1	-0.941354	-1.36185	-0.520863	4.02527	-4.48887	3.82493e-05	0.000382007	1.86752
FIBIN	-0.865367	-1.25138	-0.479355	4.32926	-4.49511	3.74441e-05	0.000376012	1.86456
MALSU1	0.774768	0.429587	1.11995	5.26425	4.50056	3.6755e-05	0.000370219	1.85073
OR6N2	-0.756185	-1.0938	-0.418571	4.38462	-4.49106	3.79645e-05	0.000379852	1.84127
RAPGEFL1	1.39893	0.789971	2.00789	5.72793	4.65575	4.11764e-05	0.000405709	1.84031
RPL12	0.812251	0.449124	1.17538	8.92671	4.48511	3.87432e-05	0.000385773	1.83905
STK24	0.864041	0.478797	1.24928	6.50902	4.49718	3.71813e-05	0.000374056	1.83353
PPP1CA	0.852373	0.47205	1.2327	7.40183	4.49385	3.76056e-05	0.000377404	1.83197
HLA-DQB1	-1.74421	-2.49633	-0.992097	6.81174	-4.71815	4.22026e-05	0.000413377	1.83109
DNAJC2	0.819523	0.453699	1.18535	5.16132	4.4919	3.78565e-05	0.000379231	1.82662
DEFB105A	-0.73485	-1.06291	-0.406792	4.67522	-4.49148	3.79103e-05	0.00037954	1.82481
DOCK9	0.824678	0.456686	1.19267	5.43085	4.49353	3.76467e-05	0.000377588	1.82375
S100A4	-0.942493	-1.36231	-0.522672	6.81202	-4.50295	3.71693e-05	0.000374056	1.82302
EFR3A	0.891508	0.493669	1.28935	5.94404	4.49323	3.76845e-05	0.000377737	1.82177
DDX39B	0.738077	0.408452	1.0677	7.49454	4.48976	3.81337e-05	0.000381313	1.81773
BTBD18	-0.873874	-1.26454	-0.483206	4.49202	-4.48521	3.87296e-05	0.000385773	1.81628
COX7A2L	0.715901	0.39614	1.03566	7.22753	4.4892	3.8207e-05	0.000381816	1.81515
OTULINL	-0.703789	-1.01771	-0.389868	5.24734	-4.49535	3.74139e-05	0.000375938	1.81196
NID2	-0.960038	-1.38922	-0.530856	4.60703	-4.48527	3.87217e-05	0.000385773	1.81043
PYGL	0.893199	0.494046	1.29235	5.64347	4.48694	3.85014e-05	0.00038406	1.80313
HLA-DMB	-1.27275	-1.8291	-0.716398	6.00079	-4.62961	4.11511e-05	0.000405709	1.7995
C3	-1.82105	-2.60668	-1.03543	6.07613	-4.71772	4.31475e-05	0.000420249	1.79902
NCSTN	0.865368	0.4783	1.25244	5.14159	4.48285	3.90419e-05	0.000388278	1.7978
SPATA31D1	-0.941892	-1.3643	-0.519485	4.095	-4.47107	4.06399e-05	0.000402233	1.79736
KBTBD11	-0.792411	-1.14691	-0.437911	4.62307	-4.48204	3.91498e-05	0.000388883	1.79664
GCSAM	-0.787118	-1.13964	-0.434592	4.38331	-4.47703	3.98241e-05	0.000394869	1.79365
HNRNPUL1	0.868423	0.480166	1.25668	6.9776	4.48491	3.87691e-05	0.000385799	1.79342
DESI1	0.764483	0.422526	1.10644	5.68423	4.48267	3.90656e-05	0.000388281	1.78835
DCT	-0.897825	-1.30063	-0.495025	4.18898	-4.46934	4.08802e-05	0.000403882	1.78822
DNAJC5B	-0.88125	-1.27626	-0.48624	4.36265	-4.47334	4.03269e-05	0.000399374	1.78398
PTGER3	-0.699111	-1.01199	-0.386235	4.78335	-4.48037	3.93729e-05	0.000390629	1.78222
OR4L1	-0.671436	-0.972588	-0.370284	4.56306	-4.47054	4.07133e-05	0.000402717	1.76557
ZNF467	-0.721718	-1.04556	-0.397872	4.48557	-4.46859	4.09846e-05	0.000404432	1.76301
MRPS7	0.753419	0.415786	1.09105	5.75009	4.47438	4.01846e-05	0.000398204	1.75831
CYGB	-0.764153	-1.10606	-0.422242	5.59769	-4.48135	3.92422e-05	0.000389567	1.75808
HIBADH	0.771673	0.425543	1.1178	5.68071	4.47029	4.07489e-05	0.000402828	1.74943
SUN5	-0.885603	-1.28395	-0.487259	4.17034	-4.45781	4.25154e-05	0.000415953	1.74465
MED21	0.842606	0.464565	1.22065	6.17175	4.46917	4.09044e-05	0.000403882	1.74026
KRTAP15-1	-0.810988	-1.17583	-0.446149	4.23928	-4.45712	4.26146e-05	0.000416286	1.73984
PPP2R5A	0.843501	0.464825	1.22218	6.44118	4.46641	4.12893e-05	0.000406284	1.73257
FXYD2	-0.79666	-1.1552	-0.438125	4.24569	-4.45536	4.28715e-05	0.000417807	1.73239
HERPUD1	-0.97704	-1.41411	-0.539968	6.34708	-4.48766	4.11877e-05	0.000405709	1.73218
KRTAP11-1	-0.816525	-1.18424	-0.448807	4.32144	-4.45242	4.33022e-05	0.00042101	1.72902
ECT2	1.01896	0.562728	1.47518	5.47915	4.48569	4.25531e-05	0.000415953	1.72628
SUCLG1	0.87429	0.481338	1.26724	5.51531	4.46126	4.20201e-05	0.000412922	1.72254
ATP5ME	0.841371	0.463104	1.21964	6.74841	4.45996	4.22059e-05	0.000413377	1.7166
RAB3D	1.0132	0.559475	1.46692	6.11299	4.4852	4.275e-05	0.00041687	1.71653
GPR87	1.21421	0.675605	1.75281	5.36815	4.55009	4.55502e-05	0.000438733	1.71582
GHITM	0.882493	0.48577	1.27922	6.03709	4.46031	4.21555e-05	0.000413377	1.71558
MAB21L1	-0.848508	-1.23072	-0.466295	4.41815	-4.45135	4.34586e-05	0.000421966	1.71515
HTRA4	-0.724263	-1.04954	-0.398984	5.21332	-4.4646	4.15452e-05	0.000408499	1.71463
TNFSF13	-0.825928	-1.19672	-0.455137	5.29521	-4.46637	4.12953e-05	0.000406284	1.71407
ENAM	-0.935519	-1.35754	-0.513494	4.11268	-4.44484	4.44309e-05	0.000430211	1.71205
TRAF4	0.788419	0.433953	1.14289	6.11926	4.45988	4.22166e-05	0.000413377	1.71171
TOB1	0.924299	0.508794	1.3398	6.26073	4.46044	4.21364e-05	0.000413377	1.71034
GIMAP8	-0.805163	-1.16735	-0.442978	4.92253	-4.45753	4.25553e-05	0.000415953	1.70485
LRCH1	-0.681036	-0.987162	-0.374911	5.4118	-4.4608	4.20855e-05	0.000413319	1.69522
UBA1	0.779953	0.429045	1.13086	6.7019	4.45673	4.26713e-05	0.000416594	1.69347
TSEN15	0.882163	0.484779	1.27955	5.38001	4.45123	4.34772e-05	0.000421966	1.68967
STIP1	0.878288	0.482827	1.27375	6.5773	4.45323	4.31829e-05	0.000420345	1.68882
PRRC2C	0.800095	0.439742	1.16045	6.7034	4.452	4.33634e-05	0.000421357	1.68819
TMEM235	-0.707637	-1.0263	-0.38897	4.97239	-4.45261	4.32736e-05	0.000420981	1.68427
COL16A1	-0.72409	-1.0499	-0.398277	5.32082	-4.45621	4.27479e-05	0.00041687	1.68239
EHF	1.47859	0.829241	2.12794	5.74811	4.62128	4.93158e-05	0.000467636	1.68054
CTDSP2	0.896907	0.492719	1.3011	7.05141	4.44944	4.37428e-05	0.000424295	1.67949
ALS2CL	0.947325	0.520781	1.37387	5.82991	4.45469	4.37804e-05	0.000424411	1.67795
RTN1	-0.840039	-1.21981	-0.460264	4.16192	-4.43521	4.59076e-05	0.000441146	1.67428
CCDC154	-0.827045	-1.20072	-0.453367	4.3373	-4.43785	4.54973e-05	0.000438479	1.67131
NDUFV1	0.948384	0.520853	1.37591	5.70881	4.44889	4.43675e-05	0.000429849	1.66975
CORO7	-0.715651	-1.03854	-0.392758	4.84051	-4.4441	4.45429e-05	0.000431043	1.66332
FRZB	-0.939409	-1.36419	-0.514625	4.28618	-4.43433	4.60441e-05	0.0004422	1.65855
VPS37B	0.867327	0.47555	1.2591	5.18404	4.439	4.53212e-05	0.000437418	1.65498
GLTP	1.26048	0.701594	1.81936	7.05956	4.5602	4.86408e-05	0.000462032	1.6548
PSMC5	0.810593	0.444599	1.17659	6.89339	4.4409	4.50297e-05	0.000434989	1.65277
XCR1	-0.762747	-1.10701	-0.418487	4.9137	-4.44258	4.47738e-05	0.000433024	1.6525
LYPD4	-0.828536	-1.20373	-0.453346	4.23571	-4.42793	4.70553e-05	0.00045034	1.64951
YTHDF2	0.780261	0.427805	1.13272	5.44233	4.43891	4.53342e-05	0.000437418	1.64529
NTPCR	0.747366	0.409742	1.08499	5.67785	4.43855	4.539e-05	0.000437701	1.64376
METAP1	0.757421	0.415148	1.09969	5.29372	4.43717	4.56032e-05	0.000438988	1.64335
ERGIC2	0.877301	0.480764	1.27384	5.77558	4.43615	4.5761e-05	0.00044025	1.63874
AVL9	0.760179	0.415956	1.1044	4.51866	4.4281	4.70289e-05	0.00045034	1.63397
EVA1B	-0.786427	-1.14148	-0.431376	5.38934	-4.44129	4.49699e-05	0.000434665	1.6321
HUS1B	-0.784191	-1.13952	-0.428861	4.34018	-4.42518	4.74961e-05	0.000454032	1.63174
GSK3B	0.819299	0.448931	1.18967	5.95142	4.43557	4.58511e-05	0.00044086	1.63063
HLA-DMA	-1.57247	-2.26142	-0.883519	6.11361	-4.64047	5.11702e-05	0.000480802	1.62452
ANXA7	0.748525	0.409835	1.08722	6.08875	4.43144	4.64977e-05	0.000445778	1.61961
USP17L12	-1.00185	-1.45528	-0.548414	8.61188	-4.43389	4.8299e-05	0.000459314	1.61575
CHCHD2	1.00011	0.548009	1.45222	7.53069	4.44021	4.78713e-05	0.000456825	1.61528
CCDC124	0.766327	0.419356	1.1133	6.17884	4.42855	4.69559e-05	0.00044991	1.60805
TBC1D4	-0.772574	-1.12196	-0.42319	5.61034	-4.43382	4.61246e-05	0.000442716	1.60216
FAM120A	0.819798	0.448183	1.19141	6.94551	4.42339	4.77858e-05	0.000456334	1.60058
STARD7	0.906975	0.495657	1.31829	7.35065	4.42139	4.81109e-05	0.000458052	1.59801
GOLGA8N	-0.764611	-1.11053	-0.418697	6.29705	-4.43214	4.63877e-05	0.000444982	1.59732
GSK3A	0.765336	0.418406	1.11227	6.4061	4.42335	4.77922e-05	0.000456334	1.59076
MFSD14B	0.785605	0.429397	1.14181	6.02165	4.42223	4.79726e-05	0.000457527	1.58883
TCP10L	-0.81681	-1.18838	-0.445245	4.18554	-4.40786	5.03665e-05	0.000475247	1.58791
ADNP	0.641288	0.350482	0.932095	6.63497	4.42171	4.80581e-05	0.000458005	1.58482
PLK3	-0.734332	-1.0669	-0.401761	5.73137	-4.4274	4.714e-05	0.000450889	1.58349
TNFAIP6	-0.834816	-1.21426	-0.455367	4.32108	-4.41142	4.97627e-05	0.000470793	1.58138
GAB2	-0.842619	-1.22473	-0.460504	5.00274	-4.42159	4.80782e-05	0.000458005	1.57999
TWF1	0.810343	0.442763	1.17792	6.63477	4.42036	4.82781e-05	0.000459314	1.57912
NTNG2	-0.86478	-1.25752	-0.472039	4.67065	-4.4151	4.91466e-05	0.000466299	1.57764
OR2D2	-0.8683	-1.26336	-0.473242	4.21149	-4.40707	5.05012e-05	0.00047587	1.57662
SPR	0.681742	0.37243	0.991054	6.063	4.41942	4.84326e-05	0.000460319	1.57618
KRTAP19-8	-0.872516	-1.26943	-0.475605	4.34948	-4.40779	5.03775e-05	0.000475247	1.57384
EBNA1BP2	0.801298	0.437483	1.16511	5.44299	4.41626	4.89532e-05	0.000464731	1.57205
HNRNPAB	0.978181	0.534734	1.42163	7.0464	4.42697	4.96447e-05	0.000469945	1.57108
MTX2	0.768392	0.419316	1.11747	5.14867	4.41371	4.93776e-05	0.000467685	1.56765
SDHA	0.85601	0.46655	1.24547	8.26973	4.40715	5.04873e-05	0.00047587	1.56677
AGER	-0.788976	-1.14781	-0.43014	4.55284	-4.40869	5.02257e-05	0.000474629	1.56292
PPP1R37	0.748674	0.408557	1.08879	5.59225	4.41373	4.93752e-05	0.000467685	1.56013
ERO1A	1.14118	0.628088	1.65426	6.78259	4.4837	5.27226e-05	0.000492306	1.5549
KLF3	0.79337	0.432719	1.15402	6.60948	4.41093	4.98452e-05	0.000471303	1.5482
RBM39	0.745058	0.406053	1.08406	7.26535	4.40683	5.05427e-05	0.000475989	1.54549
KCTD8	-0.798402	-1.16217	-0.434636	4.47118	-4.40089	5.15691e-05	0.000483449	1.54297
XAF1	-1.01211	-1.46828	-0.555936	5.76079	-4.46347	5.02635e-05	0.000474714	1.54267
CYP4V2	-0.823941	-1.19893	-0.448948	4.75279	-4.40569	5.07375e-05	0.000477552	1.54234
FAM13C	-0.886366	-1.29112	-0.48161	4.08681	-4.39097	5.33267e-05	0.000496638	1.53718
NDUFA8	0.801021	0.436357	1.16568	5.38056	4.40446	5.09493e-05	0.000478999	1.53643
FCRL1	-0.833079	-1.21263	-0.45353	4.58172	-4.40108	5.15351e-05	0.000483405	1.53555
CLMP	-0.791059	-1.15118	-0.430934	4.96875	-4.4045	5.09414e-05	0.000478999	1.52717
UBA6	0.82151	0.447122	1.1959	5.57426	4.3998	5.17597e-05	0.000484961	1.52102
ODF3	-0.789268	-1.14884	-0.429696	4.92815	-4.40129	5.14978e-05	0.000483405	1.51753
PCBD1	0.882342	0.47998	1.28471	5.46722	4.39704	5.22439e-05	0.000488666	1.51584
NT5C3B	0.822507	0.447431	1.19758	5.48602	4.39705	5.22431e-05	0.000488666	1.51205
LRRC8C	-0.778489	-1.13316	-0.423813	5.07858	-4.40111	5.15306e-05	0.000483405	1.51197
GNLY	-1.34816	-1.94824	-0.748085	5.10904	-4.55472	5.69594e-05	0.000522703	1.50945
PHB2	0.845224	0.459758	1.23069	6.56616	4.39671	5.23034e-05	0.000488945	1.50791
PRRT1B	-0.683966	-0.996086	-0.371846	4.71046	-4.39394	5.2795e-05	0.000492703	1.50489
APOC1	-2.31564	-3.33748	-1.29381	7.11199	-4.61406	5.95115e-05	0.000539417	1.50478
RNF43	0.800386	0.435288	1.16548	5.56127	4.39573	5.24768e-05	0.000490288	1.50469
NDUFA1	0.935132	0.508101	1.36216	7.66528	4.39092	5.3337e-05	0.000496638	1.50454
PROC	-0.798485	-1.16362	-0.433349	4.31089	-4.38483	5.44454e-05	0.000505534	1.50184
OR8J1	-0.84562	-1.23215	-0.459087	4.35653	-4.38662	5.41181e-05	0.000503288	1.50121
COL6A6	-0.862356	-1.257	-0.46771	4.21756	-4.38148	5.50654e-05	0.000510286	1.49886
EIF4A2	0.913289	0.495849	1.33073	7.85664	4.38688	5.40706e-05	0.000503186	1.49477
IL9	-0.797435	-1.16238	-0.432493	4.19045	-4.3814	5.50809e-05	0.000510286	1.49397
FAM136A	0.665132	0.361474	0.96879	5.63099	4.39202	5.31387e-05	0.000495352	1.48924
SAMD9L	-0.840221	-1.22326	-0.457183	5.74236	-4.39838	5.20075e-05	0.000487006	1.48567
FAM90A26	-0.975667	-1.42175	-0.529587	4.42455	-4.38757	5.5282e-05	0.000511575	1.48447
DYNLL1	0.915029	0.496332	1.33373	8.0245	4.38204	5.49609e-05	0.000509747	1.47953
MS4A14	-0.895808	-1.30583	-0.485784	4.49202	-4.38074	5.52033e-05	0.000511134	1.47866
OR4C5	-0.830935	-1.21162	-0.45025	4.32011	-4.37666	5.59683e-05	0.00051619	1.47587
MYOM2	-0.796376	-1.16051	-0.43224	4.91385	-4.38526	5.43669e-05	0.000505089	1.46869
PON2	1.51339	0.838288	2.1885	5.38713	4.55181	6.22255e-05	0.000555888	1.46845
UNC119B	0.834679	0.452525	1.21683	5.22299	4.37948	5.54389e-05	0.000512453	1.46635
SLC12A3	-0.868098	-1.26568	-0.470514	4.55118	-4.37806	5.57051e-05	0.00051405	1.46614
CXCR1	-0.760293	-1.10846	-0.412122	4.56043	-4.37854	5.56145e-05	0.000513789	1.46563
LHFPL2	-0.838726	-1.22157	-0.455878	6.041	-4.39273	5.30105e-05	0.000494435	1.46483
AKNAD1	-0.733284	-1.0688	-0.397765	4.80098	-4.38225	5.49224e-05	0.000509676	1.46332
LAMA2	-0.898562	-1.31118	-0.48594	3.98596	-4.36654	5.79133e-05	0.000529103	1.45941
NPFFR1	-0.699102	-1.01867	-0.379532	5.39631	-4.38648	5.41425e-05	0.000503288	1.45496
ZNF175	-0.879982	-1.28317	-0.476796	4.66941	-4.37633	5.60316e-05	0.000516486	1.45369
CD70	-0.783939	-1.1433	-0.424579	4.49828	-4.37415	5.6445e-05	0.000519426	1.4535
MMP9	-1.45363	-2.10085	-0.806403	5.81791	-4.56104	6.09827e-05	0.000547264	1.45333
STARD8	-0.883705	-1.28945	-0.477962	4.27745	-4.36715	5.77936e-05	0.000528303	1.45188
NUMA1	0.848432	0.459983	1.23688	6.14975	4.3795	5.54347e-05	0.000512453	1.45182
IZUMO2	-0.779333	-1.13694	-0.421725	4.40425	-4.36976	5.72876e-05	0.00052484	1.44436
VWA5A	-0.787042	-1.14774	-0.426344	4.77101	-4.37517	5.62512e-05	0.000517971	1.44234
RSPO1	-0.787613	-1.14915	-0.42608	4.5048	-4.36823	5.75834e-05	0.000527131	1.43493
MAGT1	0.825902	0.447263	1.20454	6.05403	4.37365	5.65407e-05	0.000520017	1.43109
EMX2	-0.724691	-1.05719	-0.392189	4.70176	-4.37019	5.72044e-05	0.000524368	1.42841
FAM114A2	-0.735355	-1.07262	-0.39809	4.85791	-4.37187	5.68805e-05	0.00052227	1.4276
MGP	-1.70757	-2.46652	-0.948617	5.47785	-4.57788	6.39208e-05	0.000566739	1.4262
S1PR2	-0.669323	-0.975861	-0.362784	5.52594	-4.37816	5.56856e-05	0.00051405	1.42569
GZMB	-1.04545	-1.52026	-0.570629	5.78652	-4.4334	5.81715e-05	0.000531159	1.41883
BTBD19	-0.73801	-1.07624	-0.399781	5.28127	-4.37515	5.62554e-05	0.000517971	1.41692
GFM1	0.757635	0.409843	1.10543	5.78222	4.36799	5.76302e-05	0.000527131	1.41467
ATP6V1G2	-0.815829	-1.1913	-0.44036	4.22417	-4.35678	5.98492e-05	0.000541286	1.41465
PHYKPL	-0.719103	-1.04889	-0.389319	5.20647	-4.37223	5.6811e-05	0.000521922	1.4146
ZSCAN10	-0.87997	-1.28542	-0.474523	4.23393	-4.35186	6.08499e-05	0.000546556	1.41444
INTS3	0.739984	0.400293	1.07967	6.15402	4.36797	5.76335e-05	0.000527131	1.41385
EPPK1	1.33559	0.734233	1.93695	5.1679	4.49831	6.43514e-05	0.000569029	1.41122
FHL3	-0.753111	-1.09857	-0.407654	5.16426	-4.37125	5.69991e-05	0.000522777	1.41113
SLC43A1	-0.853777	-1.24641	-0.46114	4.56596	-4.36009	5.91867e-05	0.000537466	1.40931
C1QBP	0.984272	0.533691	1.43485	6.17393	4.38685	5.88076e-05	0.000535201	1.40845
ADM5	-0.796585	-1.1636	-0.429572	4.22766	-4.35203	6.08153e-05	0.000546544	1.40658
CILP	-0.747524	-1.09117	-0.403876	4.62872	-4.36167	5.88723e-05	0.000535215	1.4057
KLHL24	0.813184	0.43963	1.18674	5.65681	4.36492	5.82298e-05	0.000531159	1.40432
ANTXR1	-0.835104	-1.21805	-0.452156	6.28107	-4.37262	5.67369e-05	0.000521531	1.4025
CASK	0.855665	0.462391	1.24894	5.24557	4.36265	5.86779e-05	0.00053461	1.40226
FGD6	0.779819	0.42159	1.13805	5.95315	4.3649	5.82348e-05	0.000531159	1.39959
CCL3	-0.8094	-1.18143	-0.437367	7.67527	-4.36237	5.87321e-05	0.000534809	1.398
KLHL6	-0.889693	-1.2987	-0.480687	4.86261	-4.36166	5.8874e-05	0.000535215	1.39658
SRSF1	0.910247	0.491246	1.32925	7.42612	4.35597	6.00129e-05	0.000542284	1.38785
ARHGAP30	-0.826859	-1.20701	-0.446706	5.16335	-4.36129	5.89474e-05	0.000535588	1.38419
IPO7	0.819374	0.442451	1.1963	6.38743	4.35884	5.94353e-05	0.00053913	1.38417
WWC3	0.722968	0.390112	1.05582	4.7741	4.35517	6.01764e-05	0.000543167	1.38341
OXR1	0.731335	0.394874	1.0678	6.02488	4.35836	5.95322e-05	0.000539417	1.38214
TARS1	0.966642	0.522744	1.41054	5.97017	4.3709	6.03354e-05	0.000544007	1.38057
FAM43B	-0.667137	-0.973713	-0.360561	5.26842	-4.36333	5.85425e-05	0.000533671	1.38053
ACLY	0.844407	0.45583	1.23298	5.87054	4.35729	5.97482e-05	0.000541076	1.3802
TMEM86A	-0.773227	-1.12958	-0.416878	4.56552	-4.35083	6.10613e-05	0.000547264	1.37719
SLC43A2	-0.791223	-1.15513	-0.427319	5.13218	-4.35967	5.92693e-05	0.00053792	1.3767
BAZ1B	0.69149	0.373238	1.00974	5.66643	4.35668	5.98697e-05	0.000541286	1.37625
LHFPL6	-0.798212	-1.16607	-0.430356	4.53335	-4.35093	6.10415e-05	0.000547264	1.37427
OR5F1	-0.936744	-1.36898	-0.504507	4.32096	-4.3455	6.21675e-05	0.000555671	1.37159
LRRC3	-0.803372	-1.17449	-0.432252	4.18611	-4.34054	6.32145e-05	0.000561986	1.37081
ARL3	-0.688001	-1.00471	-0.371289	4.96948	-4.35578	6.0053e-05	0.00054235	1.36949
KHSRP	0.800767	0.431876	1.16966	7.14376	4.3526	6.06979e-05	0.000546544	1.36895
SF1	0.890787	0.480449	1.30113	6.95739	4.35285	6.06486e-05	0.000546532	1.36884
HAVCR1	-0.829901	-1.213	-0.4468	4.32136	-4.34364	6.2558e-05	0.000558169	1.36825
OOSP4B	-0.898866	-1.3138	-0.483929	4.35204	-4.34364	6.25578e-05	0.000558169	1.36727
KCNK17	-0.755359	-1.10415	-0.406569	4.22828	-4.34241	6.28172e-05	0.000559358	1.36657
OR4N2	-0.794481	-1.16032	-0.428647	5.04085	-4.35452	6.03071e-05	0.000544007	1.36463
SERINC3	0.8013	0.432132	1.17047	5.98982	4.35223	6.07741e-05	0.000546544	1.36401
CEP170B	0.928723	0.499914	1.35753	4.68586	4.34274	6.27474e-05	0.00055934	1.36273
SRSF3	0.711027	0.383467	1.03859	6.79631	4.35248	6.07236e-05	0.000546544	1.36208
ACIN1	0.73593	0.396754	1.07511	6.96842	4.35064	6.11012e-05	0.000547325	1.3611
TIMM8B	0.765625	0.412783	1.11847	6.29624	4.35088	6.10522e-05	0.000547264	1.35845
COX8A	1.02042	0.551465	1.48937	7.68177	4.37201	6.34643e-05	0.000563297	1.35652
STIMATE	-0.658086	-0.960943	-0.355228	5.71277	-4.35698	5.98107e-05	0.000541286	1.35231
TMEM248	0.710459	0.382803	1.03812	6.95698	4.34772	6.17041e-05	0.000552126	1.35168
IRAK3	-0.710559	-1.03793	-0.383193	5.29713	-4.35218	6.07845e-05	0.000546544	1.34688
RHOJ	-0.896426	-1.31153	-0.481325	4.21803	-4.33014	6.54641e-05	0.000577631	1.34336
MAP3K12	-0.886527	-1.29683	-0.476226	4.19113	-4.33243	6.49629e-05	0.000573515	1.34122
CETN1	-0.777527	-1.13646	-0.418593	4.74863	-4.34352	6.25823e-05	0.000558169	1.34026
BCAM	1.38981	0.762531	2.01708	5.63907	4.49338	6.97504e-05	0.00060862	1.33906
SERP1	0.820525	0.44151	1.19954	6.92808	4.34087	6.31429e-05	0.000561652	1.3335
PRKCQ	-0.76903	-1.12412	-0.413939	4.85974	-4.34255	6.27872e-05	0.000559358	1.33296
BZW1	0.818272	0.440367	1.19618	6.89008	4.34166	6.29758e-05	0.000560467	1.33105
FGFBP1	1.50992	0.830065	2.18978	6.06786	4.51133	7.14994e-05	0.000620382	1.32726
PDLIM2	-0.827464	-1.21003	-0.444898	4.67905	-4.33695	6.39819e-05	0.000566976	1.32473
OR2L5	-0.739308	-1.08032	-0.398297	5.4712	-4.34709	6.18354e-05	0.000553001	1.32462
CLEC11A	-0.71601	-1.04621	-0.385806	5.75823	-4.34789	6.16702e-05	0.000552122	1.32448
COX20	0.712201	0.383136	1.04127	6.41069	4.33973	6.33867e-05	0.000563214	1.3187
EPB41L4B	1.21073	0.658942	1.76252	5.10312	4.4327	6.91723e-05	0.000604689	1.31765
FUCA1	-0.96892	-1.41524	-0.522595	4.99462	-4.35952	6.43169e-05	0.000569029	1.31673
SLIRP	0.793935	0.426941	1.16093	5.84522	4.33778	6.38047e-05	0.000566014	1.31613
MS4A1	-0.891475	-1.30471	-0.478236	4.18056	-4.32563	6.64639e-05	0.00058489	1.31321
MED10	0.782923	0.420878	1.14497	5.81047	4.33609	6.41671e-05	0.000568313	1.31257
ICMT	0.734899	0.395	1.0748	5.55196	4.3353	6.43385e-05	0.000569029	1.30868
NDUFA4	0.782362	0.420472	1.14425	6.77374	4.33484	6.44388e-05	0.000569192	1.30861
GANAB	0.754092	0.405295	1.10289	6.77997	4.33504	6.43952e-05	0.000569111	1.30854
ZNF215	-0.879289	-1.28667	-0.47191	4.42821	-4.32787	6.59664e-05	0.000581131	1.30758
ZBTB33	0.738442	0.39647	1.08041	5.09135	4.32979	6.55409e-05	0.000577999	1.29933
ITGA3	1.56738	0.8609	2.27385	6.19602	4.50925	7.40809e-05	0.000635655	1.29838
RPL39L	1.16505	0.630478	1.69962	4.54656	4.39448	7.08596e-05	0.000616019	1.29821
KRTAP12-3	-0.664783	-0.971955	-0.357612	5.88669	-4.33951	6.34335e-05	0.000563297	1.2951
CALR	0.7924	0.424583	1.16022	8.72845	4.31971	6.78e-05	0.000594361	1.29493
HMG20B	0.75174	0.403581	1.0999	5.66609	4.32944	6.56191e-05	0.00057838	1.29024
LAPTM4A	0.95898	0.515172	1.40279	6.63211	4.33692	6.73872e-05	0.000591438	1.27809
DCAF6	0.769346	0.412581	1.12611	5.71663	4.32395	6.68405e-05	0.00058789	1.276
CCL22	-0.86584	-1.26717	-0.464507	4.93751	-4.32588	6.64088e-05	0.000584716	1.27537
CCL25	-0.890872	-1.30536	-0.476382	4.21463	-4.30966	7.0126e-05	0.000610929	1.26902
MRPL58	0.660957	0.354424	0.96749	5.77683	4.32351	6.69381e-05	0.000588122	1.26722
PSENEN	0.727202	0.389808	1.06459	5.94262	4.32175	6.73355e-05	0.000591298	1.26603
KCNJ13	-0.853445	-1.25015	-0.456737	4.38029	-4.31366	6.919e-05	0.000604689	1.2655
DNAJC21	0.74557	0.399481	1.09166	5.89841	4.31958	6.78282e-05	0.000594361	1.26008
ELOVL1	0.785127	0.420734	1.14952	5.95919	4.32027	6.7672e-05	0.000593622	1.25897
IFNA6	-0.91735	-1.34463	-0.490071	4.2193	-4.30492	7.12491e-05	0.000618754	1.25662
ANAPC11	0.721321	0.38644	1.0562	5.88121	4.31897	6.79682e-05	0.000595272	1.25453
TPD52	1.00525	0.540257	1.47025	7.00128	4.34431	7.00541e-05	0.000610625	1.25302
APBB3	-0.614785	-0.899891	-0.32968	6.37124	-4.32374	6.68875e-05	0.00058799	1.2491
AHNAK2	1.44232	0.788408	2.09624	6.17578	4.47773	7.67943e-05	0.000653841	1.24865
EPHA3	-0.775764	-1.13674	-0.414784	4.42376	-4.30911	7.02539e-05	0.00061172	1.24809
PCBP1	0.853977	0.456587	1.25137	8.04066	4.30894	7.02945e-05	0.000611751	1.24598
PRKAA1	0.791875	0.423978	1.15977	6.42696	4.3159	6.86727e-05	0.000600804	1.2428
SIGLEC9	-0.905015	-1.32601	-0.484018	4.66323	-4.31041	6.99491e-05	0.000610032	1.24148
SLC1A3	-0.854942	-1.25198	-0.4579	5.35846	-4.31759	6.82838e-05	0.000597718	1.23702
KRTAP19-6	-0.913355	-1.33929	-0.487422	4.1624	-4.29972	7.25033e-05	0.000627994	1.23415
RBM8A	0.780663	0.417638	1.14369	6.75744	4.31189	6.96018e-05	0.000607966	1.23407
SLC18A3	-0.869888	-1.27566	-0.46412	4.23604	-4.2986	7.2776e-05	0.000629366	1.23374
MYOZ3	-0.781556	-1.14504	-0.418072	4.8875	-4.31137	6.97235e-05	0.00060862	1.23365
UPK3BL1	1.02379	0.548758	1.49882	8.24301	4.33096	7.31819e-05	0.000630928	1.22721
IRGM	-0.825341	-1.21085	-0.439836	4.11458	-4.29284	7.41926e-05	0.000636283	1.2248
MAGEA3	0.720302	0.38505	1.05555	6.07462	4.30809	7.04959e-05	0.000613181	1.2196
SCARA5	-0.77028	-1.12915	-0.411411	4.68294	-4.30382	7.15117e-05	0.000620382	1.21921
GPR62	-0.845526	-1.24072	-0.45033	4.08599	-4.28999	7.49057e-05	0.000641067	1.21165
ATM	-0.699922	-1.02582	-0.37402	5.0538	-4.3063	7.0921e-05	0.000616229	1.20847
HSP90AA1	1.13574	0.611683	1.6598	7.64176	4.37014	7.67859e-05	0.000653841	1.20576
ATP11B	1.33648	0.72607	1.94688	5.71078	4.43726	7.98075e-05	0.000673934	1.20378
LONP2	0.718688	0.383726	1.05365	5.68034	4.30215	7.19139e-05	0.000623216	1.2004
CTSK	-0.904121	-1.32618	-0.482061	4.52742	-4.29531	7.35826e-05	0.000632366	1.19878
PHF24	-0.846028	-1.24069	-0.45137	4.73373	-4.29838	7.28277e-05	0.000629403	1.1971
RAB40C	0.815952	0.435222	1.19668	5.13117	4.29724	7.31086e-05	0.00063092	1.19599
ULK4	-0.702113	-1.02935	-0.374879	5.06995	-4.30218	7.19056e-05	0.000623216	1.19383
MRPL27	0.646694	0.345081	0.948307	5.58321	4.29923	7.26221e-05	0.000628693	1.19187
DAP3	0.736742	0.393038	1.08045	6.9594	4.29806	7.29078e-05	0.000629516	1.1915
CLNK	-0.858541	-1.26009	-0.456995	4.22001	-4.28713	7.56261e-05	0.000645559	1.19063
OR1A1	-0.815173	-1.1961	-0.434248	4.43347	-4.29093	7.46693e-05	0.000639375	1.18952
AGMAT	-0.704691	-1.0336	-0.375785	4.78631	-4.29604	7.34027e-05	0.000631885	1.18608
TMEM202	-0.761857	-1.11808	-0.40563	4.40238	-4.28833	7.53227e-05	0.000643968	1.18462
FRAT1	-0.78189	-1.14685	-0.416927	4.84216	-4.29574	7.34746e-05	0.000632096	1.18434
DCTN2	0.766637	0.408892	1.12438	5.97686	4.29692	7.31859e-05	0.000630928	1.18173
VMA21	0.654883	0.349382	0.960383	6.47274	4.29827	7.28566e-05	0.000629403	1.1811
GID8	0.888494	0.473796	1.30319	5.85892	4.296	7.34118e-05	0.000631885	1.18071
ARID5A	-0.686411	-1.00656	-0.366258	5.15705	-4.299	7.26769e-05	0.000628838	1.17925
CCNC	0.796084	0.424291	1.16788	6.2855	4.29338	7.40601e-05	0.000635655	1.1775
DGUOK	0.781792	0.416705	1.14688	5.60816	4.29374	7.39702e-05	0.000635366	1.17678
PLA2G2A	-0.793474	-1.16439	-0.422557	4.60826	-4.2894	7.50518e-05	0.000641984	1.17255
TBC1D8	0.692046	0.368738	1.01535	5.37224	4.292	7.44015e-05	0.000637744	1.17172
SLIT2	-0.764746	-1.12208	-0.407409	4.95462	-4.29122	7.45962e-05	0.000639081	1.16573
BEND4	-0.882237	-1.29637	-0.468104	4.07569	-4.27156	7.96692e-05	0.000673111	1.1645
CRLF3	-0.626877	-0.91944	-0.334314	5.50193	-4.2964	7.33144e-05	0.000631705	1.1643
LPAR6	-0.899248	-1.31844	-0.480053	5.4336	-4.3036	7.35312e-05	0.000632253	1.16263
SLC2A4	-0.836917	-1.22907	-0.444762	4.34608	-4.27923	7.76524e-05	0.000659107	1.16115
POLR3C	0.701162	0.373254	1.02907	5.18211	4.28754	7.55224e-05	0.000645341	1.15972
COX7B	1.03216	0.552347	1.51198	6.54219	4.3281	7.85613e-05	0.000666136	1.15058
LDLR	0.847025	0.450293	1.24376	4.88113	4.28095	7.72057e-05	0.000656328	1.14721
CCT2	0.825184	0.439032	1.21134	6.72785	4.28484	7.62087e-05	0.00064986	1.14515
BTN1A1	-0.75596	-1.11053	-0.40139	4.32668	-4.27502	7.87522e-05	0.00066707	1.14357
P2RY13	-0.874118	-1.2839	-0.464337	4.54961	-4.2772	7.81806e-05	0.000663249	1.14198
KLRC4	-0.86325	-1.26714	-0.459358	5.08643	-4.28561	7.60119e-05	0.000648517	1.14126
IRAK1	0.790333	0.420266	1.1604	6.81385	4.28224	7.68725e-05	0.000654169	1.13998
RBIS	0.730327	0.388489	1.07216	6.48357	4.28389	7.64508e-05	0.000651588	1.13787
ARHGEF40	-0.697423	-1.02361	-0.371233	5.30165	-4.28714	7.5623e-05	0.000645559	1.13398
TCP1	0.898671	0.477655	1.31969	6.11395	4.28006	7.7495e-05	0.000658109	1.13132
KRT79	-0.707329	-1.03919	-0.37547	4.58503	-4.27375	7.90886e-05	0.000669504	1.12825
LZTS1	-0.897533	-1.31899	-0.476078	4.49703	-4.27012	8.00533e-05	0.000675665	1.12253
TXNDC15	-0.703528	-1.03296	-0.374093	5.36433	-4.28206	7.69212e-05	0.000654246	1.12252
SUSD3	-0.737491	-1.08357	-0.391415	4.63519	-4.27294	7.93034e-05	0.000670707	1.12154
HLX	-0.671535	-0.986107	-0.356962	5.1097	-4.28045	7.73359e-05	0.000657096	1.12146
OR51D1	-0.728397	-1.0708	-0.385994	4.41399	-4.26552	8.12936e-05	0.000681949	1.11942
CER1	-0.702529	-1.03215	-0.372913	4.7435	-4.27363	7.91206e-05	0.000669504	1.11925
TUFT1	0.985671	0.524632	1.44671	5.1201	4.29437	8.07161e-05	0.000680216	1.11872
SIGLEC6	-0.847674	-1.2455	-0.44985	4.71932	-4.27247	7.94266e-05	0.000671405	1.1166
MEDAG	-0.784389	-1.15303	-0.415744	4.48659	-4.26643	8.10474e-05	0.000681421	1.1158
DUXA	-0.7123	-1.04635	-0.378251	4.93739	-4.27557	7.86084e-05	0.000666194	1.11481
TMEM252	-0.823721	-1.21091	-0.436536	4.48578	-4.26582	8.12127e-05	0.000681617	1.11136
PPP1R32	-0.842127	-1.2384	-0.445852	4.4249	-4.2611	8.25019e-05	0.000690331	1.1013
EBPL	0.795912	0.422033	1.16979	5.38808	4.2685	8.04885e-05	0.000678644	1.10028
AIMP1	0.769571	0.408124	1.13102	6.08544	4.26919	8.03025e-05	0.000677422	1.09778
CHRNG	-0.69808	-1.02615	-0.370007	4.71698	-4.26654	8.10166e-05	0.000681421	1.09526
MYO10	0.811194	0.429927	1.19246	5.3145	4.26615	8.11222e-05	0.000681421	1.09477
RPL22L1	1.1492	0.615686	1.68271	6.40432	4.34761	8.62944e-05	0.000716617	1.09464
PSMA2	0.722589	0.382978	1.0622	6.99832	4.2663	8.10824e-05	0.000681421	1.09354
KIF21B	-0.818933	-1.20385	-0.43402	4.79135	-4.26606	8.11481e-05	0.000681421	1.09041
BROX	0.710403	0.376585	1.04422	5.92581	4.26713	8.0857e-05	0.000681056	1.08735
MCAM	-0.772816	-1.13625	-0.409382	4.75225	-4.26375	8.17769e-05	0.000684612	1.08551
IDE	0.739739	0.391949	1.08753	5.76456	4.26484	8.14793e-05	0.000682952	1.08519
TAAR2	-0.641368	-0.942795	-0.339942	4.97603	-4.26646	8.10395e-05	0.000681421	1.08245
OR2J2	-0.825671	-1.21482	-0.436518	4.28102	-4.2543	8.43972e-05	0.000704762	1.0813
RPS18	0.843239	0.444755	1.24172	9.5877	4.24308	8.76164e-05	0.000726134	1.08088
H3-3B	0.769767	0.406888	1.13265	8.59876	4.25342	8.46447e-05	0.000706471	1.0805
PHYHIPL	-0.7938	-1.16841	-0.419194	4.15182	-4.24891	8.59295e-05	0.000715025	1.07599
CENPB	0.703551	0.372702	1.0344	5.76985	4.2639	8.17346e-05	0.000684605	1.07437
CHIT1	-0.849743	-1.24966	-0.449823	4.77211	-4.26045	8.26819e-05	0.000691487	1.07399
STAT5A	-0.719069	-1.05715	-0.380992	5.11355	-4.26478	8.14958e-05	0.000682952	1.0723
LIMK1	0.747347	0.39549	1.0992	5.65829	4.2589	8.31117e-05	0.00069473	1.06803
C10orf82	-0.750386	-1.10476	-0.396012	4.30932	-4.24585	8.68122e-05	0.000720554	1.06062
ZNRF3	0.691048	0.365381	1.01671	4.9336	4.25477	8.42656e-05	0.000704019	1.05939
PARP8	-0.905351	-1.33194	-0.478761	4.94185	-4.25659	8.48684e-05	0.000707623	1.0466
LRTM1	-0.754895	-1.11165	-0.398142	4.34066	-4.24288	8.76752e-05	0.000726257	1.04577
TCEA3	0.879892	0.465047	1.29474	5.71889	4.25289	8.47952e-05	0.000707369	1.0452
SERPINA6	-0.86283	-1.27089	-0.454773	4.21551	-4.2398	8.85801e-05	0.00073265	1.04343
PROK2	-0.775595	-1.1421	-0.409093	4.37295	-4.24326	8.75636e-05	0.000726061	1.04252
FCGRT	-0.917376	-1.34912	-0.485636	6.92462	-4.26397	8.50641e-05	0.000708896	1.03857
EIF2B5	0.826386	0.436566	1.21621	5.9966	4.2507	8.54178e-05	0.000711126	1.03672
NPPB	-0.68597	-1.00971	-0.362225	4.70929	-4.24858	8.6024e-05	0.000715451	1.03615
ADAMTSL4	-0.774695	-1.14009	-0.409297	4.92318	-4.25115	8.52907e-05	0.000710426	1.03557
REG4	-0.722521	-1.06414	-0.380902	4.29394	-4.24082	8.82787e-05	0.000730523	1.03549
STYK1	0.692101	0.365442	1.01876	5.9577	4.2483	8.6103e-05	0.000715747	1.03291
RAB7A	0.838701	0.442477	1.23493	7.50741	4.24432	8.72558e-05	0.000723872	1.03046
SDC3	-1.05322	-1.54507	-0.561376	5.7429	-4.31644	8.94e-05	0.000738322	1.01826
JAM2	-0.714629	-1.05309	-0.376167	4.34312	-4.23362	9.04226e-05	0.000744532	1.01302
MS4A6E	-0.792636	-1.16822	-0.417055	4.25005	-4.23166	9.10133e-05	0.000748649	1.01219
NOP56	0.946594	0.500287	1.3929	6.65238	4.25823	8.87913e-05	0.000733662	1.01095
[truncated: 4,806 more rows]

## Sheet: DEGs.LUSC.Tumor.vs.Immune
# DEGs between LUSC Tumor vs Immune samples
	logFC	CI.L	CI.R	AveExpr	t	P.Value	adj.P.Val	B
COL6A3	-3.10484	-3.59854	-2.61115	6.92599	-12.616	1.51227e-17	2.4966e-13	29.4918
PERP	3.48843	2.91173	4.06512	8.12497	12.1345	7.01495e-17	5.79049e-13	27.8483
DDR1	2.94214	2.43226	3.45201	6.37924	11.5755	4.32535e-16	2.38024e-12	26.177
IL10RA	-2.59711	-3.05976	-2.13447	6.42163	-11.2611	1.22447e-15	5.05369e-12	25.276
DOCK2	-2.60892	-3.09269	-2.12515	5.80866	-10.8183	5.41432e-15	1.7877e-11	23.8274
PTPRC	-3.01311	-3.56287	-2.46336	5.76765	-11.0127	6.9336e-15	1.90778e-11	23.6108
ITGAL	-2.33891	-2.78016	-1.89767	5.56787	-10.6335	1.0145e-14	2.39262e-11	23.2223
PTPRF	2.38297	1.93133	2.83462	6.64196	10.5843	1.19978e-14	2.4759e-11	23.0119
PECAM1	-2.46628	-2.9441	-1.98846	5.86051	-10.3541	2.64111e-14	4.3602e-11	22.3087
RASSF4	-2.47761	-2.9574	-1.99782	5.61674	-10.359	2.59696e-14	4.3602e-11	22.3042
SAMSN1	-2.24281	-2.67908	-1.80654	4.94987	-10.3128	3.04515e-14	4.57021e-11	22.1484
WIPF1	-2.5632	-3.06981	-2.05659	6.42266	-10.1495	5.3537e-14	7.36535e-11	21.6242
GZMK	-2.52066	-3.03708	-2.00423	4.60069	-9.79143	1.86559e-13	2.11201e-10	20.3731
TIMP2	-2.4287	-2.92752	-1.92989	6.38296	-9.76736	2.02994e-13	2.11201e-10	20.3347
F11R	2.47999	1.97122	2.98875	6.61281	9.77848	1.95227e-13	2.11201e-10	20.3334
FCGR2C	-2.28032	-2.7504	-1.81023	7.63326	-9.73096	2.3067e-13	2.11201e-10	20.2046
EVI2B	-2.36816	-2.85708	-1.87924	6.38213	-9.71648	2.42712e-13	2.11201e-10	20.1612
CDH1	2.8672	2.2819	3.4525	7.26146	9.83561	2.37511e-13	2.11201e-10	20.1439
DSP	3.28367	2.63841	3.92892	7.07912	10.2501	2.43069e-13	2.11201e-10	20.136
CORO1A	-2.37077	-2.861	-1.88053	6.37682	-9.70111	2.56186e-13	2.11469e-10	20.109
DSC3	2.29918	1.82223	2.77614	6.02048	9.67018	2.85635e-13	2.2455e-10	19.9737
MPEG1	-2.09532	-2.53168	-1.65896	5.8421	-9.63254	3.26121e-13	2.44724e-10	19.8742
NNMT	-2.56666	-3.10504	-2.02828	5.09483	-9.56415	4.27951e-13	3.07176e-10	19.5967
CYTIP	-2.33184	-2.82459	-1.83909	6.06411	-9.49313	5.33573e-13	3.67031e-10	19.3956
DERL3	-2.43262	-2.94756	-1.91767	5.58404	-9.47658	5.65756e-13	3.73603e-10	19.3384
FAT2	2.39146	1.88377	2.89915	5.64814	9.44931	6.23125e-13	3.9566e-10	19.2162
CD14	-2.65294	-3.2089	-2.09698	5.93169	-9.59135	8.59115e-13	4.92619e-10	18.9583
TPSAB1	-2.40511	-2.92002	-1.8902	6.09234	-9.37075	8.47788e-13	4.92619e-10	18.9491
PLXND1	-1.89485	-2.30109	-1.4886	5.91676	-9.35676	8.65342e-13	4.92619e-10	18.9272
NCKAP1L	-2.28798	-2.78284	-1.79311	4.9713	-9.27472	1.15861e-12	6.37583e-10	18.6323
IGFBP7	-2.54242	-3.08524	-1.99961	6.55664	-9.41116	1.37856e-12	7.34149e-10	18.4996
WAS	-2.08197	-2.53729	-1.62666	6.15097	-9.17273	1.66685e-12	8.59939e-10	18.2923
MYO1F	-1.89722	-2.31945	-1.47499	5.43639	-9.01372	2.94486e-12	1.41051e-09	17.7365
ITGB4	2.35116	1.82815	2.87418	6.35337	9.01787	2.90132e-12	1.41051e-09	17.7337
VSNL1	2.05209	1.59509	2.50908	5.62053	9.00783	3.00773e-12	1.41051e-09	17.699
GGTA1	-1.99593	-2.44073	-1.55113	5.84964	-9.00159	3.0758e-12	1.41051e-09	17.6959
MZB1	-3.19659	-3.86107	-2.53212	4.65789	-9.71841	3.73936e-12	1.66846e-09	17.5637
FMNL1	-2.0032	-2.45308	-1.55332	5.18865	-8.9323	3.94474e-12	1.71378e-09	17.4486
SPINT2	2.35663	1.82493	2.88832	6.5274	8.89125	4.57215e-12	1.93543e-09	17.2923
TRBC1	-2.57914	-3.14349	-2.01478	6.17443	-9.19662	4.95679e-12	1.99589e-09	17.2774
LCP2	-2.04385	-2.50583	-1.58187	6.87737	-8.87498	4.84792e-12	1.99589e-09	17.2539
COL6A2	-2.42165	-2.96232	-1.88098	5.93847	-8.99723	5.16553e-12	2.03042e-09	17.2123
LAD1	2.41972	1.87098	2.96846	6.88962	8.84583	5.38449e-12	2.06727e-09	17.1314
VAV1	-1.82663	-2.24187	-1.4114	5.22998	-8.82465	5.81133e-12	2.18044e-09	17.0738
COL1A2	-2.45349	-3.00525	-1.90174	7.25694	-8.93487	7.0439e-12	2.58417e-09	16.9131
SRGN	-2.34809	-2.88268	-1.81351	6.39438	-8.82096	8.71888e-12	3.12913e-09	16.7004
CYBB	-2.63444	-3.21955	-2.04934	5.86746	-9.06855	1.01638e-11	3.48297e-09	16.5889
GIMAP4	-2.11863	-2.60849	-1.62877	5.21246	-8.67608	9.93637e-12	3.48297e-09	16.5537
ADA2	-2.36538	-2.90546	-1.8253	6.14564	-8.79774	1.03377e-11	3.48297e-09	16.5385
COL3A1	-3.52386	-4.23737	-2.81035	7.11814	-10.0429	1.25205e-11	4.02405e-09	16.4946
AKNA	-1.90146	-2.34232	-1.46061	5.60775	-8.6523	1.0829e-11	3.57553e-09	16.4724
EMB	-2.02274	-2.49429	-1.55119	5.99178	-8.60501	1.28515e-11	4.02405e-09	16.3067
JAK3	-1.97829	-2.43958	-1.51701	6.13986	-8.60317	1.29373e-11	4.02405e-09	16.3004
RFTN1	-1.94912	-2.40385	-1.49438	5.27673	-8.59841	1.31624e-11	4.02405e-09	16.2808
FAM83B	2.08203	1.59549	2.56856	5.07388	8.58432	1.38521e-11	4.15788e-09	16.223
CD53	-2.46357	-3.02826	-1.89889	5.81343	-8.77572	1.75679e-11	5.17909e-09	16.0417
CD52	-2.54128	-3.12417	-1.95838	5.29401	-8.76993	1.80224e-11	5.19465e-09	16.0124
IRF4	-1.82243	-2.25211	-1.39275	4.7831	-8.5083	1.825e-11	5.19465e-09	15.9614
S100A16	2.81899	2.17931	3.45867	6.36354	8.87993	2.16143e-11	5.94718e-09	15.8431
ADGRG1	2.26021	1.72444	2.79598	6.34182	8.46272	2.15357e-11	5.94718e-09	15.7969
MMP2	-2.51132	-3.08588	-1.93676	6.33664	-8.80281	2.36278e-11	6.39461e-09	15.7717
RAPGEFL1	2.03961	1.55393	2.52529	5.72793	8.42436	2.47585e-11	6.59256e-09	15.6624
SPARC	-2.77138	-3.38819	-2.15458	6.96138	-9.0806	2.85832e-11	7.25969e-09	15.6329
LSR	2.05429	1.56404	2.54455	6.07627	8.4058	2.64875e-11	6.941e-09	15.5968
CELF2	-1.90229	-2.3573	-1.44727	4.79783	-8.38659	2.84051e-11	7.25969e-09	15.5306
SLAMF7	-2.41472	-2.98695	-1.84249	5.10462	-8.48407	4.05146e-11	1.01342e-08	15.2213
EMP3	-1.97798	-2.45975	-1.49621	6.30194	-8.23601	4.91758e-11	1.21171e-08	15.0018
CD9	3.39676	2.6429	4.15061	8.0524	9.13164	5.43993e-11	1.3207e-08	14.9946
PLCB2	-1.67761	-2.08865	-1.26657	5.76624	-8.18739	5.87292e-11	1.40516e-08	14.8292
JUP	2.70223	2.06551	3.33895	6.84688	8.55173	6.28373e-11	1.4611e-08	14.8155
CCR5	-1.87488	-2.33482	-1.41494	5.15315	-8.17731	6.09328e-11	1.43706e-08	14.7936
ESRP1	1.91385	1.44288	2.38482	6.51259	8.15178	6.68919e-11	1.53378e-08	14.7017
GSTP1	2.36399	1.77833	2.94965	8.6433	8.09791	8.33318e-11	1.88455e-08	14.4816
SLC2A1	2.74434	2.09395	3.39473	6.05056	8.50998	9.2384e-11	2.06104e-08	14.4534
LSP1	-2.33947	-2.90569	-1.77325	6.81885	-8.31644	1.00389e-10	2.20977e-08	14.3571
LST1	-1.76364	-2.20435	-1.32292	5.64081	-8.0276	1.05375e-10	2.28899e-08	14.2612
STAB1	-1.99755	-2.49735	-1.49774	6.31136	-8.01743	1.09372e-10	2.34497e-08	14.2238
ITGB2	-1.96915	-2.46247	-1.47584	5.21724	-8.00738	1.13476e-10	2.40176e-08	14.1899
DHCR24	2.36862	1.78088	2.95636	6.42742	8.09634	1.25535e-10	2.56687e-08	14.1107
ATP2A3	-1.76861	-2.21318	-1.32404	5.5095	-7.98042	1.25261e-10	2.56687e-08	14.0927
PRKCI	1.80294	1.34965	2.25623	6.94329	7.97895	1.25941e-10	2.56687e-08	14.0885
SPOCK2	-1.69431	-2.12163	-1.26699	5.41538	-7.95386	1.38077e-10	2.77989e-08	13.999
FCGR3A	-2.11234	-2.64488	-1.5798	6.70793	-7.96411	1.71115e-10	3.37857e-08	13.8024
SLCO2B1	-2.12883	-2.66475	-1.59292	6.1515	-7.9773	1.71906e-10	3.37857e-08	13.8006
ZEB2	-1.69411	-2.12497	-1.26325	5.62	-7.88758	1.7609e-10	3.42008e-08	13.7613
IQGAP2	-1.62365	-2.03736	-1.20994	5.45929	-7.8729	1.85843e-10	3.55139e-08	13.709
KIAA1522	1.84713	1.37634	2.31793	6.22534	7.87052	1.87469e-10	3.55139e-08	13.7032
LPXN	-1.74134	-2.18532	-1.29736	5.8682	-7.86787	1.89304e-10	3.55139e-08	13.6912
NECTIN1	3.03335	2.31624	3.75046	6.10966	8.56579	2.2652e-10	4.20182e-08	13.6309
CD79A	-1.95005	-2.451	-1.44911	5.08347	-7.80905	2.34963e-10	4.31001e-08	13.4834
LAMA5	1.98508	1.47342	2.49674	5.93923	7.78275	2.5881e-10	4.69527e-08	13.3908
ENTPD1	-1.92335	-2.42015	-1.42655	5.17628	-7.76628	2.7497e-10	4.93422e-08	13.3304
SNX20	-1.78395	-2.24803	-1.31987	4.59056	-7.7113	3.36598e-10	5.92362e-08	13.1363
IL2RB	-1.91733	-2.41614	-1.41851	5.26016	-7.71074	3.37283e-10	5.92362e-08	13.1308
SASH3	-1.88794	-2.38009	-1.39579	5.26636	-7.69534	3.56952e-10	6.20308e-08	13.0762
IGHA1	-4.57988	-5.5795	-3.58025	8.3173	-9.39426	4.6267e-10	7.87445e-08	13.0626
GIMAP7	-1.83188	-2.31271	-1.35106	5.54789	-7.64277	4.33172e-10	7.44921e-08	12.8867
ANKRD44	-1.78042	-2.24942	-1.31141	5.41392	-7.6152	4.79456e-10	8.07688e-08	12.7897
CRISPLD2	-2.04918	-2.58816	-1.5102	4.91068	-7.62996	5.0403e-10	8.40508e-08	12.7479
TIGIT	-1.65422	-2.09092	-1.21751	5.52953	-7.59872	5.09473e-10	8.4109e-08	12.7284
EMP2	2.10915	1.55161	2.66668	6.56432	7.59022	5.50782e-10	9.00283e-08	12.6619
MAGEF1	1.76855	1.29997	2.23714	6.85655	7.57123	5.63772e-10	9.12482e-08	12.6365
CCL4L2	-2.164	-2.72828	-1.59973	6.99655	-7.71117	6.09727e-10	9.77281e-08	12.5887
PKP3	2.5127	1.86903	3.15637	6.06148	7.87168	7.01795e-10	1.10342e-07	12.493
CD3D	-1.82246	-2.30888	-1.33604	4.88144	-7.51595	6.9117e-10	1.09717e-07	12.4387
IRF8	-1.76222	-2.23364	-1.2908	5.32918	-7.4988	7.36311e-10	1.14677e-07	12.3712
PLA2G2D	-1.86211	-2.36077	-1.36346	4.18713	-7.49104	7.57663e-10	1.169e-07	12.3517
TRIM29	3.10633	2.34822	3.86444	6.43086	8.32114	8.86468e-10	1.33043e-07	12.3466
KCTD1	1.68292	1.2303	2.13553	5.90567	7.45882	8.5326e-10	1.3043e-07	12.2344
ARHGAP9	-1.84782	-2.3452	-1.35043	4.97973	-7.45253	8.73302e-10	1.32269e-07	12.2093
SREBF2	1.89079	1.38101	2.40058	7.12731	7.44036	9.13402e-10	1.3471e-07	12.1694
THEMIS2	-1.80587	-2.29277	-1.31897	5.2971	-7.44021	9.13896e-10	1.3471e-07	12.1619
SH2D1A	-1.86357	-2.36671	-1.36042	4.3942	-7.42998	9.49061e-10	1.38655e-07	12.1329
NCKAP1	2.17703	1.59297	2.76109	6.06887	7.48752	1.06625e-09	1.5441e-07	12.0386
SEMA4B	2.1849	1.5991	2.7707	6.84731	7.49428	1.10772e-09	1.5902e-07	12.0049
FXR1	1.76328	1.28406	2.24249	7.27708	7.38125	1.13601e-09	1.61676e-07	11.9594
FAM135A	1.72193	1.25292	2.19095	5.60106	7.36493	1.20654e-09	1.70246e-07	11.8988
NTRK2	2.33045	1.71041	2.95049	5.51387	7.56631	1.32782e-09	1.78219e-07	11.8547
IL2RA	-1.71698	-2.18573	-1.24822	4.688	-7.34774	1.2856e-09	1.77715e-07	11.8371
LAIR1	-1.59024	-2.02449	-1.15598	5.51589	-7.34611	1.29333e-09	1.77715e-07	11.8241
CEBPG	1.65532	1.20308	2.10756	5.86953	7.34261	1.31016e-09	1.77715e-07	11.8195
SP140	-1.60676	-2.04575	-1.16777	4.93192	-7.34235	1.31144e-09	1.77715e-07	11.8149
PLA2G7	-1.76503	-2.24729	-1.28278	5.01424	-7.34196	1.3133e-09	1.77715e-07	11.814
TENT5C	-2.86526	-3.57611	-2.1544	5.97718	-8.19427	1.57825e-09	2.00426e-07	11.8072
GPC1	2.71823	2.02024	3.41622	6.14284	7.88089	1.51451e-09	1.93822e-07	11.7915
TMEM176B	-1.9786	-2.51783	-1.43937	5.43502	-7.36511	1.38578e-09	1.83081e-07	11.7671
TMEM176A	-1.64901	-2.10058	-1.19745	4.83216	-7.32563	1.39492e-09	1.83081e-07	11.7555
CSF2RB	-1.87308	-2.38618	-1.35998	4.34873	-7.32303	1.4084e-09	1.83081e-07	11.7507
CSF1R	-1.89989	-2.42032	-1.37946	5.09674	-7.32327	1.40712e-09	1.83081e-07	11.7456
CD4	-1.84785	-2.3551	-1.3406	5.57706	-7.30776	1.49008e-09	1.92185e-07	11.6858
IL32	-2.16312	-2.74095	-1.5853	6.18343	-7.53995	1.62521e-09	2.04813e-07	11.6568
INPP5D	-1.83226	-2.33713	-1.32739	4.96934	-7.28021	1.64967e-09	2.06321e-07	11.5942
NDUFB5	1.76665	1.27793	2.25538	6.98443	7.25146	1.83441e-09	2.27701e-07	11.4953
AIF1	-1.63063	-2.08193	-1.17932	5.57963	-7.24806	1.85758e-09	2.28856e-07	11.4699
BGN	-3.11488	-3.88248	-2.34728	7.63292	-8.27659	2.40608e-09	2.89392e-07	11.4351
CCL2	-2.20037	-2.79476	-1.60598	5.45011	-7.4582	2.28175e-09	2.76982e-07	11.3343
ARHGAP18	-1.68523	-2.15504	-1.21542	5.41178	-7.19572	2.25386e-09	2.75621e-07	11.2853
SFN	2.13538	1.54683	2.72393	6.19921	7.29224	2.41905e-09	2.89392e-07	11.2514
ATP1B3	2.36695	1.72638	3.00751	7.17701	7.44758	2.58004e-09	3.02084e-07	11.2273
CD7	-1.72926	-2.2129	-1.24561	3.97544	-7.17252	2.45552e-09	2.91641e-07	11.2148
PIM2	-2.58951	-3.26157	-1.91746	5.75179	-7.81492	2.91555e-09	3.25222e-07	11.1803
LGALS1	-2.03893	-2.60132	-1.47654	7.49349	-7.2891	2.6196e-09	3.04556e-07	11.1694
ICAM3	-1.58424	-2.02806	-1.14042	4.75883	-7.16071	2.56501e-09	3.02084e-07	11.1668
LILRB3	-1.5505	-1.9857	-1.1153	5.20663	-7.14698	2.69854e-09	3.1033e-07	11.1102
NKG7	-1.95143	-2.49496	-1.4079	5.32636	-7.21047	2.74446e-09	3.12471e-07	11.1086
ITGA4	-1.8126	-2.32142	-1.30377	5.57454	-7.14614	2.70686e-09	3.1033e-07	11.1049
ANXA6	-2.02258	-2.58437	-1.4608	5.16997	-7.23408	2.80086e-09	3.16709e-07	11.0995
ADAMDEC1	-2.15148	-2.7431	-1.55986	5.08758	-7.32009	3.02644e-09	3.28707e-07	11.05
IL21R	-1.62982	-2.08855	-1.17108	4.82453	-7.12714	2.90371e-09	3.25222e-07	11.0451
ACTL6A	1.85031	1.32927	2.37136	6.46243	7.12371	2.94074e-09	3.2583e-07	11.0374
EPS8L2	2.22491	1.61223	2.8376	6.84166	7.30933	3.11158e-09	3.31413e-07	11.0275
ABCC5	2.11697	1.52713	2.70681	5.83969	7.21175	3.05651e-09	3.29703e-07	11.0226
SAMD3	-1.77707	-2.27783	-1.27631	4.58585	-7.11891	2.99342e-09	3.28707e-07	11.0176
PCED1B	-1.4726	-1.88771	-1.05748	5.16626	-7.11632	3.02216e-09	3.28707e-07	11.0011
STAT4	-1.51256	-1.93922	-1.0859	5.15936	-7.11158	3.07555e-09	3.29703e-07	10.9837
TRAF1	-1.6489	-2.11538	-1.18242	4.764	-7.09082	3.32083e-09	3.51433e-07	10.9158
SPINT1	2.04058	1.46627	2.61489	5.84933	7.13482	3.50303e-09	3.68353e-07	10.8811
COL6A1	-2.75816	-3.47087	-2.04544	6.85072	-7.87083	4.22541e-09	4.27959e-07	10.8532
CD6	-1.5838	-2.0329	-1.1347	5.75143	-7.07449	3.52732e-09	3.6856e-07	10.8445
CDK16	1.58194	1.13237	2.0315	5.93105	7.05886	3.73716e-09	3.8803e-07	10.8032
C1orf162	-1.58122	-2.03101	-1.13142	6.17334	-7.05202	3.83275e-09	3.95468e-07	10.7634
DLG1	1.87285	1.33958	2.40613	5.61196	7.0452	3.93066e-09	4.03052e-07	10.7566
ADM	1.77263	1.2676	2.27767	6.03086	7.04101	3.99199e-09	4.06813e-07	10.7393
LIMD2	-1.73316	-2.22952	-1.2368	5.32012	-7.00453	4.56803e-09	4.59839e-07	10.6
IRF6	2.00469	1.43285	2.57653	5.46557	7.03897	4.86827e-09	4.87093e-07	10.5607
ATP2A2	1.55467	1.10814	2.0012	7.66035	6.98434	4.92189e-09	4.8949e-07	10.5386
PARVG	-1.9402	-2.4931	-1.3873	5.4418	-7.04985	5.23933e-09	5.16886e-07	10.4861
CXCL13	-2.1184	-2.71585	-1.52094	4.92601	-7.13525	5.42379e-09	5.2983e-07	10.483
LRRC32	-1.50871	-1.94316	-1.07426	4.83785	-6.96636	5.25997e-09	5.16886e-07	10.4695
FXYD3	3.37561	2.50727	4.24395	6.77796	7.93471	6.73666e-09	6.24806e-07	10.4394
MPZL2	2.09922	1.50059	2.69785	6.01068	7.0499	6.03628e-09	5.81219e-07	10.3703
RAB25	2.1539	1.5435	2.76431	5.92088	7.10138	6.17579e-09	5.85959e-07	10.3613
CD3E	-1.8028	-2.32455	-1.28104	4.64136	-6.93132	5.98723e-09	5.81219e-07	10.346
GPR174	-1.57129	-2.02624	-1.11633	4.46277	-6.92825	6.05546e-09	5.81219e-07	10.3387
FGL2	-2.09607	-2.68597	-1.50617	5.54194	-7.15922	6.34657e-09	5.98717e-07	10.3384
CTSZ	-1.91672	-2.46874	-1.36469	7.95126	-6.97142	6.17583e-09	5.85959e-07	10.3228
CST7	-1.68241	-2.17096	-1.19386	5.52861	-6.90818	6.5218e-09	6.11752e-07	10.2512
TNFRSF4	-1.60676	-2.07352	-1.14	5.4391	-6.90551	6.58632e-09	6.14314e-07	10.2418
TSPAN2	-1.74947	-2.25834	-1.24059	4.64784	-6.89656	6.80781e-09	6.27878e-07	10.2255
CTHRC1	-1.61495	-2.08544	-1.14445	5.30298	-6.88556	7.09021e-09	6.5029e-07	10.171
ST14	1.80623	1.27894	2.33352	6.40936	6.87167	7.46358e-09	6.80753e-07	10.1329
ITM2A	-1.60076	-2.06828	-1.13324	4.90864	-6.86857	7.54969e-09	6.84823e-07	10.1174
STRAP	1.52685	1.08081	1.97289	6.70703	6.86688	7.59689e-09	6.85339e-07	10.1153
VIM	-3.02554	-3.81937	-2.23172	8.10275	-7.77593	9.49978e-09	8.00162e-07	10.1042
PLXNC1	-1.78235	-2.30318	-1.26152	5.06798	-6.86492	7.65217e-09	6.86574e-07	10.1035
FASN	1.84878	1.30822	2.38935	6.43342	6.86082	7.76905e-09	6.93294e-07	10.095
JAML	-1.60227	-2.07087	-1.13367	5.07689	-6.8592	7.81548e-09	6.93687e-07	10.0805
PTPRZ1	1.88394	1.33269	2.4352	5.32185	6.85576	7.91556e-09	6.98813e-07	10.0787
YWHAG	1.74521	1.23383	2.25658	6.52702	6.84617	8.20108e-09	7.20168e-07	10.0442
LUM	-2.78389	-3.5242	-2.04358	6.28384	-7.65972	9.91847e-09	8.2699e-07	10.0402
GTF2IRD1	1.66343	1.17528	2.15157	5.14658	6.83585	8.51984e-09	7.44201e-07	10.0075
LAPTM4B	1.64625	1.16232	2.13018	6.91465	6.82418	8.89527e-09	7.68858e-07	9.96242
EVL	-1.4826	-1.91825	-1.04695	7.20618	-6.82689	8.8064e-09	7.65184e-07	9.95941
ENAH	1.6501	1.1645	2.1357	5.77056	6.81664	9.14635e-09	7.83668e-07	9.93707
CCDC69	-1.74156	-2.25421	-1.22891	4.36092	-6.81479	9.20902e-09	7.83668e-07	9.93565
SPTBN2	2.0251	1.43483	2.61538	5.11417	6.89347	9.4619e-09	8.00162e-07	9.92823
SPI1	-1.61293	-2.08765	-1.13821	6.40974	-6.81581	9.17433e-09	7.83668e-07	9.91581
NCBP2	1.60668	1.13234	2.08101	6.3369	6.79482	9.91417e-09	8.2699e-07	9.85798
ENG	-1.64272	-2.12813	-1.15731	5.38197	-6.78879	1.01377e-08	8.41019e-07	9.82445
COL1A1	-3.02977	-3.82891	-2.23063	6.99503	-7.74593	1.29571e-08	1.03665e-06	9.81501
SYPL1	1.88393	1.32768	2.44018	6.15291	6.79617	1.04711e-08	8.64334e-07	9.80966
PPL	2.32722	1.66509	2.98934	6.24213	7.09862	1.20918e-08	9.78545e-07	9.7558
EVI2A	-1.65655	-2.14782	-1.16527	4.98776	-6.76422	1.11005e-08	9.11731e-07	9.74408
GRAP	-1.61201	-2.09037	-1.13364	4.11749	-6.75996	1.12767e-08	9.21621e-07	9.73998
PLEK	-1.65271	-2.14364	-1.16178	5.14864	-6.75333	1.15563e-08	9.39817e-07	9.70106
CD68	-1.93387	-2.49965	-1.3681	6.9248	-6.87773	1.29981e-08	1.03665e-06	9.61971
SMAP2	-1.49045	-1.93517	-1.04573	5.52636	-6.72305	1.29236e-08	1.03665e-06	9.58695
TMIGD3	-1.63361	-2.12155	-1.14567	4.58481	-6.71613	1.32578e-08	1.0479e-06	9.57495
BCL2A1	-1.43203	-1.85977	-1.00429	5.08996	-6.71596	1.32662e-08	1.0479e-06	9.56792
HAVCR2	-1.56712	-2.03554	-1.09869	4.82951	-6.71117	1.35027e-08	1.06151e-06	9.5549
KRT19	3.77461	2.78114	4.76808	8.08539	7.78239	1.7611e-08	1.29795e-06	9.54492
CD37	-1.64776	-2.14085	-1.15466	4.79346	-6.70349	1.38911e-08	1.07874e-06	9.52971
ALG3	1.52009	1.06517	1.97502	6.17585	6.70297	1.39179e-08	1.07874e-06	9.52781
CCR1	-1.34611	-1.74878	-0.943434	5.84793	-6.70603	1.37619e-08	1.07675e-06	9.51988
RASSF2	-1.86288	-2.41878	-1.30698	4.97333	-6.72853	1.49714e-08	1.14427e-06	9.46514
ITK	-1.62004	-2.10619	-1.1339	4.78804	-6.68492	1.4877e-08	1.14234e-06	9.46168
SELL	-1.55213	-2.01783	-1.08644	5.22737	-6.68592	1.48222e-08	1.14234e-06	9.45322
SAMD12	1.80841	1.26528	2.35154	5.49496	6.67933	1.51876e-08	1.15545e-06	9.44721
GABRE	2.0113	1.41413	2.60847	5.79975	6.77221	1.65668e-08	1.25459e-06	9.39315
ATP1A1	1.85699	1.2976	2.41639	6.46331	6.66094	1.69998e-08	1.26991e-06	9.34139
RASA3	-1.4296	-1.86069	-0.998503	5.21084	-6.65241	1.67742e-08	1.2645e-06	9.33677
FCER1G	-1.86278	-2.4176	-1.30796	6.11535	-6.74915	1.7176e-08	1.27729e-06	9.33545
RASAL3	-1.6729	-2.17761	-1.1682	4.88221	-6.64922	1.69727e-08	1.26991e-06	9.33348
KLRG1	-1.70685	-2.22237	-1.19133	4.90555	-6.64178	1.7445e-08	1.29148e-06	9.30769
THY1	-1.9299	-2.50225	-1.35756	5.31621	-6.78516	1.8087e-08	1.3271e-06	9.302
C1QA	-2.74546	-3.49786	-1.99305	6.5622	-7.44084	2.16076e-08	1.52444e-06	9.29204
SEPTIN6	-1.66889	-2.17477	-1.16301	5.33419	-6.61781	1.90586e-08	1.39221e-06	9.21149
URI1	1.70278	1.18582	2.21974	6.76258	6.60755	1.97945e-08	1.43328e-06	9.19169
MRC1	-1.48939	-1.94155	-1.03724	5.37046	-6.60784	1.9773e-08	1.43328e-06	9.17619
BATF	-1.47132	-1.91866	-1.02398	4.65558	-6.5979	2.0512e-08	1.46773e-06	9.15364
TOMM20	1.52637	1.06227	1.99047	6.81586	6.59756	2.0537e-08	1.46773e-06	9.1532
BIN2	-1.43963	-1.87733	-1.00193	5.35137	-6.59801	2.05036e-08	1.46773e-06	9.14029
TBC1D10C	-1.72791	-2.25351	-1.20232	4.8653	-6.59492	2.0738e-08	1.47571e-06	9.13658
RAB5IF	1.78753	1.24292	2.33213	7.30194	6.5843	2.15674e-08	1.52444e-06	9.10513
DSG3	3.29324	2.3946	4.19189	5.67037	7.49213	2.77608e-08	1.81148e-06	9.08877
THBS2	-1.9517	-2.53344	-1.36996	5.49789	-6.75739	2.34719e-08	1.62814e-06	9.05964
ZCCHC24	-1.36469	-1.78105	-0.948332	5.30448	-6.57512	2.23102e-08	1.56732e-06	9.05547
GPR65	-1.60675	-2.09734	-1.11617	4.83445	-6.57015	2.27224e-08	1.58951e-06	9.05211
GNG2	-1.55084	-2.02453	-1.07714	4.75471	-6.56758	2.29388e-08	1.59788e-06	9.04133
DSG2	1.88453	1.3119	2.45717	5.64768	6.60879	2.36995e-08	1.63705e-06	9.02901
CCR4	-1.68778	-2.20458	-1.17098	4.48587	-6.5514	2.43495e-08	1.67494e-06	8.98881
PSMD2	1.92012	1.33574	2.5045	7.06984	6.59976	2.54765e-08	1.72374e-06	8.96535
ICOS	-1.53818	-2.00967	-1.06668	4.96779	-6.54431	2.4995e-08	1.70514e-06	8.95584
KCNAB2	-1.53396	-2.00409	-1.06383	5.28212	-6.54535	2.48987e-08	1.70514e-06	8.95477
NFATC2	-1.51004	-1.97311	-1.04696	5.66177	-6.54141	2.52639e-08	1.71638e-06	8.93613
HLA-DOA	-1.78508	-2.32973	-1.24044	5.62396	-6.58138	2.59093e-08	1.74586e-06	8.92671
EIF4G1	1.72549	1.19534	2.25564	7.2473	6.52911	2.64355e-08	1.75977e-06	8.91307
CELSR1	1.76237	1.22097	2.30377	5.73141	6.53	2.63491e-08	1.75977e-06	8.91257
TNFRSF1B	-1.5471	-2.02233	-1.07187	5.05946	-6.53064	2.62873e-08	1.75977e-06	8.90406
IGHG2	-4.9376	-6.2622	-3.61299	10.4643	-7.65523	3.52705e-08	2.17269e-06	8.8914
NR1H3	-1.82929	-2.38681	-1.27178	5.5117	-6.59206	2.72428e-08	1.80489e-06	8.88704
PAWR	1.45873	1.00992	1.90753	5.31435	6.52007	2.73319e-08	1.80489e-06	8.87564
TMEM54	1.68669	1.16753	2.20585	5.67517	6.51739	2.76035e-08	1.80836e-06	8.86672
LAMA4	-1.54848	-2.02506	-1.07191	4.84295	-6.51804	2.75369e-08	1.80836e-06	8.86135
NFE2L2	1.81446	1.25595	2.37297	6.22103	6.51787	2.81231e-08	1.82789e-06	8.85333
CD2	-2.18907	-2.83168	-1.54645	5.33478	-6.89155	3.11151e-08	1.96061e-06	8.84443
RCN2	1.4979	1.03616	1.95964	6.50548	6.50764	2.86129e-08	1.84603e-06	8.83091
IL2RG	-1.75824	-2.3004	-1.21608	4.52429	-6.50559	2.883e-08	1.84603e-06	8.82733
SELPLG	-1.61391	-2.11153	-1.11629	5.04685	-6.5061	2.87762e-08	1.84603e-06	8.81604
PRF1	-1.61157	-2.1086	-1.11454	5.6701	-6.50436	2.89612e-08	1.84603e-06	8.80313
TAGLN	-1.35151	-1.7683	-0.934726	5.82247	-6.50493	2.89005e-08	1.84603e-06	8.79976
FERMT1	1.82664	1.26378	2.3895	5.38599	6.514	3.08919e-08	1.954e-06	8.76609
FGD2	-1.60978	-2.10749	-1.11206	5.78774	-6.48818	3.07406e-08	1.95191e-06	8.74358
NDUFB9	1.70714	1.17823	2.23605	7.02566	6.47481	3.22934e-08	2.01944e-06	8.71904
ADGRE5	-1.52271	-1.99424	-1.05117	5.69961	-6.47799	3.19179e-08	2.00355e-06	8.70387
DENND1C	-1.37892	-1.8072	-0.950635	5.0088	-6.45869	3.42694e-08	2.13492e-06	8.64669
PKN3	-2.33565	-3.01673	-1.65457	5.72908	-6.95813	3.98868e-08	2.42093e-06	8.63659
CD84	-1.61245	-2.11357	-1.11133	5.24711	-6.45475	3.47713e-08	2.14996e-06	8.62691
NCF1	-1.40798	-1.84555	-0.970411	5.97273	-6.45487	3.47562e-08	2.14996e-06	8.62265
LAMB3	1.85956	1.28187	2.43724	5.15317	6.4611	3.73932e-08	2.28639e-06	8.58875
FSTL1	-1.58572	-2.07944	-1.092	5.64906	-6.4429	3.63228e-08	2.22919e-06	8.57725
SESN3	1.749	1.20302	2.29498	6.10107	6.42616	3.86328e-08	2.35346e-06	8.54194
KRT8	1.93617	1.33591	2.53643	8.10888	6.48134	4.15166e-08	2.48333e-06	8.50114
SCNN1A	2.31086	1.62126	3.00046	6.6628	6.78044	4.53053e-08	2.66173e-06	8.49814
TSPAN6	1.65475	1.13687	2.17263	5.73893	6.40973	4.10418e-08	2.47285e-06	8.48289
FMOD	-1.4701	-1.93	-1.01021	5.23843	-6.41251	4.06237e-08	2.45662e-06	8.47665
ARHGDIB	-2.39145	-3.09038	-1.69252	7.71213	-6.94985	4.79224e-08	2.77597e-06	8.4718
LRRC8A	1.70211	1.16916	2.23505	6.03134	6.40685	4.14801e-08	2.48333e-06	8.47
TTLL12	1.49053	1.02373	1.95734	5.76341	6.40536	4.17082e-08	2.48578e-06	8.46616
CD8A	-1.5307	-2.01023	-1.05117	5.85514	-6.40342	4.20071e-08	2.49459e-06	8.43601
MXRA8	-1.55111	-2.03767	-1.06455	5.4509	-6.39507	4.33192e-08	2.56328e-06	8.41011
TRAC	-2.46753	-3.19079	-1.74428	5.04168	-6.93126	5.22478e-08	2.96412e-06	8.39811
PPM1K	-1.45425	-1.91114	-0.997354	5.70128	-6.38502	4.49514e-08	2.65037e-06	8.37376
PRKCB	-1.7045	-2.24114	-1.16786	4.69433	-6.3717	4.72102e-08	2.74434e-06	8.34309
CHST11	-1.51705	-1.99456	-1.03953	5.11575	-6.37304	4.69777e-08	2.74234e-06	8.33586
LTB	-1.55563	-2.0453	-1.06595	5.43822	-6.37286	4.70096e-08	2.74234e-06	8.33483
TRAF3IP3	-1.35786	-1.78573	-0.929996	5.39091	-6.36628	4.81612e-08	2.78005e-06	8.31086
ANXA8	1.60051	1.09534	2.10569	5.68916	6.3556	5.00918e-08	2.87323e-06	8.29115
PDCD10	1.52565	1.04403	2.00727	6.53725	6.35463	5.02705e-08	2.87323e-06	8.28742
TACSTD2	2.97559	2.12194	3.82925	7.19038	7.11741	6.29244e-08	3.41959e-06	8.28221
CD226	-1.40376	-1.84709	-0.960436	4.62829	-6.35194	5.07712e-08	2.89028e-06	8.27715
IGHG3	-4.93277	-6.30282	-3.56272	10.4065	-7.3947	6.72778e-08	3.57256e-06	8.27413
GPRIN3	-1.33466	-1.756	-0.913327	5.08976	-6.35448	5.02976e-08	2.87323e-06	8.27365
DCN	-2.48628	-3.21578	-1.75678	5.47571	-6.93173	6.10065e-08	3.34603e-06	8.25582
ITGB8	2.2878	1.59608	2.97952	5.64028	6.69198	5.9604e-08	3.29098e-06	8.23273
CD96	-1.54898	-2.03936	-1.05859	4.29864	-6.33646	5.37458e-08	3.02829e-06	8.22531
CSF2RA	-1.59654	-2.10183	-1.09124	4.99597	-6.33826	5.33907e-08	3.01858e-06	8.21874
AP2M1	1.64837	1.12611	2.17064	8.01126	6.33142	5.47519e-08	3.06407e-06	8.21325
CD80	-1.3212	-1.73972	-0.902688	5.52948	-6.33281	5.44727e-08	3.05881e-06	8.19189
EGFR	2.33605	1.63096	3.04114	5.96351	6.70836	6.29691e-08	3.41959e-06	8.18816
ZNF146	1.48552	1.01449	1.95655	6.29035	6.32656	5.57403e-08	3.10884e-06	8.18491
PTPRCAP	-1.53884	-2.02716	-1.05053	6.09059	-6.32165	5.67555e-08	3.15481e-06	8.14736
IGHG4	-4.9446	-6.32862	-3.56058	11.0477	-7.33739	7.7137e-08	3.96715e-06	8.13924
CXCR6	-1.41547	-1.86501	-0.965937	5.31298	-6.31648	5.78445e-08	3.20455e-06	8.1314
YBX3	1.65811	1.13076	2.18547	7.57446	6.30737	5.98157e-08	3.29166e-06	8.12508
ARHGAP4	-2.11698	-2.76017	-1.47379	5.49929	-6.65918	6.56829e-08	3.53211e-06	8.11737
COL10A1	-1.50702	-1.98697	-1.02707	4.51249	-6.29886	6.17155e-08	3.37371e-06	8.08719
FGFBP1	2.19449	1.52172	2.86725	6.06786	6.5929	7.00554e-08	3.69503e-06	8.06261
GPX2	2.26172	1.57139	2.95206	5.12269	6.6279	7.13549e-08	3.72784e-06	8.05714
TMEM119	-1.55125	-2.04588	-1.05663	5.48252	-6.29136	6.34412e-08	3.43394e-06	8.04117
CCN2	-1.67157	-2.20332	-1.13982	5.44748	-6.30969	6.50154e-08	3.50765e-06	8.02455
TOM1L1	1.46526	0.997253	1.93326	5.40547	6.28062	6.59956e-08	3.53632e-06	8.02427
TMEM14A	1.61737	1.10071	2.13402	5.65659	6.27982	6.61895e-08	3.53632e-06	8.02144
AEBP1	-1.98884	-2.60061	-1.37708	5.89172	-6.56807	7.12868e-08	3.72784e-06	8.01247
TCF7	-1.53202	-2.02177	-1.04228	4.35213	-6.27529	6.73006e-08	3.57256e-06	8.0121
UCP2	-1.72932	-2.27751	-1.18112	6.17509	-6.33851	6.88442e-08	3.64278e-06	7.98068
CTSS	-2.38707	-3.09725	-1.6769	6.79158	-6.83621	8.04412e-08	4.08617e-06	7.97835
SLCO3A1	1.82166	1.2421	2.40122	5.47428	6.31284	7.06089e-08	3.71236e-06	7.97625
GPR34	-1.69688	-2.24085	-1.15292	4.79704	-6.25774	7.17843e-08	3.73844e-06	7.94407
ATP11B	1.84248	1.25652	2.42845	5.71078	6.31803	7.40673e-08	3.8415e-06	7.93442
HMGCS1	1.79423	1.22173	2.36674	6.1566	6.29366	7.42286e-08	3.8415e-06	7.9235
NR2F6	1.69334	1.14962	2.23707	6.40258	6.24747	7.45532e-08	3.84625e-06	7.90206
SULF1	-2.1422	-2.79508	-1.48932	5.90204	-6.64765	8.28633e-08	4.18345e-06	7.90191
NCF4	-1.4813	-1.95774	-1.00485	4.83038	-6.23684	7.75146e-08	3.97419e-06	7.86192
SDC3	-1.68097	-2.21968	-1.14226	5.7429	-6.26505	7.9979e-08	4.08617e-06	7.82873
CCL4L1	-1.5808	-2.09006	-1.07154	5.52411	-6.22697	8.03741e-08	4.08617e-06	7.81334
CALHM6	-1.6005	-2.11645	-1.08455	4.9052	-6.22279	8.16181e-08	4.13323e-06	7.80741
CD180	-1.41541	-1.87224	-0.958587	4.84772	-6.21542	8.38573e-08	4.22073e-06	7.78437
DOCK10	-1.40016	-1.85227	-0.948049	4.7482	-6.21256	8.47402e-08	4.23932e-06	7.78052
CD300A	-1.56091	-2.06488	-1.05693	5.2647	-6.21308	8.45805e-08	4.23932e-06	7.76283
IGHG1	-5.17557	-6.65621	-3.69493	10.9159	-7.17968	1.15313e-07	5.42365e-06	7.75593
LILRB4	-1.55803	-2.06127	-1.0548	5.54016	-6.21078	8.5296e-08	4.25424e-06	7.75491
ARHGAP45	-1.49448	-1.97758	-1.01138	5.44237	-6.20573	8.68942e-08	4.32089e-06	7.73914
SIAH2	1.49074	1.00823	1.97324	6.7986	6.19778	8.9466e-08	4.40894e-06	7.72726
RAC2	-1.4358	-1.90003	-0.97156	6.23728	-6.20427	8.73597e-08	4.33099e-06	7.72545
SLFN12L	-1.47107	-1.94694	-0.995194	5.5209	-6.20125	8.83324e-08	4.3661e-06	7.71898
PLD1	1.63672	1.10664	2.1668	5.49848	6.19402	9.07088e-08	4.45688e-06	7.71502
DVL3	1.5314	1.03533	2.02747	6.87537	6.1927	9.11485e-08	4.46519e-06	7.70664
TESPA1	-1.46599	-1.94122	-0.990761	4.30306	-6.18822	9.26595e-08	4.52578e-06	7.70391
PKP1	3.32378	2.35496	4.29259	6.10097	7.02738	1.2067e-07	5.56462e-06	7.68541
GZMA	-1.5592	-2.06545	-1.05296	4.83855	-6.17848	9.60327e-08	4.64928e-06	7.65351
LAT2	-1.58116	-2.09449	-1.06783	5.22969	-6.17894	9.58689e-08	4.64928e-06	7.64964
CD163	-1.55193	-2.05561	-1.04825	5.74208	-6.18091	9.51804e-08	4.6352e-06	7.64312
F2R	-1.68091	-2.22828	-1.13355	4.20837	-6.16035	1.02638e-07	4.9401e-06	7.60873
HSP90AB1	1.6432	1.108	2.17839	8.40944	6.15903	1.03134e-07	4.94952e-06	7.60529
TRIM63	-1.68682	-2.2363	-1.13734	3.938	-6.15824	1.03434e-07	4.94952e-06	7.6049
COL5A2	-1.62859	-2.15638	-1.10079	6.3821	-6.19397	9.99466e-08	4.82462e-06	7.60366
EFNA1	1.44782	0.97601	1.91964	6.78823	6.15578	1.04372e-07	4.98e-06	7.57494
WDR72	1.8907	1.28419	2.49721	5.24845	6.27412	1.10393e-07	5.237e-06	7.56643
SENP2	1.61318	1.08681	2.13956	5.6405	6.1479	1.07432e-07	5.11122e-06	7.55141
LAPTM5	-2.76578	-3.58471	-1.94684	7.15012	-6.90688	1.35888e-07	6.12945e-06	7.53053
TNS3	-1.34579	-1.78564	-0.905943	5.11842	-6.1378	1.11483e-07	5.27354e-06	7.50745
PLXNB1	1.49929	1.00864	1.98995	5.50898	6.12983	1.14791e-07	5.41455e-06	7.48711
POLR2H	1.61773	1.08802	2.14744	6.76154	6.12636	1.16257e-07	5.45251e-06	7.47806
CD109	1.60743	1.08066	2.13421	5.72533	6.12131	1.18433e-07	5.52318e-06	7.45761
NDRG1	2.59089	1.79731	3.38448	8.01757	6.64004	1.42361e-07	6.36519e-06	7.45235
LAX1	-1.51538	-2.01181	-1.01894	4.87392	-6.12348	1.17491e-07	5.49479e-06	7.45209
ZNF639	1.53229	1.02993	2.03465	6.02045	6.11873	1.19556e-07	5.55537e-06	7.4504
DCUN1D1	1.48251	0.996426	1.9686	6.44197	6.11818	1.19796e-07	5.55537e-06	7.44521
TRPV2	-1.54313	-2.0492	-1.03706	4.638	-6.11687	1.20373e-07	5.56462e-06	7.43708
EIF3B	1.51686	1.01893	2.01479	6.37646	6.11105	1.22968e-07	5.65481e-06	7.42072
SEPTIN1	-1.69035	-2.24645	-1.13424	4.63149	-6.09754	1.2921e-07	5.92536e-06	7.37957
CLEC4A	-1.27473	-1.6948	-0.854658	4.49915	-6.08741	1.3409e-07	6.0649e-06	7.34421
LMNA	1.68109	1.12739	2.2348	6.70586	6.0909	1.3374e-07	6.0649e-06	7.34219
PTAFR	-1.49694	-1.99022	-1.00366	4.46189	-6.08764	1.3398e-07	6.0649e-06	7.34064
MICAL1	-1.53863	-2.04529	-1.03198	5.22211	-6.09199	1.31864e-07	6.03029e-06	7.33891
CYTH4	-1.38206	-1.83742	-0.926699	4.70982	-6.08847	1.33575e-07	6.0649e-06	7.33354
FLT1	-1.48582	-1.97604	-0.995596	4.61382	-6.08012	1.37723e-07	6.19526e-06	7.31149
FPR1	-1.43307	-1.90603	-0.960111	4.7646	-6.07828	1.38649e-07	6.21998e-06	7.29575
C1QBP	1.45456	0.973895	1.93523	6.17393	6.0705	1.42657e-07	6.36519e-06	7.27655
HES1	1.58217	1.05879	2.10555	5.58871	6.06424	1.45967e-07	6.49534e-06	7.25553
CCL18	-1.56721	-2.08614	-1.04827	5.53558	-6.0588	1.5052e-07	6.67994e-06	7.20063
PRXL2A	1.51161	1.00936	2.01386	6.26124	6.03754	1.60948e-07	7.12356e-06	7.15917
MEF2C	-1.482	-1.97458	-0.98942	4.80044	-6.03543	1.62194e-07	7.15952e-06	7.15134
CMKLR1	-1.30578	-1.7399	-0.871655	5.55116	-6.03383	1.63149e-07	7.18245e-06	7.12606
PLP2	1.35599	0.904693	1.80729	6.77694	6.02741	1.67022e-07	7.31397e-06	7.11768
ITGAX	-1.42722	-1.90216	-0.952277	5.80337	-6.02822	1.66529e-07	7.31176e-06	7.10779
DST	1.74538	1.1682	2.32255	6.70361	6.07613	1.75464e-07	7.62964e-06	7.09454
PLEKHO2	-1.52781	-2.03694	-1.01868	4.89504	-6.01973	1.71783e-07	7.50257e-06	7.08958
PDGFRA	-1.44307	-1.92444	-0.961693	4.44104	-6.01369	1.75617e-07	7.62964e-06	7.07915
COX6B1	1.63083	1.08651	2.17515	7.92888	6.01023	1.77852e-07	7.70646e-06	7.07459
GARS1	1.3173	0.877534	1.75707	5.73643	6.00895	1.78684e-07	7.72225e-06	7.05747
FPR3	-1.52168	-2.03028	-1.01307	4.80465	-6.00174	1.83457e-07	7.90781e-06	7.02385
GASK1B	-1.85374	-2.46138	-1.2461	5.18429	-6.14655	1.97953e-07	8.44448e-06	7.00553
HDGF	1.64604	1.09485	2.19723	7.73469	5.9907	1.91014e-07	8.16954e-06	7.00324
GPR183	-1.51803	-2.02601	-1.01004	5.56626	-5.99465	1.88276e-07	8.08916e-06	6.986
CD93	-1.26435	-1.68748	-0.841213	5.3316	-5.99412	1.88644e-07	8.08916e-06	6.98392
KLF5	3.13185	2.17855	4.08514	6.61518	6.7269	2.53226e-07	1.03706e-05	6.96362
SC5D	1.64288	1.09169	2.19407	5.58051	5.97919	1.99222e-07	8.47667e-06	6.95819
TFRC	2.20928	1.49668	2.92187	7.87001	6.27312	2.2561e-07	9.47735e-06	6.95185
ESRP2	1.68817	1.12208	2.25427	5.79572	5.98762	2.18068e-07	9.22646e-06	6.87675
TLR4	-1.31652	-1.7596	-0.873447	5.39562	-5.96056	2.13248e-07	9.05016e-06	6.86417
PRRC2B	1.44622	0.95889	1.93355	7.01755	5.95317	2.19079e-07	9.22646e-06	6.85864
B3GNT5	1.95088	1.30833	2.59344	5.45426	6.12223	2.39251e-07	9.92412e-06	6.84589
PTK2B	-1.30999	-1.75141	-0.868576	6.29247	-5.95331	2.1897e-07	9.22646e-06	6.83593
CALML3	2.55679	1.74817	3.3654	7.72597	6.43353	2.73584e-07	1.09893e-05	6.82638
VNN2	-1.29468	-1.73188	-0.857493	4.90719	-5.9406	2.29367e-07	9.6107e-06	6.80716
NQO1	1.66486	1.10345	2.22627	5.63145	5.95151	2.34064e-07	9.78269e-06	6.80563
MS4A4A	-1.509	-2.0192	-0.998812	4.68148	-5.93328	2.3558e-07	9.82119e-06	6.79004
CYP27A1	-1.49599	-2.00203	-0.989944	4.39454	-5.93031	2.38145e-07	9.90311e-06	6.78778
ABCA13	1.74056	1.15618	2.32494	5.70612	5.98496	2.44323e-07	1.01091e-05	6.77788
ATL2	1.44217	0.953637	1.93071	5.877	5.92186	2.45605e-07	1.01367e-05	6.75296
MAN1C1	-1.24627	-1.6688	-0.823733	4.78407	-5.91679	2.50186e-07	1.02744e-05	6.73002
IKZF3	-1.46929	-1.96724	-0.971344	5.70593	-5.91919	2.48006e-07	1.02103e-05	6.72308
PDE4B	-1.37443	-1.8408	-0.908054	4.74145	-5.91187	2.54713e-07	1.03828e-05	6.71023
UBXN7	1.30355	0.861079	1.74602	5.87315	5.90991	2.56543e-07	1.04061e-05	6.70813
ARRB2	-1.30586	-1.74889	-0.862827	6.34702	-5.91287	2.53785e-07	1.03706e-05	6.69565
CD28	-1.34398	-1.8001	-0.887862	5.43261	-5.91088	2.55638e-07	1.03949e-05	6.69199
TRANK1	-1.35961	-1.82117	-0.89805	5.44977	-5.90914	2.57269e-07	1.04099e-05	6.68394
FOXE1	1.71323	1.13456	2.2919	6.08222	5.94774	2.70421e-07	1.09154e-05	6.67722
LY9	-1.44813	-1.94148	-0.954791	4.29271	-5.8884	2.77474e-07	1.10724e-05	6.64668
GPI	1.61709	1.06617	2.168	6.56143	5.88821	2.77665e-07	1.10724e-05	6.63766
STK10	-1.1803	-1.58201	-0.778597	5.21233	-5.89417	2.71695e-07	1.094e-05	6.63525
XPOT	1.41954	0.935924	1.90316	6.79759	5.88823	2.77652e-07	1.10724e-05	6.62881
CCT4	1.46744	0.966987	1.96789	6.75904	5.88214	2.83883e-07	1.12931e-05	6.60879
SUSD4	1.48342	0.977138	1.98971	5.11217	5.8777	2.88512e-07	1.14222e-05	6.59802
PPDPF	1.73814	1.14692	2.32937	8.59573	5.90388	3.01346e-07	1.17834e-05	6.58114
GEM	-1.74951	-2.3442	-1.15481	4.27816	-5.90875	3.0234e-07	1.17834e-05	6.58025
FOXP3	-1.48916	-1.99779	-0.980534	4.63895	-5.87325	2.93222e-07	1.15808e-05	6.57675
P2RY8	-1.22062	-1.63707	-0.804164	5.76399	-5.87963	2.8649e-07	1.13694e-05	6.57539
CXCR4	-1.54112	-2.0673	-1.01494	6.62823	-5.87648	2.96716e-07	1.16909e-05	6.54934
PTPN22	-1.30991	-1.758	-0.861824	4.81168	-5.86432	3.02926e-07	1.17834e-05	6.54587
ETS1	-1.53409	-2.05877	-1.00941	5.14524	-5.86532	3.0182e-07	1.17834e-05	6.53982
LCK	-1.49956	-2.01235	-0.986777	5.34966	-5.86632	3.00729e-07	1.17834e-05	6.53908
IKZF1	-1.39766	-1.87611	-0.919218	4.65989	-5.86015	3.07564e-07	1.18368e-05	6.5323
SPATA13	-1.47593	-1.98092	-0.970932	5.32727	-5.86295	3.04436e-07	1.1798e-05	6.5282
EIF6	1.3441	0.884005	1.80419	6.32512	5.86036	3.07322e-07	1.18368e-05	6.52716
TNFRSF14	-1.35132	-1.81391	-0.88874	4.93193	-5.86012	3.07588e-07	1.18368e-05	6.52353
C3AR1	-1.37867	-1.85031	-0.907033	5.88162	-5.86394	3.03346e-07	1.17834e-05	6.52042
C1QB	-2.50296	-3.29835	-1.70757	8.13725	-6.41833	3.77351e-07	1.40771e-05	6.51848
SERPINF1	-1.42757	-1.9169	-0.938229	5.92591	-5.85229	3.16487e-07	1.21509e-05	6.47603
PTDSS1	1.45962	0.958429	1.96082	6.2831	5.84215	3.28388e-07	1.25785e-05	6.46723
PIGX	1.45709	0.956476	1.9577	5.41349	5.83877	3.3246e-07	1.27051e-05	6.46142
JCHAIN	-3.8399	-5.0255	-2.65431	6.81854	-6.65209	4.30287e-07	1.55781e-05	6.45734
SDC1	2.15362	1.4469	2.86033	6.74236	6.17681	3.77743e-07	1.40771e-05	6.45637
CMTM3	-1.42538	-1.91525	-0.935513	5.46847	-5.837	3.3461e-07	1.27577e-05	6.43558
ACTA2	-1.50959	-2.02852	-0.99065	5.27925	-5.83555	3.36373e-07	1.27659e-05	6.43264
MS4A6A	-1.23284	-1.65663	-0.809044	5.25276	-5.83566	3.36243e-07	1.27659e-05	6.42696
COX5B	1.37037	0.898449	1.84229	7.08139	5.82514	3.49366e-07	1.31984e-05	6.41083
TMEM41A	1.61704	1.05994	2.17414	5.17841	5.82273	3.52443e-07	1.32539e-05	6.41081
SLFN11	-1.46184	-1.96468	-0.959007	5.68492	-5.83193	3.4084e-07	1.29058e-05	6.41011
PARD3	1.44009	0.94398	1.9362	5.41542	5.82305	3.52031e-07	1.32539e-05	6.40498
HLA-DRB1	-2.46945	-3.26087	-1.67803	8.63636	-6.36163	4.23625e-07	1.53969e-05	6.40329
CCT6A	1.58108	1.03583	2.12633	7.20372	5.81695	3.59935e-07	1.35049e-05	6.38234
MS4A7	-1.86485	-2.49258	-1.23713	4.80442	-5.99248	3.84301e-07	1.42892e-05	6.37916
SCD	2.33559	1.57186	3.09931	7.88292	6.21052	4.24349e-07	1.53969e-05	6.37737
GIPC1	1.9219	1.27506	2.56873	6.02812	5.99588	4.00057e-07	1.48084e-05	6.35361
NUP155	1.44085	0.943149	1.93856	5.88864	5.80745	3.72594e-07	1.39482e-05	6.34676
CYFIP2	-1.3504	-1.81772	-0.883089	5.03023	-5.79684	3.87251e-07	1.43666e-05	6.29913
ADH7	2.28378	1.53403	3.03354	5.28323	6.18682	4.63416e-07	1.65955e-05	6.28652
GLTP	1.66439	1.09042	2.23835	7.05956	5.82488	4.13151e-07	1.52248e-05	6.26398
CLEC14A	-1.43925	-1.93916	-0.939343	4.23616	-5.77544	4.18561e-07	1.53216e-05	6.25542
PLEKHO1	-1.33611	-1.79947	-0.872743	5.9151	-5.78437	4.05201e-07	1.49653e-05	6.24528
IARS2	1.31065	0.855274	1.76602	6.01585	5.77374	4.21163e-07	1.53827e-05	6.22883
PDCD5	1.27368	0.831043	1.71631	6.48584	5.77236	4.2328e-07	1.53969e-05	6.22459
C5AR1	-1.48677	-2.00314	-0.970392	5.21861	-5.77586	4.1793e-07	1.53216e-05	6.22149
TARP	-1.35599	-1.8269	-0.885069	5.31869	-5.77629	4.17275e-07	1.53216e-05	6.22007
BDH1	2.03489	1.34987	2.7199	5.04541	6.00561	4.81111e-07	1.71178e-05	6.2035
CCDC190	1.51564	0.98798	2.0433	4.44881	5.76207	4.39398e-07	1.58385e-05	6.20149
LIX1L	-1.35017	-1.81987	-0.880468	4.7965	-5.76639	4.32562e-07	1.56262e-05	6.197
JAG1	1.4113	0.919166	1.90343	5.46746	5.75274	4.54535e-07	1.63484e-05	6.1549
LGALS2	-1.34473	-1.81381	-0.875641	4.82329	-5.75069	4.57946e-07	1.64353e-05	6.13939
PTK2	1.34633	0.876133	1.81652	6.09529	5.74397	4.69255e-07	1.67682e-05	6.12102
PSMB5	1.38599	0.901282	1.8707	6.04613	5.73612	4.82807e-07	1.71412e-05	6.09892
HLA-DMA	-2.22256	-2.95246	-1.49266	6.11361	-6.19773	5.64899e-07	1.93484e-05	6.08741
STK17B	-1.36876	-1.84716	-0.890356	6.38995	-5.73948	4.76952e-07	1.70065e-05	6.08438
MYH14	1.66925	1.08896	2.24954	5.95592	5.77999	5.02403e-07	1.76848e-05	6.07838
CCT5	1.34786	0.875898	1.81981	6.93755	5.72898	4.95477e-07	1.75157e-05	6.07166
POSTN	-2.38469	-3.16063	-1.60876	5.69663	-6.27046	5.93234e-07	2.01516e-05	6.06861
RNF166	-1.27363	-1.71922	-0.828043	5.86805	-5.73389	4.86739e-07	1.72437e-05	6.06482
BTN3A1	-1.50027	-2.02541	-0.975116	5.5567	-5.73196	5.01178e-07	1.76794e-05	6.04005
LTBR	1.44078	0.935391	1.94617	6.87906	5.71885	5.14024e-07	1.8017e-05	6.03627
FYN	-1.47408	-1.99086	-0.957306	5.5831	-5.72211	5.08033e-07	1.78449e-05	6.0219
SLC1A5	1.53551	0.99629	2.07473	5.97611	5.71248	5.26045e-07	1.83664e-05	6.01656
KIAA1671	1.35387	0.878365	1.82938	5.14294	5.7116	5.27718e-07	1.838e-05	6.01109
ADAM28	-1.55009	-2.09379	-1.00638	4.94829	-5.72056	5.26217e-07	1.83664e-05	6.00986
KREMEN1	1.36835	0.887556	1.84914	4.97725	5.70921	5.32309e-07	1.85008e-05	6.00879
GPR15	-1.57337	-2.12644	-1.02031	4.41645	-5.70679	5.37017e-07	1.86009e-05	6.00135
WDFY4	-1.35045	-1.82518	-0.875729	4.81425	-5.70657	5.37441e-07	1.86009e-05	5.98537
PGRMC1	1.57949	1.02465	2.13432	5.5679	5.71243	5.45269e-07	1.88321e-05	5.98512
APBB1IP	-1.50179	-2.03034	-0.973235	4.20205	-5.69979	5.50803e-07	1.89442e-05	5.98503
SENP5	1.25869	0.815868	1.70151	6.31872	5.70201	5.46403e-07	1.88321e-05	5.97689
CTNNBIP1	1.40191	0.908335	1.89549	5.87691	5.69775	5.549e-07	1.90454e-05	5.95952
CIITA	-2.00656	-2.68168	-1.33144	6.56369	-6.02808	6.40818e-07	2.15026e-05	5.92473
FERMT3	-1.32655	-1.79428	-0.858811	5.14976	-5.6893	5.72155e-07	1.95563e-05	5.91547
SLC15A3	-1.52547	-2.06275	-0.988191	5.12514	-5.69804	5.82813e-07	1.98794e-05	5.90381
LCP1	-2.18115	-2.90508	-1.45722	6.52795	-6.13211	6.80548e-07	2.25154e-05	5.90208
HMGA1	1.6816	1.08954	2.27366	8.37036	5.7033	6.11254e-07	2.06364e-05	5.90004
DEPP1	-1.50296	-2.03362	-0.972293	4.97092	-5.68154	5.88477e-07	2.00313e-05	5.8963
KLRK1	-1.48835	-2.01443	-0.962281	5.00758	-5.67541	6.01681e-07	2.03966e-05	5.87437
TGFBR2	-1.456	-1.97087	-0.941131	5.25238	-5.67284	6.07309e-07	2.05452e-05	5.86469
LY75	-1.35519	-1.83465	-0.875737	4.86563	-5.6701	6.13364e-07	2.06654e-05	5.86317
PLEKHA5	1.36741	0.883428	1.8514	5.87394	5.66768	6.18767e-07	2.0805e-05	5.8567
TSKU	1.33563	0.861799	1.80947	6.0686	5.65455	6.48897e-07	2.17069e-05	5.807
OR5K4	-1.50382	-2.03734	-0.97029	4.70638	-5.65427	6.49536e-07	2.17069e-05	5.80386
GFI1	-1.35982	-1.84271	-0.876934	4.6245	-5.64904	6.61963e-07	2.2033e-05	5.7929
TNFSF12	-1.18297	-1.60291	-0.763022	4.91186	-5.6509	6.57512e-07	2.1929e-05	5.79041
BAIAP2L1	1.31884	0.850269	1.78741	5.51343	5.64619	6.68817e-07	2.22163e-05	5.78668
CHI3L1	-1.78445	-2.40149	-1.1674	5.50951	-5.8389	7.13421e-07	2.33225e-05	5.77301
EMILIN2	-1.38573	-1.87823	-0.893241	5.25945	-5.6444	6.73155e-07	2.23155e-05	5.76057
TBXAS1	-1.2774	-1.73184	-0.822947	5.08247	-5.63869	6.87212e-07	2.26451e-05	5.74582
UBA2	1.25006	0.804999	1.69512	5.99092	5.63444	6.97863e-07	2.29389e-05	5.73935
SLC7A7	-1.26553	-1.71574	-0.815321	5.34248	-5.63892	6.86653e-07	2.26451e-05	5.7371
SDHA	1.30005	0.836637	1.76346	8.26973	5.6277	7.15072e-07	2.33303e-05	5.73438
SLC8A1	-1.53515	-2.0798	-0.990508	5.58386	-5.65926	7.06346e-07	2.3137e-05	5.72299
CALD1	-1.4216	-1.92777	-0.915431	6.46726	-5.63403	6.98908e-07	2.29389e-05	5.71324
C1QC	-2.79464	-3.70587	-1.88341	7.37143	-6.28575	8.98765e-07	2.78904e-05	5.71149
ATXN10	1.28495	0.826786	1.74312	6.58929	5.62601	7.19457e-07	2.34271e-05	5.71142
NOTCH3	1.76449	1.14536	2.38361	5.67023	5.7404	7.60927e-07	2.444e-05	5.70876
ZC3HAV1L	1.38894	0.8932	1.88468	5.51711	5.6204	7.34204e-07	2.38133e-05	5.69519
HTRA3	-1.2436	-1.68713	-0.800079	5.18916	-5.62473	7.228e-07	2.34896e-05	5.68807
BMP7	1.5152	0.974224	2.05618	5.57503	5.61862	7.38956e-07	2.38736e-05	5.6861
FUCA1	-1.46018	-1.98142	-0.938932	4.99462	-5.61955	7.36471e-07	2.384e-05	5.68347
GPSM3	-1.29708	-1.76052	-0.833632	4.7969	-5.61442	7.50249e-07	2.41911e-05	5.67209
ARNTL2	1.34261	0.862615	1.8226	5.43225	5.61115	7.59176e-07	2.44313e-05	5.65976
LRRC1	1.18903	0.763777	1.61428	5.24661	5.60896	7.65199e-07	2.45295e-05	5.65007
AGO2	1.34935	0.866045	1.83265	5.87009	5.6007	7.88388e-07	2.52238e-05	5.62448
AXL	-1.60979	-2.17951	-1.04006	5.33384	-5.68368	7.98314e-07	2.54559e-05	5.62205
FBLN5	-1.68212	-2.27794	-1.0863	4.82941	-5.67955	8.19465e-07	2.58672e-05	5.61871
VPS8	1.20633	0.773971	1.63868	5.90232	5.59709	7.98724e-07	2.54559e-05	5.60963
ST6GALNAC2	1.26461	0.811317	1.7179	5.65725	5.5965	8.00428e-07	2.5461e-05	5.6085
MARCHF1	-1.48763	-2.02133	-0.953926	4.58234	-5.59155	8.1487e-07	2.58672e-05	5.59667
CTTN	1.61012	1.03589	2.18434	6.72651	5.63304	8.26298e-07	2.60331e-05	5.59439
TPD52L1	1.47875	0.948087	2.00942	5.48553	5.59001	8.19421e-07	2.58672e-05	5.5871
LAG3	-1.36933	-1.86066	-0.877989	5.67653	-5.59068	8.1744e-07	2.58672e-05	5.565
PLCL2	-1.2559	-1.70731	-0.80449	4.6959	-5.58113	8.46132e-07	2.66072e-05	5.55206
USP17L3	-1.4432	-1.96205	-0.924355	8.47811	-5.5799	8.49899e-07	2.66567e-05	5.54558
RCN3	-1.35403	-1.84085	-0.867215	5.32106	-5.57956	8.50936e-07	2.66567e-05	5.52939
CCL5	-1.88656	-2.53908	-1.23403	6.25082	-5.85686	9.60124e-07	2.95171e-05	5.51438
SMG7	1.21663	0.778338	1.65492	6.54796	5.56842	8.85833e-07	2.76974e-05	5.50941
HSPA1B	1.3705	0.876638	1.86437	5.24651	5.56684	8.90909e-07	2.77988e-05	5.50651
PLEKHG5	1.35124	0.864213	1.83826	5.32006	5.5657	8.94582e-07	2.78129e-05	5.50228
CTLA4	-1.50022	-2.04024	-0.960193	4.99269	-5.57429	8.92445e-07	2.77988e-05	5.49621
IL7R	-1.93584	-2.60606	-1.26561	5.25856	-5.85236	9.9549e-07	3.04343e-05	5.49177
GTF2I	1.36054	0.869368	1.85172	7.2925	5.55665	9.2427e-07	2.85211e-05	5.47134
BCL11A	1.44767	0.925056	1.97028	5.3309	5.55683	9.23653e-07	2.85211e-05	5.47003
TLR7	-1.37873	-1.87694	-0.880515	4.42681	-5.55141	9.41917e-07	2.90114e-05	5.4615
PAG1	-1.26029	-1.71487	-0.805701	6.15269	-5.56149	9.08286e-07	2.8133e-05	5.45441
CXCR5	-1.34515	-1.83232	-0.857977	4.56934	-5.53894	9.85204e-07	3.01757e-05	5.41296
HCST	-1.33492	-1.81807	-0.851764	5.52198	-5.54253	9.72557e-07	2.98437e-05	5.39518
KCNQ4	-1.24899	-1.7021	-0.795888	4.55797	-5.52966	1.01871e-06	3.09721e-05	5.37774
ICAM1	-1.47388	-2.00667	-0.941091	6.32231	-5.55275	1.00198e-06	3.05199e-05	5.37436
ADAM19	-1.38255	-1.88359	-0.881517	5.65917	-5.53542	9.97793e-07	3.04484e-05	5.37428
A2M	-2.0474	-2.75301	-1.34179	5.72383	-5.89618	1.16318e-06	3.4601e-05	5.3682
S100A11	1.98286	1.27295	2.69276	10.4565	5.6282	1.16322e-06	3.4601e-05	5.35363
EIF4E3	-1.29853	-1.76994	-0.827119	5.14356	-5.52573	1.03325e-06	3.13564e-05	5.3519
CSGALNACT2	-1.26511	-1.72447	-0.80574	5.61489	-5.52465	1.03727e-06	3.14206e-05	5.33396
VASH1	-1.4649	-1.99745	-0.932353	4.85478	-5.51806	1.06219e-06	3.21167e-05	5.32856
PPP1R18	-1.24554	-1.69839	-0.792697	5.51203	-5.51754	1.0642e-06	3.21185e-05	5.31617
ITGA1	-1.42451	-1.94369	-0.90533	4.12669	-5.50407	1.11707e-06	3.35303e-05	5.30311
MAPK13	1.33429	0.848431	1.82014	6.20657	5.50909	1.09707e-06	3.30504e-05	5.30066
FAM20A	-1.38353	-1.88787	-0.879194	4.7259	-5.50306	1.12116e-06	3.3592e-05	5.28966
CCRL2	-1.16021	-1.58298	-0.737444	5.11365	-5.5052	1.11252e-06	3.34546e-05	5.27693
CD86	-1.44196	-1.96783	-0.916096	4.85629	-5.50069	1.13075e-06	3.3818e-05	5.26729
DYNLL1	1.32009	0.83757	1.80262	8.0245	5.48811	1.18309e-06	3.50658e-05	5.244
FCGR1A	-1.16244	-1.58661	-0.738272	5.68415	-5.49758	1.14349e-06	3.41372e-05	5.23476
HSPD1	1.5355	0.973488	2.09752	7.97924	5.48099	1.2194e-06	3.60773e-05	5.21613
TM4SF1	1.85859	1.19755	2.51962	6.8874	5.68213	1.3133e-06	3.8374e-05	5.21587
PIK3CD	-1.26851	-1.73189	-0.805133	6.16208	-5.49158	1.16843e-06	3.46935e-05	5.21321
STAMBPL1	-1.25642	-1.71647	-0.79637	4.79058	-5.47858	1.22438e-06	3.61598e-05	5.19637
KRT17	3.2506	2.15615	4.34506	7.07832	6.09213	1.61364e-06	4.53053e-05	5.19417
FOSL2	1.40044	0.886774	1.9141	8.24626	5.4692	1.26638e-06	3.72005e-05	5.18088
CPA3	-1.30256	-1.7799	-0.82522	4.86267	-5.47403	1.24457e-06	3.6625e-05	5.17349
KLF2	-1.21143	-1.65508	-0.767787	5.60969	-5.47772	1.22815e-06	3.62064e-05	5.16749
MAL2	2.83261	1.87247	3.79276	6.82877	6.04302	1.62575e-06	4.54908e-05	5.15883
RHOH	-1.32095	-1.80569	-0.836213	4.86969	-5.46658	1.27834e-06	3.7485e-05	5.1525
MRPS26	1.26802	0.8023	1.73375	5.51815	5.46181	1.30046e-06	3.80661e-05	5.141
COX6A1	1.40898	0.890766	1.9272	8.35293	5.4542	1.3365e-06	3.89828e-05	5.13155
FCRL5	-1.60458	-2.18604	-1.02312	5.4495	-5.55531	1.34995e-06	3.91676e-05	5.12257
A4GALT	1.42194	0.898794	1.94509	5.46218	5.4525	1.34469e-06	3.91524e-05	5.10742
CMTM1	-1.1498	-1.57286	-0.726734	4.90271	-5.45197	1.34724e-06	3.91576e-05	5.1005
IGKC	-4.81204	-6.43977	-3.18431	10.4561	-6.07243	1.92286e-06	5.19551e-05	5.04692
SERPING1	-1.59254	-2.17061	-1.01447	5.98927	-5.54895	1.45819e-06	4.20128e-05	5.04504
C16orf54	-1.21453	-1.66284	-0.766223	4.87584	-5.43462	1.43385e-06	4.14561e-05	5.03725
PTPN7	-1.21438	-1.66243	-0.766328	5.38834	-5.43705	1.4214e-06	4.11682e-05	5.03338
PSTPIP1	-1.69984	-2.3155	-1.08418	5.00241	-5.56732	1.53067e-06	4.34936e-05	5.03141
JPT2	1.38266	0.871865	1.89346	5.88229	5.43008	1.45739e-06	4.20128e-05	5.03078
RAD21	1.30452	0.822507	1.78654	6.52117	5.42909	1.46259e-06	4.20661e-05	5.02528
HLA-DPA1	-2.8921	-3.87427	-1.90993	8.04379	-6.04028	1.86055e-06	5.08521e-05	5.01496
RPL22L1	1.61993	1.02502	2.21484	6.40432	5.47351	1.53845e-06	4.35649e-05	5.00859
CD48	-1.22629	-1.67978	-0.772802	4.93361	-5.42456	1.48657e-06	4.26071e-05	5.00143
MCOLN2	-1.20981	-1.65763	-0.761986	4.64836	-5.41937	1.51452e-06	4.31962e-05	4.9945
CSNK2A3	1.30417	0.821351	1.78698	6.23289	5.41862	1.5186e-06	4.32251e-05	4.99082
GLIPR1	-1.28545	-1.76069	-0.810202	5.459	-5.42594	1.47924e-06	4.2471e-05	4.9903
MLKL	-1.06186	-1.45465	-0.669083	5.12547	-5.42319	1.49388e-06	4.27427e-05	4.98686
TMEM183A	1.1548	0.726999	1.58261	6.23445	5.41502	1.53833e-06	4.35649e-05	4.97803
ALCAM	1.59243	1.00603	2.17883	6.56723	5.45741	1.58982e-06	4.47127e-05	4.97075
SMAD3	1.34525	0.846518	1.84399	5.32209	5.41094	1.56103e-06	4.41284e-05	4.96787
DEF6	-1.18764	-1.62726	-0.748016	5.51675	-5.41929	1.51497e-06	4.31962e-05	4.96746
TFAP2A	1.46791	0.923313	2.01251	5.34552	5.40705	1.58292e-06	4.45947e-05	4.95734
CUX1	1.3059	0.821485	1.79032	7.27251	5.4079	1.57812e-06	4.45354e-05	4.95401
LDHA	1.57474	0.990364	2.15912	8.67316	5.40947	1.68413e-06	4.6965e-05	4.91957
RAB42	-1.28608	-1.76412	-0.808039	4.74406	-5.39684	1.64193e-06	4.58656e-05	4.90947
CEP128	-1.26546	-1.73552	-0.795401	5.55935	-5.40048	1.62067e-06	4.54254e-05	4.90045
GBP6	2.2308	1.44326	3.01835	5.09085	5.76487	1.98696e-06	5.30898e-05	4.8965
COTL1	-1.86029	-2.52602	-1.19456	6.80304	-5.66439	1.86356e-06	5.08521e-05	4.87897
MPP1	-1.53268	-2.09984	-0.96552	5.02186	-5.42992	1.72189e-06	4.78564e-05	4.87839
PGD	1.94668	1.24352	2.64984	7.59471	5.60258	1.93475e-06	5.21058e-05	4.86918
IARS1	1.23554	0.774869	1.69621	7.29959	5.38029	1.74226e-06	4.82599e-05	4.86307
IGLL5	-5.04477	-6.77182	-3.31772	9.64618	-6.00008	2.32198e-06	6.01783e-05	4.8593
SIT1	-1.29259	-1.77461	-0.810574	4.50506	-5.37943	1.74762e-06	4.83275e-05	4.85853
MAP4K1	-1.44234	-1.97807	-0.906599	5.61572	-5.40471	1.72012e-06	4.78564e-05	4.85383
SLC9A3R1	2.21809	1.43201	3.00418	6.71708	5.74142	2.08697e-06	5.5188e-05	4.84805
PEDS1	1.14114	0.715323	1.56696	5.29957	5.37593	1.76968e-06	4.88555e-05	4.84404
GMFG	-1.29583	-1.77882	-0.812846	6.02524	-5.3821	1.73099e-06	4.80285e-05	4.83657
TBL1XR1	1.61429	1.01644	2.21213	6.28421	5.42929	1.85018e-06	5.08521e-05	4.83307
TMTC3	1.19176	0.746599	1.63693	5.73066	5.37042	1.80493e-06	4.97456e-05	4.8189
ABI3BP	-1.59095	-2.18229	-0.999612	4.45176	-5.40588	1.87306e-06	5.10271e-05	4.81883
ALDH1A1	1.72572	1.09126	2.36018	6.09182	5.48217	1.94905e-06	5.23271e-05	4.81188
VCAN	-1.55327	-2.12697	-0.979569	5.51087	-5.44783	1.8613e-06	5.08521e-05	4.80612
PSMB4	1.41749	0.887287	1.94769	7.04486	5.36312	1.85273e-06	5.08521e-05	4.80169
TXN	2.16574	1.39089	2.94058	8.14926	5.67868	2.19768e-06	5.74985e-05	4.79186
PYCR2	1.25429	0.784822	1.72376	6.32337	5.35955	1.87653e-06	5.10373e-05	4.78321
SLC7A5	1.53221	0.961682	2.10274	6.22631	5.39548	1.91701e-06	5.18818e-05	4.77834
SIPA1	-1.1218	-1.54153	-0.702075	5.25655	-5.36151	1.86339e-06	5.08521e-05	4.77408
PFN2	2.0119	1.28703	2.73676	5.52845	5.62873	2.16783e-06	5.68787e-05	4.77368
MFNG	-1.22485	-1.68339	-0.766312	5.11603	-5.35852	1.88345e-06	5.10571e-05	4.7679
PYHIN1	-1.31817	-1.81159	-0.824747	5.6234	-5.35907	1.87974e-06	5.10404e-05	4.75871
TFEC	-1.28241	-1.76337	-0.801464	4.71661	-5.34891	1.94931e-06	5.23271e-05	4.74951
DOCK11	-1.23674	-1.70032	-0.773158	5.2323	-5.35168	1.93012e-06	5.20659e-05	4.74562
ITGAD	-1.3036	-1.7929	-0.814303	4.54374	-5.34453	1.9801e-06	5.30673e-05	4.73934
FCRL3	-1.25689	-1.72877	-0.785015	4.34215	-5.34326	1.98909e-06	5.30898e-05	4.73677
PAIP1	1.26027	0.787109	1.73344	6.72955	5.34305	1.99059e-06	5.30898e-05	4.73123
P2RX5	-1.42664	-1.96249	-0.890791	4.53419	-5.34082	2.00653e-06	5.34286e-05	4.72554
B4GALNT3	1.41616	0.883777	1.94853	6.10081	5.33615	2.04031e-06	5.42406e-05	4.70665
ACTN4	1.40839	0.878467	1.93832	8.10593	5.33148	2.07469e-06	5.49775e-05	4.70368
PPP1CB	1.42457	0.888629	1.9605	7.48289	5.3322	2.06929e-06	5.49227e-05	4.70025
DAB2	-1.39578	-1.92115	-0.870406	5.03024	-5.32951	2.08931e-06	5.5188e-05	4.67125
COL8A1	-1.37934	-1.89873	-0.85995	5.19467	-5.32739	2.10521e-06	5.55189e-05	4.66737
ANTXR2	-1.3083	-1.80103	-0.815572	5.11312	-5.32643	2.11247e-06	5.56217e-05	4.66228
PIK3CA	1.3742	0.855914	1.89249	5.47766	5.31883	2.17055e-06	5.68787e-05	4.65048
FAP	-1.37321	-1.89108	-0.855349	5.32531	-5.31937	2.16642e-06	5.68787e-05	4.62844
MFN1	1.33004	0.827599	1.83248	5.77955	5.31028	2.2379e-06	5.83657e-05	4.6183
MFAP4	-1.63602	-2.24227	-1.02977	5.31687	-5.44156	2.33188e-06	6.03401e-05	4.61595
JAK1	-1.15718	-1.59398	-0.720384	5.07559	-5.31447	2.20465e-06	5.75896e-05	4.6145
FAM162A	1.45306	0.904206	2.00192	6.15953	5.31181	2.26587e-06	5.9002e-05	4.60664
GREM1	-1.50518	-2.06993	-0.940425	5.18609	-5.35688	2.2904e-06	5.95467e-05	4.59851
CD74	-3.24684	-4.38218	-2.11151	10.0157	-5.86948	3.05457e-06	7.54908e-05	4.57717
ARHGAP25	-1.27454	-1.75679	-0.792297	5.42425	-5.30181	2.30657e-06	5.98728e-05	4.56129
IPCEF1	-1.17565	-1.62103	-0.730257	4.90626	-5.29511	2.36233e-06	6.10325e-05	4.55941
SYNE1	-1.45149	-2.00199	-0.900996	4.30218	-5.28928	2.41199e-06	6.22181e-05	4.55929
IGF2BP2	1.49932	0.93262	2.06603	6.17503	5.31211	2.42395e-06	6.24289e-05	4.55259
PDGFRB	-1.33256	-1.8383	-0.826819	4.84383	-5.28563	2.44361e-06	6.28374e-05	4.52839
EIF3E	1.28964	0.799765	1.7795	7.54555	5.28109	2.48348e-06	6.37046e-05	4.52494
ETFA	1.24485	0.771975	1.71772	6.11848	5.28092	2.48506e-06	6.37046e-05	4.5196
CLTA	1.40423	0.870603	1.93787	7.37582	5.27881	2.50379e-06	6.40591e-05	4.51626
DENR	1.20674	0.747865	1.66561	6.2575	5.27545	2.53397e-06	6.46575e-05	4.49119
DIO2	-1.39304	-1.92243	-0.86364	4.77334	-5.27862	2.50664e-06	6.40591e-05	4.49108
FZD6	1.57174	0.97916	2.16432	5.47564	5.33528	2.6573e-06	6.72529e-05	4.48036
CD247	-1.24513	-1.71913	-0.771135	4.79066	-5.2696	2.58737e-06	6.59181e-05	4.46664
C1orf43	1.18531	0.733421	1.63721	6.88417	5.26181	2.66013e-06	6.72529e-05	4.45209
TXNDC11	-1.2494	-1.72551	-0.773303	5.4926	-5.2643	2.63662e-06	6.70692e-05	4.43838
AGRN	1.343	0.830662	1.85533	6.03945	5.25846	2.6921e-06	6.78534e-05	4.4369
ABO	1.39002	0.859391	1.92065	5.39158	5.25495	2.72595e-06	6.84822e-05	4.4287
EPB41L1	1.28566	0.794963	1.77635	5.46329	5.25596	2.71612e-06	6.83542e-05	4.4283
CSF3R	-1.25172	-1.72918	-0.774259	5.00023	-5.25905	2.68645e-06	6.78144e-05	4.42335
ADIPOR2	1.36884	0.845977	1.89171	5.27122	5.25172	2.75748e-06	6.90792e-05	4.42135
TLR2	-1.13601	-1.56909	-0.702929	6.38013	-5.26199	2.65848e-06	6.72529e-05	4.42131
TMEM140	-1.08344	-1.49641	-0.670477	5.8377	-5.26294	2.64949e-06	6.72529e-05	4.41804
RASGRP3	-1.21182	-1.67445	-0.749184	5.07296	-5.25458	2.7295e-06	6.84822e-05	4.41583
TMEM242	-1.13903	-1.5745	-0.703561	4.69738	-5.24707	2.80355e-06	7.01271e-05	4.40069
FN1	-2.30328	-3.12946	-1.47711	6.25472	-5.69691	3.41949e-06	8.30181e-05	4.38581
CYCS	1.661	1.03444	2.28756	6.8341	5.34176	3.0477e-06	7.5434e-05	4.37495
MSR1	-1.74792	-2.3965	-1.09934	5.59995	-5.45378	3.09531e-06	7.63833e-05	4.37461
KRTAP4-2	-1.1987	-1.65806	-0.73933	4.96646	-5.23464	2.93026e-06	7.31856e-05	4.34768
SCIMP	-1.39953	-1.93667	-0.862393	4.26507	-5.22677	3.0135e-06	7.49245e-05	4.34462
GPR87	1.6258	1.00942	2.24218	5.36815	5.31001	3.12109e-06	7.67899e-05	4.34346
SRSF9	1.29175	0.796116	1.78738	7.17875	5.22826	2.99752e-06	7.46396e-05	4.33916
BMP2K	-1.11444	-1.54168	-0.68719	5.03403	-5.23257	2.95195e-06	7.36158e-05	4.33825
FBL	1.41012	0.868693	1.95154	6.79366	5.22462	3.03657e-06	7.53846e-05	4.33462
NAIP	-1.24469	-1.72265	-0.766736	5.72144	-5.22409	3.04235e-06	7.54146e-05	4.29477
BTK	-1.33253	-1.84536	-0.8197	4.35904	-5.21245	3.17091e-06	7.77839e-05	4.29444
EPHB3	1.27274	0.783111	1.76237	5.489	5.21445	3.14838e-06	7.73462e-05	4.28602
COL4A2	-1.44304	-1.99351	-0.892582	6.15633	-5.26929	3.1158e-06	7.67742e-05	4.28558
ARHGEF5	1.2516	0.769657	1.73355	5.58001	5.20963	3.20281e-06	7.84499e-05	4.27374
ANGPT2	-1.30844	-1.81341	-0.803459	4.2316	-5.19779	3.34042e-06	8.1458e-05	4.24551
GIMAP2	-1.33256	-1.84613	-0.818997	4.96838	-5.20509	3.2549e-06	7.96076e-05	4.24393
MGAT4A	-1.32454	-1.83538	-0.813704	4.86946	-5.2014	3.29781e-06	8.05377e-05	4.23537
PLS3	1.69537	1.05281	2.33792	5.9134	5.32238	3.58104e-06	8.6432e-05	4.23154
IGHM	-3.27404	-4.43969	-2.1084	6.60837	-5.76872	4.20412e-06	9.81695e-05	4.23052
LTBP2	-1.49111	-2.0663	-0.915925	4.48418	-5.20329	3.44433e-06	8.34985e-05	4.22552
ACAP2	1.32674	0.814251	1.83922	6.47745	5.19326	3.39453e-06	8.26553e-05	4.21782
FAM107B	-1.16678	-1.61757	-0.715983	5.25794	-5.19214	3.408e-06	8.28612e-05	4.20781
STON2	1.46403	0.899585	2.02847	5.12127	5.2073	3.47085e-06	8.4018e-05	4.20584
TALDO1	1.79366	1.11759	2.46973	6.48771	5.36569	3.88901e-06	9.27798e-05	4.17718
PIK3CG	-1.18551	-1.64463	-0.726388	4.94519	-5.17983	3.56019e-06	8.60545e-05	4.16175
SYDE1	-1.24912	-1.73367	-0.764557	4.36681	-5.17123	3.67053e-06	8.83335e-05	4.15333
FAM78A	-1.12617	-1.56295	-0.68939	4.71364	-5.17225	3.65732e-06	8.8144e-05	4.14504
S1PR1	-1.32119	-1.83471	-0.807671	4.14259	-5.16116	3.804e-06	9.12696e-05	4.13677
DRAM1	-1.36551	-1.89537	-0.83565	5.43885	-5.16977	3.68987e-06	8.86696e-05	4.12026
HLA-DPB1	-2.67614	-3.64089	-1.7114	7.79124	-5.68948	4.67591e-06	0.000106788	4.11044
LY86	-1.19033	-1.65302	-0.727638	5.02184	-5.16078	3.80912e-06	9.12696e-05	4.09834
YWHAZ	1.43165	0.873962	1.98934	8.94906	5.14972	3.96137e-06	9.42339e-05	4.09673
GALC	-1.23956	-1.72185	-0.757264	4.73331	-5.15578	3.87722e-06	9.26325e-05	4.09465
TIMP1	-2.51463	-3.42302	-1.60624	6.95711	-5.67487	4.67669e-06	0.000106788	4.09326
NAAA	-1.1252	-1.56281	-0.687594	4.92629	-5.15802	3.84653e-06	9.20325e-05	4.08547
CCL19	-1.94294	-2.66633	-1.21955	5.37259	-5.45975	4.42921e-06	0.000102125	4.07967
GTF2A2	1.4392	0.879411	1.99899	5.64273	5.16048	4.01733e-06	9.51538e-05	4.06293
NUGGC	-1.39704	-1.94162	-0.852451	4.64616	-5.14611	4.01228e-06	9.51538e-05	4.05763
SLC25A10	1.22806	0.749129	1.707	5.36434	5.14378	4.0455e-06	9.54103e-05	4.05463
RAB8B	-1.18801	-1.65043	-0.725593	5.79117	-5.15376	3.90506e-06	9.30283e-05	4.05212
CCT3	1.18297	0.721732	1.6442	6.51669	5.14502	4.02778e-06	9.52645e-05	4.04677
CD5	-1.28131	-1.78049	-0.782134	5.25079	-5.14918	3.96895e-06	9.42784e-05	4.04514
PSMA6	1.45858	0.891321	2.02584	6.63005	5.16347	4.14043e-06	9.72325e-05	4.03673
PSMC4	1.16256	0.708845	1.61627	6.05413	5.14009	4.09878e-06	9.6529e-05	4.02697
TSTD1	1.10483	0.673352	1.53631	5.69366	5.13659	4.14981e-06	9.73142e-05	4.0236
NDUFS6	1.28218	0.781248	1.78311	7.44231	5.13462	4.17891e-06	9.78576e-05	4.02255
MYADM	-1.24124	-1.7253	-0.757183	5.69686	-5.14393	4.04337e-06	9.54103e-05	4.01747
CCR8	-1.11217	-1.54636	-0.677994	4.94411	-5.13855	4.12115e-06	9.69176e-05	4.01701
CCDC154	-1.17737	-1.63781	-0.716937	4.3373	-5.12958	4.25403e-06	9.89152e-05	4.01413
GOT2	1.28745	0.784391	1.79051	5.90259	5.13393	4.1891e-06	9.79572e-05	4.00817
SLC25A1	1.15165	0.701362	1.60193	6.3294	5.13062	4.23846e-06	9.86922e-05	4.00154
TXNDC5	-1.33292	-1.85391	-0.811936	7.49075	-5.13236	4.21245e-06	9.8225e-05	3.99037
TIGD3	-1.17752	-1.63879	-0.716254	4.19561	-5.12097	4.38569e-06	0.000101547	3.98266
MDH1	1.30134	0.79197	1.81072	6.22393	5.125	4.32363e-06	0.000100251	3.98001
SLC17A9	-1.18701	-1.65141	-0.722602	5.17721	-5.12738	4.28736e-06	9.95499e-05	3.97179
KLK11	1.86725	1.15953	2.57498	5.23846	5.34843	4.97315e-06	0.000112008	3.95852
CTSK	-1.26942	-1.76695	-0.771894	4.52742	-5.11832	4.42701e-06	0.000102125	3.95689
SGPP1	-1.1841	-1.64839	-0.719813	4.85474	-5.11611	4.46173e-06	0.000102732	3.95423
OLFML3	-1.09627	-1.52574	-0.666796	6.74511	-5.12057	4.39183e-06	0.000101547	3.93959
TANC1	1.21638	0.738603	1.69416	5.29955	5.10717	4.60489e-06	0.00010544	3.92732
PARP15	-1.2745	-1.77437	-0.77463	5.26048	-5.11471	4.4839e-06	0.000103098	3.92659
F13A1	-1.59668	-2.2148	-0.978559	4.85945	-5.20504	4.81556e-06	0.000109144	3.92644
DENND3	-1.17743	-1.63941	-0.715451	5.23891	-5.1127	4.5158e-06	0.000103544	3.92601
CTSL	-1.22573	-1.70653	-0.744923	6.08942	-5.11403	4.49469e-06	0.000103203	3.91174
CLUH	1.28141	0.777524	1.7853	5.4505	5.10144	4.69908e-06	0.000107151	3.90822
S100A6	1.91934	1.18275	2.65592	9.74898	5.27156	5.37937e-06	0.000118886	3.90498
GIMAP6	-1.24165	-1.73075	-0.752555	4.1767	-5.09262	4.84786e-06	0.000109635	3.89343
LDB2	-1.36252	-1.89877	-0.826267	4.64976	-5.09697	4.77396e-06	0.000108558	3.89343
ANKRD13B	1.13508	0.688307	1.58185	5.00858	5.09656	4.78085e-06	0.000108565	3.88868
PRRX1	-1.39198	-1.93817	-0.845803	4.90802	-5.11624	4.74914e-06	0.000108143	3.88529
CXCL11	-1.291	-1.79937	-0.78263	4.70936	-5.09428	4.81956e-06	0.000109144	3.87527
ARHGAP32	1.51468	0.919073	2.11028	4.44008	5.10771	5.09792e-06	0.000113904	3.86182
PLPP2	1.34189	0.81286	1.87091	5.61974	5.08834	4.92165e-06	0.000110999	3.85865
ITGAE	-1.27705	-1.78027	-0.773835	4.76754	-5.09087	4.87798e-06	0.000110165	3.85819
ZC3H12D	-1.22195	-1.70438	-0.739516	4.30226	-5.08106	5.04991e-06	0.000113273	3.85734
MEIKIN	-1.20731	-1.68387	-0.730755	4.28234	-5.0821	5.03138e-06	0.000113011	3.85472
TPI1	1.64774	1.00609	2.28938	8.21683	5.17469	5.34106e-06	0.000118198	3.84655
HLA-DRA	-2.81127	-3.84688	-1.77567	9.37064	-5.56781	6.47346e-06	0.000137897	3.82762
MCCC1	1.21161	0.732945	1.69028	5.23206	5.07771	5.10979e-06	0.000113997	3.82719
FOXK1	1.27461	0.771166	1.77805	5.53317	5.07885	5.08937e-06	0.000113904	3.82611
CLDN4	1.95445	1.21217	2.69673	6.73968	5.3485	5.8459e-06	0.000126987	3.82492
EFEMP2	-1.07058	-1.49296	-0.648195	5.18136	-5.0845	4.98891e-06	0.00011221	3.82431
PPP1R14B	1.12865	0.68226	1.57505	8.33008	5.07201	5.21364e-06	0.000115688	3.81721
PDCD6	1.22197	0.739148	1.70478	6.5449	5.07708	5.12127e-06	0.000114099	3.81617
TNFSF8	-1.21127	-1.6902	-0.732337	4.40104	-5.07346	5.187e-06	0.000115407	3.81523
CCT7	1.37593	0.831833	1.92003	6.40862	5.0729	5.19729e-06	0.000115481	3.80912
BMP8A	-1.11975	-1.56207	-0.677427	5.47431	-5.07833	5.09873e-06	0.000113904	3.79574
TUBB4B	1.37406	0.830705	1.91742	7.1892	5.07377	5.25567e-06	0.000116464	3.79173
AOAH	-1.48814	-2.0707	-0.90559	5.1493	-5.14115	5.39348e-06	0.000119039	3.78634
TP63	2.61385	1.64481	3.58288	6.20512	5.52707	6.73416e-06	0.000143266	3.77887
OPA1	1.26181	0.761696	1.76193	5.63746	5.06129	5.41464e-06	0.000119346	3.77013
TDO2	-1.22781	-1.71489	-0.740738	4.57576	-5.05678	5.50124e-06	0.000120771	3.76395
SOX2	2.4522	1.53847	3.36594	5.74902	5.49216	6.76272e-06	0.000143504	3.76188
DIP2B	1.23077	0.742619	1.71892	5.63291	5.05778	5.48199e-06	0.000120509	3.75224
LTA	-1.18681	-1.658	-0.715627	4.34709	-5.05274	5.58018e-06	0.000122179	3.74893
P4HB	1.19318	0.7193	1.66707	8.31824	5.05094	5.61564e-06	0.000122793	3.74743
PIK3R5	-1.06746	-1.49063	-0.644286	4.88975	-5.06023	5.43477e-06	0.00011963	3.74528
APOBEC3G	-1.40856	-1.96363	-0.853499	6.22917	-5.10082	5.57805e-06	0.000122179	3.72825
TNFSF13B	-1.15491	-1.61447	-0.695342	4.31884	-5.04125	5.81079e-06	0.000126557	3.71472
LILRA5	-0.949737	-1.32708	-0.572397	5.29331	-5.04903	5.65365e-06	0.00012346	3.70018
ATP8A1	-1.24381	-1.73911	-0.748522	4.45907	-5.03769	5.88395e-06	0.000127478	3.69498
SFRP2	-2.65039	-3.63274	-1.66803	5.74947	-5.53483	7.17466e-06	0.000150405	3.69427
RDH10	1.30377	0.784828	1.82271	5.64616	5.03988	5.83877e-06	0.000126987	3.69295
ENPP2	-1.39377	-1.94745	-0.840094	4.85153	-5.05293	5.87339e-06	0.000127416	3.69029
PBX4	-1.15533	-1.61506	-0.695605	5.07256	-5.04131	5.80948e-06	0.000126557	3.68564
NOP56	1.35971	0.818145	1.90127	6.65238	5.03658	5.90715e-06	0.000127813	3.68255
MRPL47	1.33804	0.803926	1.87215	5.83719	5.02544	6.14332e-06	0.000132354	3.64872
ADRM1	1.24213	0.746277	1.73799	7.01039	5.02517	6.14909e-06	0.000132354	3.64257
ACP5	-1.31316	-1.83615	-0.790162	5.93619	-5.03807	5.99801e-06	0.000129609	3.64039
SH2D2A	-1.20116	-1.68045	-0.721864	4.81179	-5.02731	6.10289e-06	0.000131703	3.63843
SKAP1	-1.26916	-1.77587	-0.762459	4.71602	-5.02458	6.16197e-06	0.000132458	3.63832
C18orf63	-1.19631	-1.67441	-0.718212	4.34544	-5.01955	6.27183e-06	0.00013447	3.6361
TFAP2C	1.29521	0.77798	1.81243	5.80709	5.02339	6.1878e-06	0.00013284	3.63516
ITGBL1	-1.43543	-2.00929	-0.861577	4.44367	-5.01909	6.4109e-06	0.000137095	3.63052
MRPL13	1.1885	0.713126	1.66388	5.71525	5.01533	6.36563e-06	0.000136304	3.61188
MID1IP1	1.21426	0.728219	1.70031	5.87086	5.01157	6.45041e-06	0.000137762	3.59908
NFE2L1	1.12184	0.672753	1.57093	6.86402	5.01116	6.45966e-06	0.000137781	3.59602
PABPC1	1.51645	0.907172	2.12572	9.6907	4.99582	7.14878e-06	0.000150405	3.55464
MDH2	1.28969	0.771827	1.80755	6.6822	4.99584	6.81702e-06	0.00014447	3.54553
RARRES1	-1.30506	-1.82884	-0.781275	4.94467	-4.99824	6.7597e-06	0.000143504	3.54383
SEPTIN10	1.08001	0.646153	1.51387	5.59499	4.99363	6.87007e-06	0.000145408	3.53658
FKBP4	1.37074	0.820318	1.92116	6.82838	4.99683	6.91675e-06	0.000146021	3.5343
IL12RB1	-1.19786	-1.67963	-0.716086	4.49673	-4.98771	7.01448e-06	0.000147895	3.53224
FOLR2	-1.4583	-2.04418	-0.872424	4.45832	-4.99673	7.19538e-06	0.000150405	3.52614
GAB2	-1.1972	-1.67826	-0.71614	5.00274	-4.99237	6.90063e-06	0.000145868	3.52529
RPS21	1.40365	0.838277	1.96902	8.72031	4.98038	7.19727e-06	0.000150405	3.52276
DHX9	1.15151	0.687857	1.61517	7.24661	4.98209	7.15422e-06	0.000150405	3.49965
EIF2B5	1.20211	0.717933	1.68628	5.9966	4.98058	7.19209e-06	0.000150405	3.4921
TAGAP	-1.20012	-1.68346	-0.716781	5.27294	-4.98092	7.18367e-06	0.000150405	3.47563
COX5A	1.48703	0.89009	2.08397	7.36357	5.00712	7.68026e-06	0.000159288	3.46343
SERINC5	1.16038	0.692312	1.62844	5.93407	4.97313	7.38254e-06	0.000153887	3.46331
P2RY1	1.25603	0.74909	1.76296	5.13659	4.97031	7.4561e-06	0.000154834	3.461
TARS1	1.27558	0.760857	1.7903	5.97017	4.97134	7.42913e-06	0.000154468	3.46076
ITGB7	-1.29318	-1.81459	-0.771775	5.05877	-4.9753	7.32665e-06	0.000152915	3.45787
TMC8	-1.25612	-1.76288	-0.749366	5.47523	-4.97245	7.4002e-06	0.00015406	3.43941
BSG	1.14614	0.682462	1.60982	8.11379	4.9586	7.76861e-06	0.000160918	3.42831
CHRDL2	-1.13611	-1.59625	-0.675961	4.41184	-4.95293	7.92436e-06	0.000163529	3.41723
MYO1G	-1.12367	-1.5783	-0.669049	5.43437	-4.9582	7.7793e-06	0.000160938	3.39515
PDLIM1	1.16544	0.693251	1.63764	7.00223	4.95119	7.9729e-06	0.000163916	3.38862
MAN2B1	-1.00706	-1.41475	-0.599365	6.04891	-4.95518	7.86207e-06	0.000162447	3.37807
CPZ	-1.17473	-1.65065	-0.698812	5.20432	-4.95157	7.96233e-06	0.000163903	3.37556
PHYKPL	-1.04623	-1.47018	-0.62229	5.20647	-4.95059	7.98947e-06	0.000164053	3.37126
IFNAR2	-1.15464	-1.62234	-0.686935	5.91517	-4.95239	7.9395e-06	0.000163637	3.36504
SLC43A1	-1.20097	-1.68881	-0.713132	4.56596	-4.9385	8.33514e-06	0.000170412	3.36203
USP17L7	-1.17372	-1.64975	-0.697688	5.15342	-4.94613	8.11539e-06	0.000166431	3.3604
ATP5MF	1.25347	0.744038	1.7629	8.04212	4.93588	8.41177e-06	0.000171508	3.35704
GBGT1	-1.17673	-1.65474	-0.698722	4.7256	-4.93832	8.34046e-06	0.000170412	3.3493
ST3GAL5	-1.14334	-1.60763	-0.679051	5.36217	-4.93997	8.29232e-06	0.000169848	3.34861
SAMD4B	1.16767	0.692999	1.64233	6.18699	4.93477	8.44474e-06	0.000171904	3.33676
BLK	-1.21394	-1.70823	-0.719658	4.47401	-4.92672	8.68587e-06	0.000175514	3.32346
VEGFA	1.87776	1.1395	2.61602	6.94285	5.16379	9.80573e-06	0.000192718	3.32275
PGAP1	1.13096	0.670516	1.5914	4.66838	4.9273	8.66835e-06	0.000175375	3.32252
UBE2S	1.32534	0.785885	1.8648	6.69796	4.92842	8.63454e-06	0.00017512	3.31982
ATP5PD	1.21418	0.719646	1.70871	7.70192	4.92521	8.7319e-06	0.000176228	3.31804
PCYOX1	1.30221	0.772061	1.83236	5.32867	4.92742	8.66461e-06	0.000175375	3.3153
GPR132	-1.23241	-1.7333	-0.731527	5.56529	-4.93578	8.4149e-06	0.000171508	3.31278
SH3KBP1	-1.21631	-1.71133	-0.721294	5.16232	-4.92904	8.61563e-06	0.000174951	3.3123
SLAMF8	-1.19443	-1.68029	-0.708579	5.2037	-4.93167	8.53679e-06	0.000173564	3.30933
TUSC3	1.34686	0.797415	1.89631	4.77546	4.9174	8.97368e-06	0.000179789	3.28994
GCSAM	-1.12522	-1.58447	-0.665972	4.38331	-4.91503	9.04843e-06	0.000180629	3.28805
ATP5F1B	1.5527	0.92642	2.17898	7.62914	4.99367	9.42656e-06	0.000186598	3.288
KCNS3	1.16327	0.688804	1.63774	5.50096	4.91828	8.94618e-06	0.000179675	3.28753
SOX21	1.72428	1.03852	2.41004	5.20744	5.08846	9.82922e-06	0.000192721	3.28689
PTGES3	1.20748	0.71473	1.70024	7.74576	4.91574	9.02584e-06	0.000180397	3.28668
TWF1	1.09498	0.648593	1.54136	6.63477	4.92078	8.86827e-06	0.000178544	3.28305
B3GALNT2	1.04651	0.619617	1.4734	5.84111	4.91772	8.96368e-06	0.000179789	3.27775
PARP8	-1.24353	-1.75098	-0.736075	4.94185	-4.91584	9.0226e-06	0.000180397	3.27417
RARRES2	-1.20345	-1.69371	-0.713187	5.66851	-4.92423	8.76181e-06	0.000176616	3.27057
IFNA14	-1.1164	-1.5717	-0.6611	5.07993	-4.91882	8.92924e-06	0.000179553	3.26935
DIPK2A	1.1662	0.690001	1.6424	5.56513	4.91273	9.1212e-06	0.000181862	3.26603
TATDN1	1.0826	0.640338	1.52487	5.83036	4.91048	9.1933e-06	0.000183079	3.26198
ITGA6	1.48832	0.885788	2.09085	5.22395	4.97077	9.50572e-06	0.000187715	3.26059
DPYD	-1.54915	-2.17044	-0.927858	5.63312	-5.03204	9.60587e-06	0.00018924	3.25948
CYRIA	-1.08122	-1.5231	-0.639341	4.42183	-4.9085	9.25711e-06	0.000183906	3.25552
PCBP2	1.34032	0.791173	1.88947	9.34602	4.89618	9.66407e-06	0.00019016	3.25418
MAPK8IP1	-1.04551	-1.47335	-0.617668	4.51103	-4.9021	9.46655e-06	0.000187166	3.24152
APP	1.1537	0.682015	1.62538	6.51239	4.9066	9.31869e-06	0.000184907	3.24022
FAM20B	1.13915	0.673178	1.60513	5.45246	4.90407	9.40152e-06	0.000186326	3.2372
CD8B	-1.09072	-1.53648	-0.64496	5.53171	-4.90851	9.25679e-06	0.000183906	3.22541
ITGA9	-1.31175	-1.84898	-0.774514	4.74934	-4.89808	9.60034e-06	0.00018924	3.21824
SDC4	1.42614	0.845608	2.00668	6.53268	4.93863	9.82632e-06	0.000192721	3.20948
KCNA3	-1.52989	-2.15013	-0.909649	4.59418	-4.96846	1.02867e-05	0.000199403	3.19825
RPL35	1.3715	0.807462	1.93553	9.38469	4.87783	1.03033e-05	0.00019941	3.19237
FGR	-1.28832	-1.81699	-0.759648	4.50834	-4.8885	9.92676e-06	0.000193957	3.18969
RAC1	1.19939	0.707179	1.69159	7.52935	4.8882	9.93708e-06	0.000193957	3.1888
ABCB6	1.28045	0.755011	1.80588	5.08741	4.88854	9.92535e-06	0.000193957	3.18627
PACSIN3	1.36192	0.803014	1.92083	4.87046	4.88966	1.01139e-05	0.000196667	3.17842
RXRA	1.1177	0.659011	1.57639	6.04987	4.88814	9.93929e-06	0.000193957	3.17695
CNIH4	1.34492	0.792892	1.89694	6.07014	4.88826	1.0075e-05	0.000196143	3.17546
ITIH3	-1.15203	-1.62575	-0.678312	4.19406	-4.87845	1.0281e-05	0.000199403	3.17034
MTRNR2L1	1.01946	0.600999	1.43792	6.68119	4.88714	9.97405e-06	0.000194406	3.16989
SRP9	1.02393	0.602864	1.445	7.22532	4.87818	1.02908e-05	0.000199403	3.15105
BAG3	1.30106	0.765939	1.83619	5.84534	4.87732	1.03215e-05	0.00019953	3.14592
ARHGAP35	1.16318	0.684601	1.64175	6.18539	4.87566	1.03816e-05	0.000200456	3.13886
MIF	1.66952	0.995542	2.34351	7.79855	5.00522	1.14483e-05	0.000216	3.13523
NPTN	1.10715	0.651496	1.56281	6.54465	4.87423	1.04334e-05	0.000201221	3.13289
SEC31B	-1.16165	-1.64013	-0.683179	4.59133	-4.8703	1.05772e-05	0.000203518	3.13076
ANXA2	1.59063	0.941402	2.23985	9.08382	4.93474	1.14473e-05	0.000216	3.12176
ULK1	1.05936	0.622932	1.49579	5.34219	4.86932	1.06134e-05	0.000203978	3.11888
ARL4D	1.35942	0.799711	1.91912	5.08346	4.87425	1.07577e-05	0.000206271	3.11792
SLC2A3	-1.48658	-2.08946	-0.883708	5.3297	-4.97224	1.09936e-05	0.000209094	3.11377
TRAF7	1.05699	0.621223	1.49276	5.14468	4.86577	1.07456e-05	0.000206271	3.11073
RENBP	-1.08684	-1.53431	-0.639366	5.53343	-4.87233	1.05027e-05	0.000202321	3.10949
AQP9	-1.09223	-1.54261	-0.641856	4.82301	-4.86493	1.07773e-05	0.000206407	3.09965
NDUFAF8	1.09578	0.643659	1.5479	6.32911	4.8619	1.08913e-05	0.000207627	3.09364
SCRIB	1.09807	0.645046	1.55109	6.36049	4.86235	1.08744e-05	0.000207543	3.08499
BRIX1	1.23645	0.725948	1.74695	6.39704	4.85867	1.10146e-05	0.000209251	3.08309
LSM5	1.18396	0.694961	1.67295	6.01241	4.85701	1.10785e-05	0.000210224	3.08288
PTGER4	-1.03831	-1.46656	-0.610065	5.20095	-4.86374	1.0822e-05	0.000207022	3.07556
MCTP1	-1.21831	-1.72093	-0.7157	5.57867	-4.86253	1.08677e-05	0.000207543	3.07284
IFFO1	-1.12589	-1.59066	-0.661113	5.02102	-4.85948	1.09836e-05	0.000209094	3.07055
ADSS2	1.13719	0.667204	1.60718	6.76952	4.85385	1.12013e-05	0.000212311	3.06753
PSMD7	1.11823	0.655905	1.58055	6.83489	4.85202	1.12726e-05	0.000213417	3.05931
POLR2I	1.16985	0.685778	1.65392	6.17846	4.84795	1.14336e-05	0.000216	3.05242
PTBP3	1.1753	0.688356	1.66224	7.18337	4.84182	1.16802e-05	0.000220124	3.03124
LSM14A	1.20157	0.703536	1.6996	5.64585	4.8398	1.17624e-05	0.000221419	3.02404
CASQ2	-1.15539	-1.63481	-0.675978	4.30661	-4.83455	1.19794e-05	0.000224991	3.02308
ELF3	1.84303	1.10228	2.58378	5.66681	5.0508	1.37173e-05	0.000250129	3.00055
TPD52	1.258	0.735885	1.78011	7.00128	4.83341	1.20271e-05	0.00022563	2.99921
CYP51A1	1.3095	0.765711	1.85329	6.16797	4.83074	1.21397e-05	0.000227227	2.99219
SLC7A8	1.27318	0.744592	1.80176	5.55036	4.83184	1.20929e-05	0.000226607	2.98905
PTPRS	1.2976	0.758621	1.83659	5.5077	4.82953	1.21902e-05	0.000227915	2.98689
PIK3AP1	-1.1432	-1.61732	-0.669079	5.74865	-4.83695	1.18795e-05	0.000223371	2.97957
STARD8	-1.2511	-1.772	-0.730193	4.27745	-4.81804	1.26867e-05	0.000234803	2.97716
MRPS21	1.0894	0.636732	1.54206	6.09602	4.82779	1.22643e-05	0.00022904	2.97693
NEBL	1.1269	0.658406	1.5954	5.31525	4.82523	1.23737e-05	0.000230562	2.97554
KCNN4	-1.12248	-1.58964	-0.655319	4.82944	-4.82003	1.25993e-05	0.000233711	2.97156
HMGB3	1.27408	0.744062	1.8041	6.22387	4.82219	1.25054e-05	0.000232753	2.96313
TNFSF14	-1.00367	-1.42085	-0.586504	4.99392	-4.82633	1.23267e-05	0.000229946	2.96024
METAP2	1.02056	0.595785	1.44534	5.66778	4.81966	1.26156e-05	0.00023375	2.95322
YEATS2	1.11584	0.651489	1.5802	6.58433	4.8205	1.25789e-05	0.000233594	2.9513
ZKSCAN7	-1.18827	-1.6833	-0.693239	4.60399	-4.81526	1.28101e-05	0.000236556	2.94551
ZFYVE28	-1.04584	-1.48161	-0.610076	4.67159	-4.81448	1.28446e-05	0.00023693	2.94337
RPL37	1.50151	0.873713	2.12932	10.5104	4.79927	1.38352e-05	0.000251826	2.94281
STMND1	-1.22687	-1.73819	-0.71556	4.35993	-4.81338	1.28938e-05	0.000237571	2.94104
TYROBP	-1.76774	-2.47608	-1.05939	6.18281	-5.07381	1.4176e-05	0.000255657	2.93734
CARD8	-1.01331	-1.43492	-0.591702	5.93261	-4.82138	1.25403e-05	0.000233139	2.92978
GLIPR2	-1.17806	-1.66882	-0.687302	5.16339	-4.81545	1.28013e-05	0.000236556	2.91986
TMEM147	1.16087	0.676664	1.64508	5.95322	4.80939	1.3074e-05	0.000240087	2.91893
MMP12	-1.62614	-2.2851	-0.967184	5.20516	-4.99985	1.40573e-05	0.000254866	2.91352
YWHAE	1.1301	0.657652	1.60255	8.46954	4.79843	1.35808e-05	0.000249117	2.90573
CD27	-1.19592	-1.69452	-0.697326	5.43745	-4.81163	1.29725e-05	0.000238756	2.9009
STX11	-1.01881	-1.44371	-0.593907	5.16937	-4.80998	1.30468e-05	0.000239855	2.89649
RPL35A	1.38752	0.805857	1.96919	9.0246	4.78524	1.42161e-05	0.000255657	2.88582
EIF3K	1.28934	0.75025	1.82842	7.20286	4.79784	1.36085e-05	0.000249349	2.88568
EIF3H	1.29463	0.753143	1.83612	6.97264	4.79616	1.36881e-05	0.000249974	2.88303
BIRC5	1.0835	0.63024	1.53676	7.7831	4.79534	1.37269e-05	0.000250129	2.88142
SLAMF6	-1.30305	-1.84784	-0.758261	4.66494	-4.79833	1.36312e-05	0.000249488	2.87944
DVL2	1.07956	0.628062	1.53106	5.53826	4.79654	1.36698e-05	0.000249917	2.87595
SSC5D	-1.23317	-1.74976	-0.716576	4.44296	-4.78864	1.40496e-05	0.000254866	2.87521
CSTA	2.78677	1.68935	3.8842	7.15735	5.21153	1.74932e-05	0.000301179	2.87134
APOE	-2.76119	-3.84493	-1.67746	5.58233	-5.23166	1.71219e-05	0.000295367	2.85475
GZMH	-1.21743	-1.72749	-0.707365	4.45627	-4.78803	1.40794e-05	0.000254866	2.8534
RASSF9	1.14698	0.666385	1.62758	4.96007	4.78755	1.4103e-05	0.000255013	2.85088
EIF4A2	1.2322	0.715456	1.74895	7.85664	4.78345	1.43048e-05	0.000256693	2.85001
DNAJB11	1.36368	0.793869	1.9335	6.10324	4.806	1.42831e-05	0.000256583	2.84952
ACACA	1.09397	0.63539	1.55254	5.3701	4.78553	1.42022e-05	0.000255657	2.84498
VEGFC	-1.33797	-1.89939	-0.776556	4.4058	-4.7808	1.44377e-05	0.000258516	2.84497
PSME3	1.12728	0.654814	1.59974	6.76068	4.7863	1.41641e-05	0.000255657	2.83566
PRAM1	-1.09294	-1.55082	-0.635051	4.83873	-4.78823	1.40697e-05	0.000254866	2.83391
B4GALT5	1.09935	0.638541	1.56015	6.39133	4.78581	1.41883e-05	0.000255657	2.83022
AEBP2	1.07401	0.623371	1.52464	6.24312	4.78101	1.44263e-05	0.000258516	2.82201
MEP1A	-1.19043	-1.69028	-0.690577	4.27056	-4.7775	1.46029e-05	0.000260344	2.82193
UGDH	1.25421	0.727673	1.78074	6.07609	4.77838	1.45582e-05	0.00026011	2.8167
TP53INP1	-1.22653	-1.7404	-0.712657	5.7217	-4.78807	1.40782e-05	0.000254866	2.8136
CISH	-1.03728	-1.4731	-0.60147	4.60375	-4.77457	1.47515e-05	0.000261862	2.81257
ADI1	1.0769	0.624826	1.52897	6.29983	4.77863	1.45454e-05	0.00026011	2.81054
RNF168	1.17911	0.683762	1.67445	6.67079	4.77511	1.47243e-05	0.000261662	2.80663
TAGLN2	1.28822	0.746253	1.8302	8.42719	4.76818	1.50818e-05	0.000267152	2.80517
ACO2	1.08731	0.6306	1.54403	6.0568	4.77582	1.4688e-05	0.000261297	2.80433
KIF13A	1.06417	0.617248	1.51108	6.48043	4.77661	1.46478e-05	0.000260864	2.79901
H3-3A	1.12254	0.649837	1.59525	8.77049	4.76376	1.53142e-05	0.00027011	2.79773
ADAM23	1.27724	0.740108	1.81437	5.00564	4.77013	1.49803e-05	0.000265639	2.79676
PPM1M	-1.04272	-1.48053	-0.604914	5.33374	-4.77775	1.459e-05	0.000260344	2.79479
TRIML2	-1.05271	-1.49574	-0.609689	4.43856	-4.76674	1.51572e-05	0.000267913	2.78276
DCLK2	-1.10479	-1.56969	-0.639888	4.83592	-4.76712	1.51373e-05	0.000267848	2.77512
TOMM7	1.17712	0.681048	1.67318	7.93496	4.7601	1.55094e-05	0.000272969	2.77197
RGS1	-2.02411	-2.83428	-1.21394	6.0591	-5.1044	1.77869e-05	0.000304926	2.77121
ARHGAP15	-1.01163	-1.4375	-0.585759	5.2896	-4.7652	1.52383e-05	0.000269058	2.75139
SLC25A35	-1.02089	-1.45084	-0.590935	4.95811	-4.76314	1.53472e-05	0.000270401	2.74986
UPK3BL1	1.29835	0.749952	1.84674	8.24301	4.74937	1.60962e-05	0.000282094	2.74032
CD46	1.55492	0.90912	2.20072	7.45501	4.85936	1.68637e-05	0.000291217	2.74032
FYB1	-1.49653	-2.11667	-0.876386	5.32249	-4.87123	1.6424e-05	0.000286017	2.74024
LRRC53	-1.14905	-1.63476	-0.663344	4.31348	-4.74573	1.62998e-05	0.000284453	2.7311
DNAJB1	1.1718	0.677487	1.66611	6.15661	4.75544	1.57618e-05	0.000277115	2.73002
RUSC1	1.14055	0.659035	1.62207	6.5318	4.75162	1.59714e-05	0.000280204	2.72571
SLC18A2	-1.17811	-1.67539	-0.680837	4.91948	-4.75255	1.592e-05	0.000279599	2.72543
RAE1	1.04528	0.603708	1.48686	5.39741	4.74861	1.61385e-05	0.000282235	2.71988
RIPOR2	-1.35312	-1.92073	-0.785518	5.14201	-4.7925	1.61217e-05	0.000282235	2.71979
ITPR1	-1.07844	-1.53418	-0.622686	4.53233	-4.74685	1.62368e-05	0.000283655	2.71845
IL23R	-1.1981	-1.70547	-0.690733	4.26881	-4.73705	1.67961e-05	0.000290657	2.7139
PADI2	-1.1732	-1.66971	-0.676698	4.32405	-4.74009	1.66205e-05	0.000288525	2.70492
PDIA3	1.09056	0.629032	1.55208	7.42716	4.74015	1.66173e-05	0.000288525	2.69198
GZMB	-1.29236	-1.83602	-0.748702	5.78652	-4.77586	1.63229e-05	0.000284556	2.68669
MNDA	-1.1496	-1.63597	-0.66323	5.03219	-4.74152	1.65387e-05	0.000287711	2.68564
CAPNS1	1.22689	0.707347	1.74644	7.331	4.73719	1.67881e-05	0.000290657	2.68478
KRT6A	3.58396	2.15274	5.01518	8.06587	5.14346	2.20459e-05	0.000359914	2.68313
CDRT15	-1.18925	-1.69291	-0.685586	4.64421	-4.73665	1.68196e-05	0.000290759	2.67711
PPP3CC	-1.09364	-1.55673	-0.630555	5.12429	-4.73751	1.67694e-05	0.000290657	2.66315
RASGRF2	-1.18079	-1.68228	-0.679311	4.37322	-4.72341	1.76062e-05	0.000302772	2.64766
OOSP4B	-1.2453	-1.77427	-0.716321	4.35204	-4.72254	1.76593e-05	0.000303054	2.64384
RPS17	1.23205	0.705921	1.75817	11.0512	4.69759	1.92455e-05	0.000324871	2.64271
EPHX1	1.65727	0.968782	2.34575	6.18855	4.87117	1.93772e-05	0.000326094	2.63595
VSIR	-1.40154	-1.98793	-0.815145	5.6839	-4.81955	1.80996e-05	0.000309324	2.61561
PIKFYVE	-0.986762	-1.40568	-0.567847	5.3012	-4.72524	1.74953e-05	0.000301179	2.61463
GALNT3	1.26917	0.7295	1.80884	5.94832	4.71768	1.79578e-05	0.000307218	2.61447
TMEM229B	-1.02486	-1.46062	-0.589091	4.81796	-4.71789	1.79448e-05	0.000307218	2.60898
PLA1A	-1.17831	-1.67997	-0.676664	4.44178	-4.71192	1.83182e-05	0.00031209	2.60667
COL12A1	-1.22782	-1.74936	-0.706284	5.06849	-4.72266	1.76525e-05	0.000303054	2.60576
YWHAQ	1.1344	0.651481	1.61733	7.26778	4.71224	1.82982e-05	0.000312071	2.6052
CYP4V2	-1.0986	-1.56627	-0.630934	4.75279	-4.71238	1.82892e-05	0.000312071	2.60239
PTMS	1.15629	0.663425	1.64916	8.09091	4.70625	1.86795e-05	0.00031759	2.59684
DKC1	1.25518	0.720509	1.78985	6.3833	4.70931	1.84835e-05	0.000314582	2.58687
MEPE	-1.07431	-1.53266	-0.615969	4.20833	-4.70194	1.89595e-05	0.000321027	2.58447
COX7B	1.44652	0.835465	2.05757	6.54219	4.76631	1.95094e-05	0.000326985	2.57595
AFDN	1.15814	0.66429	1.65199	5.69023	4.70439	1.87999e-05	0.000319308	2.56914
CLCA2	2.17276	1.29037	3.05514	5.48054	5.03576	2.28749e-05	0.000370601	2.56786
NIBAN2	1.44957	0.838413	2.06074	6.56759	4.77924	1.96783e-05	0.000328815	2.56513
ABLIM1	1.3835	0.796053	1.97095	5.45405	4.73375	1.94233e-05	0.000326205	2.56413
ZNF460	1.11073	0.637038	1.58443	6.08102	4.70379	1.8839e-05	0.000319644	2.56282
UBAC1	1.06992	0.613591	1.52625	6.07214	4.70338	1.88654e-05	0.000319763	2.55776
FLI1	-1.24125	-1.77096	-0.711538	4.79494	-4.70066	1.90433e-05	0.000321786	2.55432
RPS27A	1.34548	0.768258	1.92271	10.1373	4.67596	2.07333e-05	0.000343316	2.54998
MTHFR	-1.0229	-1.46007	-0.585725	4.4037	-4.69372	1.95037e-05	0.000326985	2.54699
MRPL36	1.24942	0.715781	1.78305	6.34425	4.69678	1.92995e-05	0.00032545	2.54049
SQLE	1.65348	0.962877	2.34408	5.40407	4.84707	2.14233e-05	0.000351917	2.53873
MAP7	1.12248	0.642881	1.60208	5.7717	4.69502	1.94167e-05	0.000326205	2.53356
STMP1	1.10792	0.634216	1.58162	7.14072	4.6918	1.96335e-05	0.000328399	2.5318
SERPINB5	1.79956	1.05228	2.54684	4.66275	4.88898	2.24779e-05	0.000365244	2.52903
NEU3	-1.0153	-1.44983	-0.580775	4.26348	-4.68723	1.99448e-05	0.000331925	2.52895
ZDHHC3	0.984189	0.563453	1.40492	5.84702	4.69253	1.95841e-05	0.000327905	2.52775
ARF1	1.17892	0.673426	1.68441	9.11299	4.6785	2.05532e-05	0.000341362	2.52734
RNF7	1.18769	0.679509	1.69588	6.45623	4.68836	1.98672e-05	0.0003313	2.52618
SPN	-1.06033	-1.51276	-0.6079	5.8682	-4.70141	1.8994e-05	0.000321283	2.52551
DENND2D	-1.11411	-1.59006	-0.638172	5.34149	-4.69584	1.93624e-05	0.000326094	2.52093
LUZP6	1.2163	0.695391	1.73722	6.69723	4.68397	2.01696e-05	0.000335327	2.50762
ISLR	-1.16302	-1.66054	-0.665509	5.37345	-4.68943	1.97942e-05	0.000330418	2.50198
SEM1	1.36899	0.784444	1.95354	7.39862	4.70536	2.07895e-05	0.000343901	2.50065
PHLDB1	-1.03134	-1.47271	-0.589981	5.37175	-4.68755	1.9923e-05	0.000331896	2.49941
ARHGAP5	1.27206	0.726385	1.81773	5.27949	4.67642	2.07019e-05	0.00034314	2.48123
MICALL1	1.05255	0.601211	1.50389	5.27772	4.67818	2.05761e-05	0.000341397	2.48123
TNFRSF13B	-1.19247	-1.70422	-0.680714	4.7719	-4.67437	2.08471e-05	0.000344509	2.469
SLC6A7	-1.04199	-1.48957	-0.594404	4.63268	-4.67011	2.11545e-05	0.00034889	2.46326
TNS4	1.22086	0.696339	1.74537	4.88391	4.6692	2.12211e-05	0.00034964	2.46307
CDS1	1.00831	0.575309	1.44132	5.13981	4.67133	2.1066e-05	0.000347778	2.46274
STOML2	1.26076	0.71906	1.80245	5.63833	4.66888	2.12446e-05	0.000349679	2.45857
IPO5	1.16078	0.661914	1.65965	5.53289	4.66769	2.13318e-05	0.000350764	2.45539
LYZ	-2.8672	-4.02608	-1.70832	7.05958	-5.08149	2.58906e-05	0.000409021	2.4459
HCLS1	-1.53287	-2.17622	-0.889511	5.65503	-4.8216	2.2629e-05	0.000366977	2.44419
SNRPD1	1.32382	0.756465	1.89118	6.08017	4.6867	2.17492e-05	0.000356208	2.44215
HRH3	-1.07221	-1.53333	-0.611089	4.71807	-4.66448	2.15686e-05	0.00035363	2.43331
CCR2	-1.12811	-1.61395	-0.64226	4.60911	-4.65788	2.20627e-05	0.000359914	2.42903
TRAT1	-1.1532	-1.64963	-0.656771	4.65081	-4.65999	2.19039e-05	0.000358386	2.42718
SH2B3	-0.998828	-1.42839	-0.569264	5.17335	-4.66445	2.15704e-05	0.00035363	2.42258
ZNF385A	1.08982	0.620353	1.55929	7.43515	4.65679	2.21456e-05	0.000360909	2.41864
MLF2	1.13595	0.646901	1.62499	6.59782	4.65958	2.19345e-05	0.000358532	2.41644
CCL21	-1.35909	-1.93931	-0.778876	5.05288	-4.71343	2.23644e-05	0.000364115	2.41555
TNFAIP6	-1.11331	-1.59338	-0.633238	4.32108	-4.65208	2.25071e-05	0.000365359	2.41368
ALDH3A2	1.44946	0.831283	2.06764	5.82924	4.72339	2.32374e-05	0.00037427	2.41352
ZNF677	-1.07808	-1.54362	-0.612539	4.14528	-4.64547	2.30232e-05	0.000371907	2.40325
MEI1	-1.172	-1.67808	-0.665921	4.29965	-4.64564	2.30102e-05	0.000371907	2.39714
SLC38A2	1.23787	0.704146	1.77159	6.96559	4.6526	2.24663e-05	0.000365244	2.39107
OR4C5	-1.15825	-1.65886	-0.657644	4.32011	-4.64134	2.33523e-05	0.000375753	2.38789
MAN1A1	-1.53758	-2.18863	-0.886527	4.78065	-4.77367	2.445e-05	0.000389243	2.38371
RPL8	1.36145	0.77285	1.95006	9.17183	4.64195	2.39465e-05	0.000382704	2.38222
IRF2BP2	1.14775	0.652002	1.64349	6.79965	4.64436	2.31112e-05	0.000372964	2.37735
GAB3	-1.16178	-1.66424	-0.659333	4.26457	-4.63841	2.35876e-05	0.000378802	2.37139
RIT1	1.10792	0.629223	1.58661	5.37508	4.64287	2.32298e-05	0.00037427	2.37046
SFMBT2	-1.30286	-1.867	-0.738725	4.4087	-4.63289	2.40402e-05	0.000383458	2.35916
NDNF	-1.26149	-1.80723	-0.715752	5.02591	-4.637	2.37038e-05	0.000379928	2.35366
NIPSNAP1	1.10804	0.628727	1.58735	5.76266	4.63741	2.36691e-05	0.00037974	2.35361
FCMR	-1.1065	-1.58421	-0.628792	5.72026	-4.6465	2.2942e-05	0.000371322	2.35336
ZBP1	-1.15104	-1.64917	-0.652915	4.5174	-4.6354	2.38326e-05	0.000381622	2.3455
ABHD17C	1.29638	0.736602	1.85616	5.83249	4.64971	2.39846e-05	0.000382942	2.34518
TNK2	0.950951	0.539304	1.3626	5.98807	4.63417	2.39339e-05	0.000382704	2.33788
C6orf132	1.41383	0.806365	2.0213	4.96961	4.68489	2.51062e-05	0.000397771	2.3313
TLR1	-0.973759	-1.39469	-0.552828	6.08266	-4.64064	2.34081e-05	0.000376284	2.3309
COL5A1	-1.68561	-2.38978	-0.981436	5.69083	-4.86848	2.66314e-05	0.000415949	2.31996
MICB	-0.9935	-1.42456	-0.562442	4.49353	-4.62349	2.48258e-05	0.000394065	2.31353
CDK5R2	-1.13795	-1.63276	-0.643131	4.10828	-4.61334	2.57038e-05	0.00040646	2.31281
STING1	-1.10016	-1.57671	-0.623611	5.24594	-4.63111	2.41863e-05	0.000385417	2.31117
SLC39A6	1.08053	0.611956	1.54911	5.96704	4.62588	2.46232e-05	0.000391343	2.31099
DSC2	2.09346	1.22559	2.96133	5.74262	4.93139	2.99813e-05	0.000459574	2.29939
CHTOP	0.938374	0.531211	1.34554	6.1904	4.62323	2.48484e-05	0.000394065	2.29513
TRIM28	1.25704	0.710926	1.80315	6.85277	4.61752	2.53518e-05	0.000401277	2.28761
LHFPL2	-1.13241	-1.62349	-0.641328	6.041	-4.62581	2.46293e-05	0.000391343	2.27297
CCDC200	-1.06948	-1.53483	-0.604132	4.51181	-4.61034	2.59698e-05	0.000409076	2.26918
SELENOI	1.07806	0.6089	1.54723	4.84379	4.60953	2.60414e-05	0.000409105	2.26723
UBQLN4	0.962925	0.543991	1.38186	6.12589	4.61089	2.59211e-05	0.000409076	2.2567
RYK	1.11196	0.628041	1.59588	6.18807	4.6095	2.60446e-05	0.000409105	2.25646
CPXM1	-0.929581	-1.3345	-0.524657	4.38656	-4.60523	2.64276e-05	0.000413157	2.25491
BCL2L2	0.937123	0.529343	1.3449	6.59651	4.61008	2.59931e-05	0.000409076	2.25055
SLC3A2	1.21271	0.68448	1.74095	7.19577	4.60543	2.64095e-05	0.000413157	2.24869
PLVAP	-1.14168	-1.63891	-0.644444	4.57987	-4.60597	2.63613e-05	0.000413157	2.2475
MKKS	1.03626	0.584909	1.4876	5.88671	4.60569	2.63865e-05	0.000413157	2.24691
C3	-2.34882	-3.31659	-1.38105	6.07613	-4.97881	3.18648e-05	0.000481295	2.23376
TGFB3	-1.09402	-1.57005	-0.618	5.52604	-4.61036	2.59677e-05	0.000409076	2.23179
SLA2	-1.09282	-1.5687	-0.616942	5.16554	-4.6067	2.62949e-05	0.000412645	2.22758
CLDN7	1.38173	0.784348	1.97912	6.60696	4.65623	2.77558e-05	0.000431294	2.22378
PAX9	1.25422	0.706576	1.80187	4.87337	4.59423	2.74412e-05	0.000426981	2.2209
DDX47	1.02387	0.577221	1.47053	6.18642	4.59848	2.70453e-05	0.000421616	2.22023
SREBF1	1.42142	0.807167	2.03567	5.60586	4.66119	2.83216e-05	0.000438612	2.21987
ADAM8	-1.2463	-1.78923	-0.703366	5.11673	-4.60692	2.7035e-05	0.000421616	2.21526
AUP1	1.05847	0.596643	1.5203	6.66857	4.59765	2.7122e-05	0.000422412	2.21511
SDHC	1.07432	0.604814	1.54383	8.10275	4.59018	2.78232e-05	0.000431704	2.21458
TMPRSS4	2.30477	1.34755	3.26199	6.0037	4.93303	3.36476e-05	0.00050316	2.21322
GGT5	-1.12914	-1.62254	-0.635733	4.65818	-4.59074	2.77706e-05	0.000431294	2.20589
MTX2	1.05077	0.591308	1.51022	5.14867	4.58773	2.80572e-05	0.000434926	2.19053
FCRL2	-1.21279	-1.74388	-0.681694	4.43347	-4.5809	2.87195e-05	0.000444358	2.18077
ARHGEF6	-1.2585	-1.80954	-0.707466	4.60447	-4.58231	2.88802e-05	0.000446426	2.16702
DHCR7	1.56455	0.891919	2.23718	5.89814	4.70427	3.14756e-05	0.000476288	2.15916
LSM4	1.355	0.764318	1.94568	6.21605	4.61235	2.97787e-05	0.000458171	2.15611
GID8	1.18344	0.664534	1.70235	5.85892	4.57502	2.9302e-05	0.0004521	2.14439
IGSF3	1.29165	0.726223	1.85707	5.45522	4.58694	2.98631e-05	0.000459041	2.13974
HS6ST1	1.21637	0.682976	1.74976	6.44996	4.57463	2.93411e-05	0.000452281	2.13875
SET	1.09149	0.612229	1.57076	6.95354	4.56861	2.99505e-05	0.000459574	2.1276
GLYCTK	-1.00701	-1.449	-0.565012	4.82422	-4.57038	2.97696e-05	0.000458171	2.12612
LIPA	-1.34788	-1.93524	-0.760515	5.33215	-4.61734	3.06033e-05	0.000466704	2.12355
IGSF6	-1.08158	-1.5558	-0.607363	5.71486	-4.57529	2.92754e-05	0.0004521	2.12252
GRHL2	1.19718	0.670907	1.72345	4.93687	4.56338	3.04901e-05	0.000466507	2.12232
CHCHD10	1.278	0.717141	1.83886	6.40795	4.57372	3.05225e-05	0.00046657	2.11948
PDZRN3	-1.06942	-1.53917	-0.599674	4.69385	-4.56692	3.0124e-05	0.000461334	2.11793
RPN2	1.00381	0.562402	1.44521	7.55392	4.56195	3.06384e-05	0.000466704	2.10874
ANK3	0.979199	0.548692	1.40971	5.76901	4.56276	3.05538e-05	0.000466617	2.10718
PKP4	1.05338	0.590169	1.51658	5.5319	4.5619	3.06443e-05	0.000466704	2.10709
RPL38	1.28369	0.717454	1.84992	9.24099	4.54779	3.21535e-05	0.000485212	2.10364
PTPRJ	-0.97391	-1.40157	-0.546251	5.48725	-4.56834	2.99775e-05	0.000459574	2.10249
FH	0.887092	0.4969	1.27728	5.37391	4.56066	3.07735e-05	0.000467809	2.09774
PATE1	-0.957669	-1.37884	-0.536497	4.74889	-4.56136	3.07008e-05	0.000467133	2.09676
IDE	1.03281	0.578398	1.48723	5.76456	4.55938	3.09086e-05	0.000469429	2.09461
NAA50	1.08765	0.608781	1.56651	5.9895	4.5563	3.12351e-05	0.000473517	2.08502
KLHL12	0.935669	0.523742	1.3476	5.406	4.55658	3.12048e-05	0.000473492	2.08494
TLR8	-0.937976	-1.35139	-0.524558	4.6163	-4.55134	3.17666e-05	0.000480252	2.07121
FCGR2B	-1.04788	-1.50939	-0.586363	5.02059	-4.55473	3.14023e-05	0.000475615	2.07095
CASK	1.07653	0.601638	1.55141	5.24557	4.54748	3.21872e-05	0.000485277	2.05556
GRIA1	-1.18857	-1.71437	-0.662771	4.13538	-4.53464	3.36256e-05	0.00050316	2.05244
HLA-DQA1	-2.59191	-3.67298	-1.51084	5.25534	-4.92303	3.89687e-05	0.000567314	2.0516
TMEM271	-1.14735	-1.65426	-0.640443	4.43671	-4.54051	3.29606e-05	0.000495129	2.04841
NLRC3	-1.11445	-1.60674	-0.622171	4.52938	-4.54135	3.28667e-05	0.000494168	2.04817
RAB33B	-1.07703	-1.55241	-0.601649	4.76894	-4.5449	3.24716e-05	0.000489119	2.04427
RMND5A	1.18003	0.658831	1.70123	5.41274	4.5418	3.28163e-05	0.00049386	2.04281
OLIG3	-1.11535	-1.60832	-0.622381	4.62155	-4.53868	3.31666e-05	0.000496928	2.03097
DLC1	-1.31735	-1.90059	-0.734109	4.21167	-4.53239	3.45346e-05	0.000515024	2.0297
SERPINA1	-1.6716	-2.38565	-0.957546	6.37733	-4.76059	3.63312e-05	0.000536967	2.02936
SCML4	-0.949604	-1.36932	-0.529889	4.76714	-4.53865	3.31707e-05	0.000496928	2.02798
DBI	1.13886	0.634477	1.64324	6.3067	4.52949	3.42209e-05	0.000510807	2.00058
PELI1	1.20879	0.673682	1.7439	5.98878	4.53154	3.39823e-05	0.000507704	2.00025
LRRC66	-0.958195	-1.38322	-0.533165	4.30597	-4.52243	3.50521e-05	0.00052086	1.99134
IRF7	-0.94743	-1.36618	-0.528682	6.00172	-4.53871	3.31634e-05	0.000496928	1.98955
BRD9	0.991185	0.551693	1.43068	5.27979	4.52419	3.48423e-05	0.000518675	1.98719
CBR1	1.45614	0.819571	2.09272	6.5883	4.61663	3.67314e-05	0.000541911	1.98342
ATG5	1.0427	0.580521	1.50489	5.93149	4.52569	3.46656e-05	0.000516511	1.97924
RHOV	1.24034	0.691244	1.78944	6.09116	4.53407	3.49234e-05	0.000519415	1.97603
SCGB1C2	-1.20307	-1.73756	-0.66857	4.41993	-4.51526	3.59165e-05	0.000532745	1.96911
PIGT	1.13581	0.631504	1.64012	6.02725	4.51801	3.55828e-05	0.00052827	1.96144
OSBPL7	-1.15669	-1.67079	-0.642593	4.62417	-4.51346	3.61372e-05	0.000535538	1.9539
ZNF836	-1.14854	-1.65915	-0.637926	4.57631	-4.51223	3.62881e-05	0.000536811	1.95115
KIF21A	0.998632	0.554755	1.44251	5.41909	4.51316	3.61737e-05	0.000535598	1.94339
NONO	0.990825	0.549771	1.43188	8.08403	4.50653	3.69974e-05	0.000545343	1.93413
KLHL24	1.12136	0.622515	1.62021	5.65681	4.50938	3.66415e-05	0.000541068	1.9328
COPB2	1.3116	0.730798	1.89241	7.09241	4.53936	3.73684e-05	0.000548564	1.92938
PARL	1.10654	0.613949	1.59914	5.4709	4.50627	3.70301e-05	0.000545343	1.92712
SLC29A3	-1.13719	-1.6439	-0.63048	4.48273	-4.50207	3.75626e-05	0.000550729	1.91824
DRG1	0.895327	0.496702	1.29395	6.72762	4.50562	3.71123e-05	0.000546067	1.91049
FLVCR2	-0.936417	-1.35338	-0.519453	4.94384	-4.50514	3.7173e-05	0.000546473	1.90814
ZAP70	-1.40103	-2.02218	-0.779877	4.45596	-4.53868	3.98193e-05	0.000576141	1.90669
TOX	-1.00484	-1.45275	-0.556931	4.65202	-4.50033	3.77843e-05	0.000553297	1.90362
ANXA1	2.078	1.19016	2.96584	7.56149	4.78706	4.59182e-05	0.000641875	1.89599
BLCAP	1.06	0.587488	1.53252	6.0204	4.50017	3.78048e-05	0.000553297	1.89504
LAP3	-1.21687	-1.75691	-0.676825	6.49361	-4.52594	3.73817e-05	0.000548564	1.89061
FRAT1	-1.05609	-1.52732	-0.584868	4.84216	-4.49584	3.83645e-05	0.000560991	1.88376
JTB	1.0789	0.59696	1.56083	7.13779	4.49085	3.90196e-05	0.000567555	1.87949
SUN1	0.934476	0.517338	1.35161	6.37439	4.49392	3.86147e-05	0.000563652	1.87389
OTUB1	0.99327	0.549802	1.43674	6.61284	4.49306	3.87274e-05	0.000564797	1.87332
CKAP4	1.03085	0.570694	1.491	6.60878	4.49396	3.86099e-05	0.000563652	1.87242
CCDC96	-0.973694	-1.4085	-0.538886	4.82713	-4.49224	3.88364e-05	0.000565887	1.87172
RANBP1	1.47214	0.822228	2.12205	7.11547	4.5705	4.1994e-05	0.000601283	1.87008
RARG	1.05019	0.580968	1.51941	5.31235	4.48982	3.91563e-05	0.000569042	1.86845
CKS1B	1.06266	0.587682	1.53764	7.40147	4.48804	3.93926e-05	0.000570467	1.86774
ZFR	1.00854	0.557894	1.45919	6.24492	4.48947	3.92021e-05	0.000569207	1.86455
DLG5	1.17166	0.647968	1.69536	5.99389	4.48809	3.93862e-05	0.000570467	1.86323
ST8SIA4	-1.2415	-1.79703	-0.685969	4.52329	-4.48314	4.00835e-05	0.000578443	1.86093
ADAP2	-1.21908	-1.76327	-0.674894	5.17301	-4.49571	3.93144e-05	0.000570335	1.85978
F10	-1.23037	-1.78209	-0.678645	3.89578	-4.47355	4.13755e-05	0.000595007	1.85814
SMC6	0.953514	0.526948	1.38008	4.89516	4.48413	3.99181e-05	0.000577064	1.85521
ATP5MK	1.1372	0.628331	1.64606	6.48165	4.48302	4.00694e-05	0.000578443	1.84622
NWD2	-1.14747	-1.66214	-0.632809	4.2013	-4.47256	4.15134e-05	0.000595953	1.83788
NEK3	-1.0884	-1.57655	-0.600245	4.31453	-4.47271	4.14933e-05	0.000595953	1.83741
SOX4	1.06817	0.59006	1.54629	6.61081	4.48176	4.02401e-05	0.000580195	1.83633
DEFB135	-1.16919	-1.6943	-0.64408	4.03753	-4.46656	4.23654e-05	0.000603873	1.83471
LHFPL6	-1.0683	-1.54708	-0.589528	4.53335	-4.4761	4.10193e-05	0.000590914	1.83246
EEF1AKMT4	1.14438	0.631462	1.65731	5.30686	4.47566	4.10803e-05	0.000591277	1.82735
RPL31	1.16711	0.641624	1.6926	9.95473	4.4554	4.39956e-05	0.000622386	1.82705
TTLL8	-1.10966	-1.60805	-0.611272	4.26536	-4.46643	4.23852e-05	0.000603873	1.82059
APOBR	-1.04611	-1.51565	-0.576579	4.39277	-4.4694	4.19605e-05	0.000601283	1.81742
KCTD8	-1.04313	-1.51144	-0.574825	4.47118	-4.46833	4.21123e-05	0.000602455	1.81586
CRIP1	-1.64109	-2.35406	-0.928117	6.29444	-4.68044	4.58249e-05	0.000641121	1.80457
EPHA10	-1.21936	-1.76845	-0.670271	4.15937	-4.45478	4.40882e-05	0.000623126	1.80179
GPR3	-1.00663	-1.45878	-0.554485	4.58086	-4.46611	4.2431e-05	0.000603873	1.80077
DSTN	1.4964	0.836623	2.15618	6.68709	4.58699	4.53683e-05	0.000636892	1.79562
YKT6	0.967757	0.533217	1.4023	5.9902	4.4676	4.22165e-05	0.000603421	1.79479
TET3	0.93912	0.517115	1.36113	7.05346	4.46417	4.271e-05	0.000607321	1.7816
FOXP1	-1.02049	-1.47826	-0.562721	5.85957	-4.47197	4.15973e-05	0.000596637	1.77656
ITIH4	-1.12243	-1.62764	-0.617217	4.54461	-4.45681	4.37871e-05	0.000620043	1.77451
ACSM4	-1.14421	-1.65972	-0.62869	4.10524	-4.45246	4.44349e-05	0.000626453	1.77102
KAT2B	-1.02236	-1.48157	-0.563159	5.37807	-4.46619	4.24191e-05	0.000603873	1.77005
IKZF4	-0.969914	-1.40631	-0.533519	4.70617	-4.45853	4.35329e-05	0.000617957	1.76893
SLC4A11	1.10175	0.605842	1.59766	5.08093	4.45677	4.37925e-05	0.000620043	1.76625
LSG1	1.12734	0.619662	1.63502	5.40014	4.45454	4.41235e-05	0.000623126	1.76131
DROSHA	1.00529	0.552923	1.45765	5.63838	4.458	4.36111e-05	0.000618536	1.76046
CYGB	-0.966334	-1.40029	-0.532377	5.59769	-4.46702	4.22997e-05	0.000603873	1.76018
PCGF2	1.0784	0.592535	1.56427	5.39071	4.45247	4.44333e-05	0.000626453	1.75532
ATAD3C	-0.980423	-1.42144	-0.53941	5.19763	-4.45964	4.33692e-05	0.000616164	1.74337
GYPA	-1.10961	-1.61047	-0.608763	4.37049	-4.44427	4.56815e-05	0.000639658	1.74211
EIF2A	1.11773	0.61352	1.62194	5.59292	4.44696	4.52697e-05	0.00063608	1.73809
HSPH1	1.11983	0.614797	1.62486	5.93641	4.44806	4.5101e-05	0.00063476	1.73031
SIGLEC10	-1.11493	-1.61754	-0.612313	4.86533	-4.44988	4.48237e-05	0.000631394	1.7298
QSOX1	1.12583	0.617846	1.63381	5.89424	4.4459	4.54306e-05	0.000637226	1.72942
ARSG	-0.931386	-1.35154	-0.511234	4.86445	-4.44694	4.52719e-05	0.00063608	1.72869
FAM114A2	-0.999018	-1.44988	-0.548154	4.85791	-4.44493	4.55802e-05	0.000638781	1.72278
GNMT	-1.35771	-1.96666	-0.748752	4.36216	-4.48743	4.76864e-05	0.000663231	1.71986
TRIM16L	1.53139	0.852258	2.21053	5.89835	4.56223	5.00247e-05	0.000687642	1.71738
RFC4	1.24566	0.683552	1.80776	5.29281	4.4481	4.6628e-05	0.000650702	1.71605
DEFB134	-1.10443	-1.60314	-0.605719	5.01103	-4.4425	4.59565e-05	0.000641875	1.70694
WDFY2	0.9892	0.541938	1.43646	5.10121	4.4367	4.68656e-05	0.000653389	1.69828
PLAGL2	0.908771	0.497854	1.31969	5.55389	4.43648	4.68996e-05	0.000653389	1.69603
OR4D6	-1.08236	-1.57264	-0.592086	4.30952	-4.42864	4.81575e-05	0.000669053	1.68983
MAP3K15	-1.20443	-1.75153	-0.657331	4.15773	-4.41626	5.02103e-05	0.000689619	1.68589
OR52B6	-0.994745	-1.4454	-0.544089	4.44008	-4.42796	4.82671e-05	0.000669053	1.68222
SLC49A3	-0.898073	-1.30418	-0.491967	5.18036	-4.43619	4.69465e-05	0.000653491	1.67842
PITX1	2.29358	1.30151	3.28565	6.09339	4.73958	5.88307e-05	0.000781993	1.67804
ATP13A3	1.08808	0.595145	1.58101	5.8262	4.42802	4.82579e-05	0.000669053	1.6747
MORN4	-1.05468	-1.53304	-0.576322	4.33095	-4.42287	4.91037e-05	0.000679001	1.67392
ATP1B1	1.57951	0.879194	2.27983	7.14476	4.57029	5.29819e-05	0.000722274	1.6716
C9orf153	-1.0002	-1.45329	-0.547107	4.93345	-4.42832	4.82085e-05	0.000669053	1.65769
XIRP1	-1.13644	-1.65249	-0.620385	4.41406	-4.41764	4.99772e-05	0.000687562	1.65646
HK1	1.19497	0.652752	1.73718	6.02418	4.42101	4.94116e-05	0.000682054	1.6511
PSMD3	1.05065	0.574118	1.52719	6.59227	4.42284	4.91082e-05	0.000679001	1.65089
SERP1	1.00735	0.550342	1.46437	6.92808	4.42173	4.92931e-05	0.000680987	1.64838
NDUFB4	1.19228	0.651241	1.73333	6.9264	4.42065	4.94748e-05	0.000682355	1.64459
NUDT21	1.13668	0.62053	1.65283	5.23456	4.41775	4.99585e-05	0.000687562	1.64338
POU2F2	-1.5194	-2.19765	-0.84116	4.3807	-4.53194	5.4607e-05	0.00073894	1.63388
TFG	1.18083	0.644344	1.71732	7.26067	4.41536	5.03622e-05	0.00069113	1.63208
KLK4	-0.937801	-1.36364	-0.511967	4.83096	-4.41782	4.99466e-05	0.000687562	1.62786
ADCY7	-0.996141	-1.44757	-0.54471	6.07283	-4.42657	4.84951e-05	0.00067165	1.62717
KPNA2	1.09288	0.596171	1.5896	6.08559	4.41374	5.06386e-05	0.000694347	1.61779
GIMAP8	-1.05871	-1.53993	-0.577492	4.92253	-4.4134	5.06967e-05	0.000694566	1.6168
GUCA2B	-1.09635	-1.59574	-0.596971	4.17405	-4.40408	5.23126e-05	0.000715485	1.61591
CBX3	1.00689	0.548084	1.46569	7.40937	4.40242	5.26055e-05	0.000717739	1.59232
BTBD2	1.11652	0.607923	1.62511	6.05542	4.40385	5.23536e-05	0.000715485	1.5904
CD248	-1.08698	-1.58255	-0.591417	4.4606	-4.40006	5.30254e-05	0.000722274	1.59032
CCR7	-1.09609	-1.59547	-0.596713	4.85378	-4.40307	5.249e-05	0.000716756	1.57953
MS4A14	-1.13242	-1.64928	-0.61555	4.49202	-4.39506	5.39238e-05	0.000732095	1.57825
KRAS	1.02634	0.558348	1.49433	6.92991	4.39938	5.31458e-05	0.000723317	1.57593
OTULINL	-0.926418	-1.34832	-0.504513	5.24734	-4.40485	5.21779e-05	0.000714266	1.57356
RPL10A	1.06783	0.579396	1.55627	8.82804	4.38564	5.56597e-05	0.000751337	1.56853
DNAAF5	1.03001	0.559845	1.50017	5.72772	4.3947	5.39904e-05	0.000732397	1.56605
EDNRA	-1.05717	-1.53957	-0.574773	5.06649	-4.39619	5.37203e-05	0.000729933	1.56173
VAPA	1.10035	0.59789	1.60281	6.85725	4.39305	5.42905e-05	0.000735798	1.56004
DMBX1	-1.12941	-1.64658	-0.612243	4.08459	-4.38084	5.65657e-05	0.00075799	1.55878
CCDC7	-1.06456	-1.55163	-0.577491	4.30201	-4.38447	5.5879e-05	0.000753067	1.55563
FAM83F	0.962469	0.522948	1.40199	5.53032	4.39283	5.43302e-05	0.000735798	1.55555
TIGD4	-0.992239	-1.44645	-0.53803	4.2666	-4.38226	5.6295e-05	0.000754975	1.54966
RHOBTB2	-1.18678	-1.7292	-0.644368	5.09274	-4.38916	5.50288e-05	0.000744038	1.54335
C19orf33	1.63131	0.902695	2.35992	5.5534	4.54326	6.18251e-05	0.000810056	1.54129
CKLF	-0.903364	-1.31555	-0.491178	6.29291	-4.3965	5.36632e-05	0.000729758	1.53569
TMEM156	-1.10636	-1.61261	-0.600106	4.71929	-4.38396	5.59753e-05	0.00075324	1.53314
SPANXA1	1.25619	0.681948	1.83044	7.91544	4.39218	5.71418e-05	0.000762615	1.53234
CKMT1A	1.10468	0.599717	1.60964	6.35974	4.38849	5.51291e-05	0.000744785	1.5296
ILF2	1.09386	0.593253	1.59446	6.44788	4.38334	5.60922e-05	0.00075348	1.52862
MRPS30	1.00662	0.546126	1.46711	5.90089	4.3851	5.57609e-05	0.000752089	1.52709
LHFPL4	-1.14032	-1.66314	-0.617503	4.38981	-4.37536	5.76151e-05	0.000767689	1.52359
ATP2B1	1.02751	0.557217	1.4978	6.12795	4.38284	5.6187e-05	0.000754139	1.51958
CMAS	1.13791	0.616745	1.65907	5.69055	4.37998	5.67282e-05	0.000758936	1.51874
ATP5MC3	1.33475	0.727345	1.94216	7.00004	4.42301	5.89598e-05	0.00078308	1.51524
AARS1	1.10306	0.597875	1.60824	6.04529	4.38015	5.6697e-05	0.000758936	1.51146
TACC2	1.19246	0.646363	1.73855	5.49543	4.38119	5.70678e-05	0.000762242	1.51082
GLCCI1	-1.08113	-1.57584	-0.586417	5.24774	-4.38392	5.59831e-05	0.00075324	1.5108
FCGRT	-1.1841	-1.72467	-0.643526	6.92462	-4.39806	5.60706e-05	0.00075348	1.50885
GRK1	-1.16915	-1.70515	-0.633153	4.64769	-4.37567	5.75559e-05	0.000767521	1.50744
GSK3A	0.978745	0.530347	1.42714	6.4061	4.37868	5.69766e-05	0.000761641	1.50499
TRA2B	1.1992	0.649411	1.74898	6.82343	4.37627	5.7941e-05	0.000771409	1.5014
RPLP0	1.35818	0.735143	1.98121	8.91608	4.38172	6.2728e-05	0.000817991	1.48138
DOCK8	-1.124	-1.6402	-0.607801	4.80756	-4.36803	5.90502e-05	0.000783649	1.47821
ABCD2	-1.06961	-1.56033	-0.578891	4.98003	-4.37251	5.81689e-05	0.000773819	1.47721
KRT15	3.03666	1.70636	4.36696	7.29185	4.68863	7.38764e-05	0.000926767	1.47684
SRXN1	2.01237	1.12371	2.90103	6.75161	4.63192	7.08381e-05	0.00089857	1.4768
DCD	-1.16719	-1.70454	-0.629839	4.06504	-4.35733	6.12087e-05	0.000804533	1.47057
UQCRFS1	1.26036	0.682539	1.83817	5.41043	4.38198	6.09229e-05	0.000802054	1.46751
PES1	0.95137	0.514022	1.38872	5.8822	4.36375	5.99044e-05	0.000793073	1.46191
SERBP1	1.29778	0.70405	1.8915	6.77548	4.39615	6.17535e-05	0.000810021	1.46163
RNF217	1.10797	0.598768	1.61717	5.76564	4.36493	5.96693e-05	0.000790595	1.46054
OTUD7B	0.914522	0.493998	1.33505	5.46885	4.36256	6.01445e-05	0.000794976	1.45982
COX6C	1.26928	0.686855	1.85171	7.37959	4.37819	6.17733e-05	0.000810021	1.45911
HSPB1	2.0147	1.12451	2.90489	6.95855	4.63057	7.20236e-05	0.000909838	1.45786
SNRPG	0.970611	0.52362	1.4176	8.0525	4.35596	6.149e-05	0.000807588	1.4564
SPIB	-1.0271	-1.4993	-0.55489	4.83821	-4.36332	5.99922e-05	0.000793599	1.45465
HSPA9	1.06238	0.573398	1.55136	7.24728	4.35838	6.09941e-05	0.000802351	1.45337
CLEC4E	-1.02981	-1.50344	-0.556179	4.75849	-4.36169	6.03196e-05	0.000796017	1.45251
BIN1	-1.04377	-1.5234	-0.564146	5.33238	-4.36557	5.95406e-05	0.000789523	1.45098
HSH2D	-1.07181	-1.56495	-0.578683	4.97105	-4.36008	6.06463e-05	0.00079905	1.44289
ATP10A	-1.03458	-1.51041	-0.558759	5.23228	-4.36171	6.03165e-05	0.000796017	1.43901
CHMP4C	1.09427	0.590025	1.59852	4.82574	4.35331	6.20393e-05	0.000812218	1.43715
ZNF438	-1.03803	-1.51706	-0.559	4.337	-4.34696	6.33728e-05	0.000824446	1.4293
PSMD8	0.970076	0.522728	1.41742	7.67703	4.35008	6.27139e-05	0.000817991	1.42898
SLC43A3	-1.18929	-1.73737	-0.641197	5.16328	-4.35357	6.25374e-05	0.00081732	1.42643
ITGAM	-1.06436	-1.55525	-0.573469	4.81471	-4.34951	6.2834e-05	0.000818698	1.42158
CST2	-1.09768	-1.60268	-0.59268	5.75441	-4.36035	6.05918e-05	0.000798969	1.42009
B4GALT1	1.23347	0.665675	1.80127	7.48367	4.3625	6.36549e-05	0.000826813	1.41899
FEZF2	-1.05457	-1.54074	-0.568402	5.01936	-4.35137	6.24443e-05	0.000816872	1.41334
POF1B	1.53053	0.837561	2.22349	5.28439	4.47371	6.9592e-05	0.000885127	1.40567
MYO7A	-0.873145	-1.27573	-0.470556	5.2213	-4.35073	6.25775e-05	0.00081732	1.40454
PAK4	1.15992	0.623619	1.69622	4.78189	4.33868	6.51554e-05	0.000842326	1.40232
ALDOA	1.7976	0.986242	2.60895	9.38509	4.50412	7.60367e-05	0.000946992	1.40053
NDUFS2	1.01973	0.5489	1.49055	5.89918	4.34471	6.38527e-05	0.00082873	1.39872
HSD17B12	1.06863	0.574984	1.56228	6.08814	4.34259	6.43086e-05	0.000833336	1.39195
MYC	1.43174	0.778624	2.08486	6.57296	4.42696	6.91234e-05	0.000881203	1.39171
CMIP	0.975586	0.524833	1.42634	5.78693	4.34175	6.44877e-05	0.000835002	1.38769
COA3	1.10592	0.594612	1.61724	5.60878	4.33887	6.51127e-05	0.000842326	1.38703
MYL9	-1.00821	-1.47322	-0.543189	6.61111	-4.34929	6.28814e-05	0.000818698	1.38387
KRTAP10-8	-1.04586	-1.53005	-0.561678	4.53739	-4.33312	6.63788e-05	0.000855463	1.37536
ADAM9	1.16902	0.62801	1.71003	6.24408	4.33466	6.6038e-05	0.000853068	1.37359
MILR1	-1.27999	-1.87101	-0.688963	4.46898	-4.35182	6.81364e-05	0.000873146	1.37164
PRDM1	-1.04439	-1.52644	-0.562343	6.20053	-4.3462	6.35341e-05	0.000825893	1.37064
IQSEC1	-1.00173	-1.46439	-0.539077	5.52243	-4.34342	6.41289e-05	0.000831661	1.36487
RPRML	-0.901124	-1.31893	-0.483313	4.48229	-4.32655	6.78525e-05	0.000872412	1.35764
C14orf178	-1.08851	-1.59337	-0.583653	4.3081	-4.32515	6.8172e-05	0.000873146	1.35604
CTNND1	1.20598	0.64802	1.76393	6.39232	4.33915	6.76876e-05	0.000871649	1.35273
ARTN	1.13808	0.610333	1.66583	5.16545	4.32598	6.79819e-05	0.000873146	1.34844
ITGA8	-1.11095	-1.62692	-0.594974	4.2159	-4.31921	6.9538e-05	0.000885122	1.34813
COX7A2L	0.904152	0.48486	1.32344	7.22753	4.32576	6.80318e-05	0.000873146	1.3475
HOXB2	-0.961137	-1.40703	-0.515243	4.64164	-4.32405	6.84216e-05	0.000875637	1.34291
TRAP1	1.00618	0.539506	1.47285	5.56878	4.32514	6.81741e-05	0.000873146	1.34283
PLXDC2	-1.12632	-1.64761	-0.605022	5.27842	-4.33429	6.6149e-05	0.000853334	1.34019
TNFSF13	-1.04248	-1.52499	-0.559969	5.29521	-4.3341	6.61619e-05	0.000853334	1.33925
RAN	1.04444	0.559688	1.52919	7.29687	4.32218	6.88525e-05	0.000879787	1.33701
SEMA3F	1.17945	0.631994	1.7269	5.03979	4.32184	6.89321e-05	0.000879844	1.33626
ANAPC7	0.877314	0.470572	1.28406	6.14105	4.32687	6.77807e-05	0.000872168	1.33345
CAND1	1.01501	0.543997	1.48603	6.57126	4.32287	6.86919e-05	0.000878416	1.32832
PHB2	1.03374	0.553902	1.51358	6.56616	4.32169	6.89635e-05	0.000879844	1.32822
EMP1	1.69189	0.928873	2.45491	6.6405	4.51339	7.85239e-05	0.000968149	1.32056
PRAMEF20	-1.11096	-1.62871	-0.593214	4.10851	-4.30445	7.30506e-05	0.000917105	1.31348
SYT11	-1.00985	-1.47874	-0.540948	5.0936	-4.3203	6.92851e-05	0.000882584	1.31182
BTN2A2	-1.06414	-1.55959	-0.568699	4.42541	-4.30866	7.20309e-05	0.000909838	1.30879
DNAJA4	1.01499	0.543179	1.48681	5.19648	4.31549	7.0408e-05	0.000894816	1.30855
CD38	-1.07441	-1.57398	-0.574833	4.83899	-4.31426	7.06965e-05	0.000897791	1.29564
EMC10	1.06145	0.567128	1.55577	7.76595	4.30754	7.23029e-05	0.000912575	1.29332
GNB2	1.05913	0.566053	1.55221	6.92947	4.30896	7.19594e-05	0.000909838	1.29219
RCBTB2	-0.973284	-1.42591	-0.520655	4.8633	-4.31355	7.08667e-05	0.00089857	1.2886
ADORA3	-0.979084	-1.4346	-0.523564	5.0396	-4.31171	7.1302e-05	0.000903396	1.28734
MRPL12	1.00524	0.537271	1.47321	6.64941	4.30915	7.19147e-05	0.000909838	1.28666
KBTBD11	-1.00486	-1.47313	-0.536583	4.62307	-4.30469	7.29918e-05	0.000917105	1.28243
SLC46A3	-1.02317	-1.49982	-0.546525	4.84	-4.30614	7.2641e-05	0.000916142	1.27843
RPL36A	1.18019	0.628421	1.73196	9.15367	4.29074	7.64682e-05	0.000951329	1.27808
HGS	1.07928	0.576427	1.58214	6.29441	4.30556	7.2781e-05	0.000917105	1.27722
TOMM22	1.01518	0.542141	1.48822	6.12149	4.30511	7.28895e-05	0.000917105	1.27685
LGALS3BP	1.17171	0.62631	1.71711	7.04075	4.31141	7.2896e-05	0.000917105	1.27275
PPIA	1.19833	0.637789	1.75887	9.20947	4.28851	7.70397e-05	0.000956277	1.27077
HNRNPC	1.18102	0.630144	1.73189	7.31653	4.30111	7.42064e-05	0.0009302	1.26742
RGS19	-1.12432	-1.64924	-0.599386	4.56801	-4.2966	7.4989e-05	0.000937843	1.2563
PDGFC	-1.19419	-1.751	-0.637379	4.89046	-4.30486	7.51879e-05	0.000938939	1.25488
SEBOX	-1.03852	-1.52341	-0.553621	4.81331	-4.29638	7.50433e-05	0.000937843	1.25056
DIPK2B	-1.18486	-1.73996	-0.629759	3.95251	-4.28186	7.87629e-05	0.000970371	1.24985
TKT	1.24663	0.666343	1.82692	6.48039	4.3173	7.67432e-05	0.000954031	1.24467
SEL1L3	-1.04051	-1.52542	-0.555599	6.19143	-4.30451	7.30377e-05	0.000917105	1.24173
NR0B2	-1.06641	-1.56559	-0.567224	4.27737	-4.28549	7.78167e-05	0.000963025	1.23744
ACBD3	0.99488	0.529921	1.45984	6.0795	4.29234	7.60623e-05	0.000946992	1.23564
CLDND2	-0.900452	-1.32076	-0.480148	5.22837	-4.29769	7.47172e-05	0.000935183	1.23325
IFI44	-1.2048	-1.76521	-0.644384	5.25591	-4.32013	7.58068e-05	0.000945237	1.23255
TARBP1	1.06206	0.565141	1.55897	5.48757	4.28748	7.73022e-05	0.000958095	1.22588
UNC13D	-0.98721	-1.44827	-0.526149	5.11772	-4.29525	7.53271e-05	0.000939966	1.22298
UQCRHL	1.03792	0.551863	1.52397	7.70406	4.28366	7.82931e-05	0.000967471	1.22152
LILRB2	-0.862928	-1.26559	-0.460262	5.97934	-4.299	7.43924e-05	0.000931824	1.22038
DGUOK	0.896462	0.476968	1.31596	5.60816	4.2869	7.74536e-05	0.00095925	1.21491
LYL1	-1.09189	-1.60258	-0.581196	5.11084	-4.28901	7.69092e-05	0.000955375	1.21301
SLC2A6	-0.91307	-1.34025	-0.485886	4.91125	-4.28772	7.72409e-05	0.000958055	1.20798
FYTTD1	1.19518	0.635446	1.75492	5.44377	4.28526	7.96193e-05	0.00097873	1.20534
CDK2AP1	0.959199	0.50962	1.40878	7.47641	4.27996	7.9263e-05	0.000975077	1.20457
KRTAP13-2	-0.885345	-1.30051	-0.470183	4.46428	-4.27792	7.98035e-05	0.000980265	1.20342
RAB4A	0.997945	0.530517	1.46537	6.35781	4.28282	7.85131e-05	0.000968149	1.20284
ELOB	1.01791	0.540335	1.49549	7.89307	4.27568	8.04009e-05	0.000986136	1.19699
TTC21A	-0.943081	-1.38534	-0.500818	4.71768	-4.27766	7.98738e-05	0.000980399	1.19103
DPPA2	-0.924936	-1.35793	-0.491945	5.3881	-4.28519	7.78957e-05	0.00096328	1.19081
ZNF736	-1.00321	-1.47309	-0.533319	5.24427	-4.28286	7.85017e-05	0.000968149	1.19035
ULK4	-0.924705	-1.35807	-0.491338	5.06995	-4.2804	7.91469e-05	0.000974374	1.1873
RHOJ	-1.11981	-1.64702	-0.592588	4.21803	-4.26079	8.44826e-05	0.00102403	1.18131
PSMB2	0.996163	0.528485	1.46384	7.03376	4.27288	8.11524e-05	0.000993876	1.17911
UQCRC1	1.08297	0.574837	1.59111	6.70154	4.27538	8.04811e-05	0.000986386	1.17528
KCNK17	-0.985548	-1.44906	-0.522032	4.22828	-4.26531	8.3223e-05	0.00101268	1.17235
ZCCHC18	-1.08462	-1.59545	-0.573799	3.97559	-4.25937	8.48819e-05	0.00102811	1.17009
FBXL16	-1.02655	-1.50909	-0.544017	4.49738	-4.26766	8.25749e-05	0.00100831	1.16693
HGF	-1.07703	-1.5838	-0.570271	4.43749	-4.26346	8.37361e-05	0.00101722	1.16148
DGCR2	0.877811	0.465428	1.29019	5.87583	4.2701	8.19085e-05	0.00100165	1.16101
NECTIN4	1.63182	0.883052	2.38059	5.32798	4.4285	9.2934e-05	0.00110219	1.16077
PCBP1	1.09329	0.578801	1.60779	8.04066	4.2628	8.39188e-05	0.00101814	1.15971
FCAR	-0.830701	-1.22093	-0.440474	4.92921	-4.27037	8.18351e-05	0.00100149	1.15535
AHCY	1.12689	0.59696	1.65682	6.0904	4.2658	8.30871e-05	0.00101268	1.15382
AP4B1	-0.972139	-1.42908	-0.515193	4.84384	-4.26777	8.25446e-05	0.00100831	1.15288
ENSA	0.922078	0.488599	1.35556	6.79799	4.26714	8.27165e-05	0.00100929	1.15261
DLD	1.0452	0.553432	1.53696	5.42253	4.26363	8.36898e-05	0.00101722	1.15237
HLA-DMB	-1.59629	-2.3255	-0.867081	6.00079	-4.45345	9.11716e-05	0.00108838	1.15201
UTY	-1.15595	-1.7007	-0.611203	4.10687	-4.25679	8.56128e-05	0.00103393	1.15148
HNRNPU	1.31871	0.70146	1.93597	8.1966	4.29994	8.75426e-05	0.00105261	1.14924
MARK2	0.944211	0.500144	1.38828	6.36466	4.26538	8.32038e-05	0.00101268	1.14184
CAPRIN1	0.988789	0.523742	1.45384	6.64534	4.26525	8.324e-05	0.00101268	1.14125
JPT1	1.65016	0.890765	2.40955	7.97377	4.41564	9.65315e-05	0.00113914	1.13336
SF3B6	1.00602	0.532008	1.48004	5.68959	4.25749	8.54131e-05	0.00103379	1.12976
ECT2	1.1706	0.618845	1.72236	5.47915	4.25676	8.64109e-05	0.0010428	1.12231
FMNL3	-0.956163	-1.40613	-0.506197	5.18751	-4.26275	8.39351e-05	0.00101814	1.12107
TPRKB	0.904501	0.478259	1.33074	5.76389	4.25687	8.55902e-05	0.00103393	1.12018
STAU1	0.988272	0.52257	1.45397	6.31825	4.25702	8.5546e-05	0.00103393	1.11936
TMEM184A	1.17797	0.62268	1.73326	5.44076	4.25728	8.7245e-05	0.00105133	1.11355
SLC25A3	1.10971	0.585988	1.63342	7.20301	4.25058	8.73953e-05	0.00105161	1.11057
DYNC1H1	0.991143	0.523383	1.4589	7.51032	4.2506	8.73898e-05	0.00105161	1.10921
TNFRSF9	-1.10081	-1.62076	-0.580854	4.39015	-4.24702	8.84357e-05	0.00106029	1.10446
VENTX	-1.10526	-1.62733	-0.583193	4.63925	-4.24693	8.84613e-05	0.00106029	1.09888
ZNF831	-0.961383	-1.41488	-0.507884	4.91229	-4.25263	8.68045e-05	0.00104679	1.09656
RUVBL1	1.02574	0.541163	1.51031	5.9846	4.24632	8.86403e-05	0.00106118	1.09115
YES1	0.94083	0.496652	1.38501	6.39801	4.24905	8.78412e-05	0.00105544	1.09089
ATP6V1G2	-0.98624	-1.45279	-0.51969	4.22417	-4.24054	9.03562e-05	0.00108015	1.08743
COMT	1.02588	0.541326	1.51043	6.57773	4.24711	8.84077e-05	0.00106029	1.0842
KIAA0040	-1.04939	-1.54508	-0.553694	5.03027	-4.24679	8.85022e-05	0.00106029	1.08238
PGM2	1.15364	0.608091	1.6992	5.44866	4.24208	8.99597e-05	0.00107619	1.07909
SERINC2	1.09463	0.576469	1.61278	5.65884	4.23782	9.11767e-05	0.00108838	1.0613
PALD1	-1.01194	-1.49122	-0.532664	4.81489	-4.23551	9.18785e-05	0.0010936	1.05998
CENPX	1.02361	0.538871	1.50834	6.29418	4.23609	9.16993e-05	0.00109225	1.05683
EI24	0.871278	0.458721	1.28383	6.22681	4.23653	9.15655e-05	0.00109145	1.05345
H1-0	1.61784	0.869706	2.36597	7.30793	4.39553	0.000103687	0.00119788	1.0527
RAB10	0.994347	0.523365	1.46533	6.76998	4.23518	9.19785e-05	0.001094	1.04801
KDELR2	1.03553	0.544727	1.52633	6.00469	4.23248	9.28052e-05	0.00110145	1.04656
PIAS3	1.07386	0.564444	1.58328	5.13787	4.22876	9.3957e-05	0.00111352	1.0423
DOK2	-0.922902	-1.36012	-0.485682	5.0693	-4.23442	9.22101e-05	0.00109597	1.04225
S100B	-0.976317	-1.43857	-0.514062	5.25803	-4.23689	9.1458e-05	0.00109095	1.04101
WNT7B	1.5441	0.826347	2.26186	5.6289	4.36323	0.000103344	0.00119518	1.04083
FAM83H	1.73498	0.93606	2.5339	5.98982	4.42756	0.000108249	0.00123845	1.03141
EVA1A	-0.968055	-1.42838	-0.507728	4.52795	-4.21863	9.71602e-05	0.00114084	1.02985
DNAJC19	1.08164	0.568068	1.59521	5.13465	4.22494	9.51526e-05	0.00112607	1.0298
PRKACB	-0.915402	-1.34924	-0.481559	5.18007	-4.23269	9.27386e-05	0.00110145	1.02858
KNCN	-1.02079	-1.50633	-0.535235	4.45319	-4.21734	9.75776e-05	0.00114492	1.01693
DOCK1	0.99622	0.522834	1.46961	5.53343	4.2216	9.62095e-05	0.00113777	1.01685
FIBIN	-1.08896	-1.60736	-0.570553	4.32926	-4.21386	9.87051e-05	0.00115354	1.01602
HAP1	1.03017	0.540311	1.52003	4.44764	4.21866	9.71514e-05	0.00114084	1.01397
NPNT	1.14557	0.60132	1.68982	5.94166	4.2232	9.65636e-05	0.00113914	1.00783
MYO19	0.993626	0.521332	1.46592	5.78753	4.22034	9.66112e-05	0.00113914	1.00622
XPR1	1.04466	0.548086	1.54124	6.44212	4.22016	9.66709e-05	0.00113914	1.00426
SIRPA	-1.05074	-1.54949	-0.551996	5.21803	-4.22624	9.47442e-05	0.00112205	1.00318
ILF3	1.10666	0.579886	1.63343	7.73355	4.21434	9.85504e-05	0.00115354	1.00278
MPP6	1.01161	0.529956	1.49326	4.71176	4.21325	9.89053e-05	0.00115476	0.999145
SLAMF1	-0.953978	-1.4076	-0.500356	5.01799	-4.21873	9.71285e-05	0.00114084	0.994508
FXYD6	-0.972439	-1.43467	-0.510205	5.0388	-4.22025	9.66417e-05	0.00113914	0.990171
ADIPOR1	0.973034	0.509961	1.43611	5.81873	4.21518	9.82757e-05	0.0011523	0.989973
OR10G7	-0.912196	-1.34595	-0.478439	4.9312	-4.21871	9.71352e-05	0.00114084	0.988157
GUK1	1.1132	0.583243	1.64315	6.56439	4.21378	9.87315e-05	0.00115354	0.987437
SLC43A2	-0.993216	-1.46545	-0.520986	5.13218	-4.21918	9.69834e-05	0.00114084	0.986185
KRTAP11-1	-1.03472	-1.52895	-0.540496	4.32144	-4.19986	0.000103381	0.00119518	0.985463
CASS4	-1.09569	-1.61862	-0.572761	4.0649	-4.20321	0.000102244	0.00118813	0.978408
KRTCAP3	1.07506	0.56253	1.58759	5.1422	4.20776	0.000100718	0.00117509	0.975341
HAVCR1	-1.0225	-1.5105	-0.53449	4.32136	-4.20314	0.000102267	0.00118813	0.967496
OLFML2B	-0.891051	-1.31514	-0.466963	5.4827	-4.21487	9.83761e-05	0.00115266	0.965869
EPPK1	1.42946	0.758061	2.10086	5.1679	4.30714	0.000108935	0.00124457	0.965636
UCHL3	0.962682	0.503669	1.42169	5.59642	4.20722	0.000100896	0.00117634	0.963831
PLEKHF1	-0.923869	-1.36466	-0.483077	4.76259	-4.2045	0.000101809	0.00118531	0.960574
ATG7	-1.00687	-1.48618	-0.527553	5.48191	-4.21396	9.86728e-05	0.00115354	0.959014
APLP2	1.05523	0.551834	1.55862	7.56182	4.2051	0.000101608	0.00118381	0.956271
CALHM1	-1.11943	-1.65551	-0.583353	4.02527	-4.18896	0.000107171	0.00122782	0.955239
WDR83OS	0.882406	0.461278	1.30353	5.57338	4.20331	0.00010221	0.00118813	0.95338
CSE1L	1.13637	0.59385	1.6789	6.05276	4.20184	0.000102707	0.00119072	0.953107
SLC18A3	-1.08277	-1.60041	-0.565136	4.23604	-4.19614	0.000104659	0.00120574	0.95132
ACBD6	1.0284	0.537219	1.51957	5.67707	4.2001	0.0001033	0.00119518	0.94621
STK24	1.04412	0.545603	1.54264	6.50902	4.20153	0.000102815	0.00119114	0.945869
BANF1	0.970614	0.507244	1.43398	6.65484	4.20201	0.000102652	0.00119072	0.944201
HK2	1.58014	0.841651	2.31864	5.41424	4.34608	0.00011613	0.00130598	0.940067
APC2	-1.02648	-1.51714	-0.535815	4.79915	-4.19667	0.000104479	0.0012045	0.933799
OR4C13	-1.01661	-1.50235	-0.530863	4.98813	-4.1984	0.000103883	0.0011993	0.93101
NRARP	1.1882	0.621184	1.75522	5.40588	4.20849	0.000106081	0.00121787	0.930756
ERGIC3	0.987523	0.515578	1.45947	6.55219	4.19752	0.000104183	0.00120193	0.930036
ACE	-1.01626	-1.50138	-0.53114	5.35274	-4.20236	0.000102531	0.00119036	0.928874
PAICS	1.01251	0.528174	1.49685	6.08309	4.19362	0.000105534	0.00121412	0.927797
YBX1	1.01102	0.526029	1.49602	8.76652	4.1818	0.000109734	0.00125125	0.926344
USP39	0.945535	0.493086	1.39798	4.90317	4.19223	0.00010602	0.00121787	0.92183
SMARCA4	1.03679	0.540695	1.53289	6.73174	4.1924	0.00010596	0.00121787	0.91602
TSC22D3	-1.10834	-1.63788	-0.5788	5.61405	-4.20033	0.00010519	0.001211	0.902991
ORMDL2	0.928142	0.483694	1.37259	6.20563	4.1892	0.000107087	0.00122771	0.901652
PIR	1.43367	0.756472	2.11087	4.67192	4.28295	0.000117437	0.0013171	0.898743
TBCA	0.964575	0.501803	1.42735	7.38968	4.18125	0.000109932	0.00125163	0.892428
NME2	1.21376	0.631326	1.7962	8.32657	4.18392	0.000113284	0.00128184	0.892143
EIF5A	1.18289	0.61533	1.75045	7.88159	4.18289	0.000111804	0.00126944	0.891959
RELT	-1.02285	-1.51283	-0.532862	5.20265	-4.18761	0.000107648	0.00123243	0.889759
RPL6	1.11615	0.578829	1.65346	9.10745	4.16704	0.000115201	0.00129642	0.886653
STIMATE	-0.862318	-1.27503	-0.449606	5.71277	-4.19139	0.000106316	0.00121971	0.882431
TEX38	-0.980346	-1.45176	-0.508929	4.35324	-4.17169	0.000113451	0.00128285	0.882315
H2AC13	1.00822	0.524566	1.49187	6.50149	4.18176	0.000109747	0.00125125	0.880791
PERCC1	-1.00016	-1.48075	-0.519569	4.51618	-4.17476	0.00011231	0.00127344	0.880391
AMIGO3	-0.878579	-1.30021	-0.456953	4.89489	-4.18014	0.000110335	0.00125535	0.87877
DNM1L	0.915899	0.476281	1.35552	5.75036	4.17936	0.000110619	0.00125772	0.878311
COA6	1.25268	0.654542	1.85082	5.81627	4.21422	0.00011406	0.00128797	0.87799
LOXL2	-1.05749	-1.56552	-0.549456	4.57979	-4.17562	0.00011199	0.00127068	0.877595
ABCF3	0.936891	0.487148	1.38663	5.47472	4.17891	0.000110785	0.00125874	0.877329
S1PR4	-0.956294	-1.41475	-0.497841	5.03767	-4.18441	0.000108791	0.00124379	0.875861
NTS	2.27699	1.22511	3.32888	4.98523	4.44098	0.000135971	0.00147972	0.87586
CPQ	-1.11663	-1.65331	-0.57995	4.72445	-4.17381	0.000112662	0.00127656	0.867343
PRR23D2	-0.987525	-1.46104	-0.514008	5.24845	-4.1836	0.000109083	0.0012454	0.867065
OR2J2	-1.04352	-1.54563	-0.541421	4.28102	-4.16915	0.000114406	0.00129011	0.864625
EIF4G2	1.16578	0.605225	1.72634	7.86598	4.17326	0.000114581	0.00129052	0.863151
CLIP3	-0.871302	-1.28932	-0.453283	5.43605	-4.18129	0.000109918	0.00125163	0.860414
FBXO45	1.04167	0.5404	1.54295	5.81244	4.16864	0.000114598	0.00129052	0.849425
GLRX3	0.894083	0.464073	1.32409	6.1679	4.17097	0.000113721	0.00128502	0.847386
FAXDC2	-1.1716	-1.73717	-0.606027	4.362	-4.15556	0.000119639	0.00133725	0.842316
BRD4	0.923588	0.47862	1.36856	7.35734	4.16377	0.000116449	0.00130868	0.834351
PDGFD	-0.830427	-1.23054	-0.430315	4.82753	-4.16349	0.000116556	0.001309	0.825107
HK3	-0.850846	-1.26023	-0.441461	5.31707	-4.16923	0.000114374	0.00129011	0.824879
H4C9	-1.26517	-1.86676	-0.663581	5.74	-4.24418	0.000118514	0.00132827	0.822983
TXK	-0.887966	-1.31659	-0.459346	4.49948	-4.15587	0.000119517	0.00133698	0.822272
ZNF706	1.11431	0.577239	1.65137	6.85387	4.16211	0.000117089	0.00131408	0.82133
ITM2C	-1.06171	-1.5721	-0.551316	5.91839	-4.1729	0.000112998	0.00127948	0.820488
SOX13	1.01347	0.524332	1.50262	5.18122	4.15638	0.000119317	0.00133637	0.816163
VGLL3	-0.993099	-1.47272	-0.513473	4.49958	-4.15363	0.000120402	0.00134305	0.815258
TRDC	-1.16913	-1.73389	-0.60437	3.91868	-4.15353	0.000121469	0.00135232	0.815098
DEFB106A	-1.0138	-1.50325	-0.52435	4.65172	-4.1551	0.000119818	0.00133834	0.809755
NSUN2	1.03673	0.536295	1.53716	5.7271	4.15582	0.000119534	0.00133698	0.807324
PFDN4	0.944194	0.488034	1.40035	5.48625	4.15223	0.000120955	0.00134831	0.799921
SNRPD2	1.0837	0.559822	1.60757	7.55341	4.14972	0.00012196	0.00135676	0.799722
POP4	0.891514	0.460668	1.32236	5.3178	4.15092	0.000121479	0.00135232	0.793645
ITGA2	1.07601	0.555747	1.59627	5.56236	4.14888	0.000122295	0.00135957	0.784491
SCRG1	-1.03749	-1.53998	-0.535001	4.52718	-4.14185	0.000125154	0.00138947	0.780981
RPS7	1.04739	0.538493	1.55629	9.39421	4.12871	0.000130668	0.00143621	0.780858
KCNJ13	-1.07988	-1.60313	-0.556622	4.38029	-4.13999	0.00012592	0.00139424	0.778237
TNFSF4	-1.03249	-1.53305	-0.531923	4.37561	-4.13774	0.000126852	0.00140192	0.774854
NAPSA	-1.02887	-1.52562	-0.532122	6.7092	-4.1549	0.000119898	0.00133834	0.772983
LRPPRC	1.06693	0.550148	1.58372	6.89295	4.14157	0.000125268	0.00138947	0.765917
USP17L12	-1.13892	-1.69016	-0.587677	8.61188	-4.14602	0.000125321	0.00138947	0.765698
TXNDC17	1.11158	0.573378	1.64978	6.13827	4.14318	0.00012461	0.00138438	0.762264
PTP4A1	0.991788	0.511341	1.47223	6.72308	4.14105	0.000125481	0.00139031	0.761688
HDGFL3	1.21138	0.626655	1.7961	5.66467	4.16483	0.000128001	0.0014116	0.759239
PDIA6	0.910119	0.468878	1.35136	7.50163	4.13771	0.000126868	0.00140192	0.757232
ENO1	1.17402	0.605559	1.74249	7.85955	4.14664	0.000128278	0.00141371	0.756553
AKR1C2	3.11765	1.66081	4.5745	7.14616	4.39564	0.000161016	0.00169205	0.753457
ACAA2	-0.945947	-1.40451	-0.487386	4.97102	-4.13816	0.000126678	0.00140169	0.751515
NETO2	1.02594	0.528312	1.52356	5.11718	4.13578	0.000127673	0.00140893	0.751036
KCTD15	1.24035	0.641388	1.83931	4.73035	4.16554	0.000131157	0.00143968	0.749494
PCYT1A	1.05857	0.545254	1.57189	6.10329	4.13687	0.000127217	0.00140483	0.748527
TRABD2A	-0.964324	-1.43226	-0.496383	4.5617	-4.13399	0.000128425	0.00141439	0.745311
PTGER1	-1.10784	-1.64646	-0.569228	4.0172	-4.12608	0.000131802	0.00144388	0.741827
EHBP1	1.09088	0.560366	1.6214	4.94725	4.12492	0.000132304	0.00144553	0.725034
SVIL	0.980737	0.504647	1.45683	6.4022	4.13239	0.0001291	0.00142087	0.725014
HRH2	-1.12684	-1.67478	-0.578909	4.48099	-4.12547	0.000132068	0.00144487	0.724912
BMP8B	-0.89629	-1.3315	-0.461077	4.99799	-4.13127	0.000129575	0.00142516	0.719813
CR1	-0.890922	-1.32403	-0.457817	4.59736	-4.12652	0.00013161	0.00144273	0.71877
SNU13	1.06185	0.545037	1.57865	7.60156	4.12164	0.000133736	0.00145925	0.711374
MAP2K7	0.839336	0.431392	1.24728	5.7469	4.12737	0.000131245	0.00143968	0.711112
BCAP31	1.03848	0.533826	1.54313	6.73318	4.12803	0.000130962	0.0014385	0.710469
MARCHF4	-0.985704	-1.46506	-0.506344	4.71943	-4.12499	0.000132275	0.00144553	0.710424
SFXN1	0.92652	0.476022	1.37702	5.93838	4.12571	0.00013196	0.00144465	0.709453
FGFR3	1.07101	0.549966	1.59205	5.05807	4.12342	0.000132957	0.00145171	0.708684
ARRDC5	-1.00895	-1.50037	-0.517525	4.52546	-4.11862	0.000135066	0.00147084	0.708349
RTEL1	-0.965941	-1.43614	-0.495746	4.64438	-4.12107	0.000133983	0.00146098	0.706784
GBP2	-1.32788	-1.96327	-0.692487	6.47708	-4.22663	0.000137552	0.00148908	0.705956
VSTM4	-0.953269	-1.41818	-0.488353	4.38582	-4.11319	0.000137488	0.00148908	0.693106
C10orf105	-0.954067	-1.41949	-0.488641	4.27206	-4.11212	0.000137971	0.00149263	0.691039
TOB2	0.922202	0.473229	1.37117	6.00596	4.12044	0.000134262	0.00146306	0.690622
VCP	0.95313	0.488439	1.41782	7.17146	4.11459	0.000136862	0.00148648	0.682134
PAK2	0.864262	0.442822	1.2857	6.2109	4.11384	0.000137197	0.00148816	0.673659
CLK2	0.889029	0.455654	1.3224	6.84674	4.11519	0.000136592	0.00148453	0.673034
HRAS	0.990864	0.507629	1.4741	5.59636	4.11333	0.000137427	0.00148908	0.672007
UBA1	0.947757	0.485797	1.40972	6.7019	4.11558	0.000136417	0.00148361	0.667895
CYP4F3	1.95913	1.03316	2.88511	5.21365	4.3304	0.000166907	0.00173732	0.667153
BOC	-1.03587	-1.54097	-0.530758	4.9843	-4.11393	0.000137157	0.00148816	0.665372
TM7SF3	0.881608	0.451481	1.31173	6.4049	4.11165	0.000138184	0.00149396	0.661612
LYPD3	1.91597	1.01157	2.82038	5.44248	4.33666	0.000165038	0.00172443	0.658263
TBRG4	0.858437	0.439287	1.27759	6.36677	4.10844	0.000139643	0.00150875	0.653715
FURIN	1.06408	0.544496	1.58367	6.5074	4.10823	0.00013974	0.00150881	0.653089
RPL7	1.02303	0.520313	1.52574	10.1495	4.08229	0.000152107	0.00161696	0.652509
TMCO1	0.978181	0.500416	1.45595	6.16289	4.10717	0.000140226	0.00151306	0.651333
EPSTI1	-1.68992	-2.49089	-0.888944	5.10896	-4.30604	0.000159451	0.00168095	0.651036
PAX2	-1.21333	-1.80616	-0.620493	4.22528	-4.11169	0.000147441	0.00157627	0.644618
AKR1B15	2.17808	1.15105	3.20512	6.37819	4.34997	0.000172155	0.00177081	0.642936
KLF3	0.891412	0.455841	1.32698	6.60948	4.10542	0.000141031	0.00152075	0.636092
BEX3	0.985748	0.503502	1.46799	5.39632	4.10048	0.000143328	0.00154351	0.634685
OSCAR	-0.902145	-1.3442	-0.460096	4.64522	-4.09395	0.000146421	0.00156999	0.624522
XPO1	1.00886	0.515042	1.50268	6.29398	4.09828	0.000144363	0.00155365	0.623884
CYSLTR1	-1.01868	-1.51672	-0.520644	5.30781	-4.10312	0.000142095	0.00153123	0.620236
RANGAP1	1.16439	0.595225	1.73355	5.9757	4.10919	0.000147417	0.00157627	0.619155
CDC42BPG	1.15055	0.58741	1.71369	5.01418	4.1015	0.000147515	0.00157627	0.618858
WBP2NL	-0.97304	-1.44938	-0.496696	4.88359	-4.09777	0.000144605	0.00155524	0.616747
ANXA4	1.0003	0.510156	1.49044	5.41525	4.09398	0.000146406	0.00156999	0.614067
MRPL3	0.979371	0.499473	1.45927	6.57207	4.09389	0.000146452	0.00156999	0.610107
SMIM35	-0.899553	-1.34096	-0.458147	4.39289	-4.08815	0.000149225	0.00159351	0.607556
SF3B3	0.948217	0.483452	1.41298	6.85656	4.09272	0.000147014	0.00157396	0.603924
PALM2AKAP2	-0.860888	-1.28238	-0.439398	5.26962	-4.0973	0.000144828	0.00155662	0.602162
SMYD1	-0.992197	-1.4798	-0.504596	4.47609	-4.08198	0.00015226	0.00161754	0.598364
SUPT5H	1.06954	0.544357	1.59472	6.1887	4.08531	0.000150613	0.00160391	0.590671
GOLIM4	1.06905	0.544362	1.59373	6.08499	4.08729	0.000149644	0.00159694	0.589562
FAM240A	-1.06394	-1.5885	-0.539388	3.99672	-4.06878	0.000158959	0.00167684	0.588866
KCTD3	1.00509	0.511537	1.49864	5.45989	4.08517	0.000150685	0.00160391	0.587795
BTBD19	-0.861844	-1.28422	-0.439465	5.28127	-4.09321	0.000146779	0.00157247	0.587049
ATP8B4	-0.986879	-1.47146	-0.502299	4.9312	-4.08542	0.000150561	0.00160391	0.584403
EPCAM	1.15916	0.58965	1.72867	5.42295	4.08579	0.000154918	0.00164367	0.581427
ARF5	0.918279	0.467408	1.36915	6.24106	4.08564	0.000150452	0.00160391	0.581129
LYPD4	-1.00396	-1.49827	-0.509656	4.23571	-4.07436	0.000156095	0.00165296	0.581087
SPPL3	0.891895	0.453824	1.32997	6.36957	4.08419	0.000151164	0.00160797	0.580656
SOD1	1.42597	0.735243	2.1167	6.39031	4.17938	0.00016546	0.00172775	0.578493
CAND2	-0.983294	-1.46727	-0.499317	4.38963	-4.07564	0.000155442	0.00164816	0.578203
SAMD9L	-1.03521	-1.54243	-0.527986	5.74236	-4.09418	0.000146313	0.00156999	0.574347
MUC6	-1.06853	-1.59563	-0.541417	3.97011	-4.06652	0.000160139	0.00168605	0.572199
MYLK2	-1.23092	-1.8375	-0.624344	4.05743	-4.07519	0.000163044	0.00170684	0.570598
IQCA1	-0.930147	-1.38734	-0.472953	4.85526	-4.08121	0.000152646	0.0016206	0.566389
UBA6	1.02069	0.518204	1.52317	5.57426	4.07482	0.00015586	0.00165154	0.558002
TNFRSF8	-0.931243	-1.39019	-0.472292	4.54651	-4.07038	0.000158136	0.00166922	0.557124
AKR1C3	2.51029	1.31594	3.70464	6.65693	4.31566	0.000196419	0.00195814	0.553514
OSMR	1.10943	0.562684	1.65617	5.92917	4.07055	0.000158051	0.00166922	0.548291
USP34	0.879163	0.446111	1.31222	6.24028	4.07255	0.000157017	0.0016606	0.543168
GRXCR1	-1.07481	-1.60558	-0.544046	4.24375	-4.06226	0.000162374	0.00170219	0.541415
BNC2	-1.09025	-1.62817	-0.552328	4.23414	-4.06578	0.000160522	0.00168901	0.538363
SLIRP	0.970229	0.492104	1.44835	5.84522	4.07072	0.000157961	0.00166922	0.537093
ELFN2	-0.908646	-1.35736	-0.459933	4.61041	-4.06222	0.000162393	0.00170219	0.530049
RPAP2	-0.998757	-1.4936	-0.503918	4.12126	-4.04887	0.000169609	0.00175397	0.525447
OR8K3	-1.00688	-1.50443	-0.509332	4.2542	-4.05956	0.000163808	0.00171376	0.525434
EIF3I	1.1267	0.571023	1.68239	5.94196	4.06947	0.000162043	0.00170148	0.525126
NR4A3	-0.809582	-1.20888	-0.410289	5.2724	-4.06731	0.000159726	0.00168278	0.513112
EIF4H	0.978989	0.4956	1.46238	7.09931	4.06274	0.000162119	0.00170148	0.513027
SGTB	-0.940266	-1.40422	-0.47631	4.89608	-4.06548	0.000160679	0.00168958	0.511694
ARHGAP10	-0.939102	-1.40372	-0.47448	4.29302	-4.05462	0.000166464	0.00173604	0.509988
ZNF101	-0.90816	-1.35667	-0.459651	4.74511	-4.0619	0.000162565	0.00170291	0.50909
H4C4	1.16352	0.589175	1.73786	7.07076	4.06847	0.000167024	0.00173732	0.509073
CGAS	-0.976389	-1.4573	-0.495477	5.90413	-4.07281	0.000156884	0.00166025	0.508793
TBX21	-1.02933	-1.53888	-0.519784	4.33198	-4.05237	0.000167691	0.00174114	0.506619
MAP3K12	-1.07293	-1.60419	-0.54167	4.19113	-4.05137	0.000168234	0.00174568	0.506365
ZNF215	-1.07657	-1.60983	-0.543303	4.42821	-4.04983	0.000169081	0.00175226	0.506035
FBLN2	-0.958118	-1.43162	-0.484613	4.69908	-4.05912	0.000164045	0.00171515	0.504228
CYP21A2	-1.13246	-1.6948	-0.570119	4.1299	-4.03982	0.000174676	0.00179113	0.499554
COLEC12	-1.03905	-1.55327	-0.524823	4.48983	-4.05342	0.000167117	0.00173732	0.499526
PSMD14	1.01462	0.512761	1.51648	5.96615	4.05564	0.000165914	0.0017314	0.49776
SYCP1	-0.98261	-1.4689	-0.496316	4.59762	-4.05341	0.000167125	0.00173732	0.496634
ZNF660	-0.980674	-1.46602	-0.495326	4.64139	-4.0533	0.000167182	0.00173732	0.494554
DFFB	-0.95036	-1.42127	-0.479454	4.45125	-4.04848	0.000169826	0.00175397	0.484004
IQGAP3	1.04201	0.525985	1.55804	5.29275	4.05077	0.000168565	0.00174802	0.483402
ZNF467	-0.868017	-1.29834	-0.437696	4.48557	-4.04644	0.000170957	0.00176175	0.482798
CRTAM	-1.00736	-1.50649	-0.508233	4.54965	-4.04866	0.000169726	0.00175397	0.479716
GPRC5A	1.16467	0.589321	1.74001	6.15352	4.06765	0.000171459	0.00176583	0.475681
ARF3	0.97568	0.492303	1.45906	5.9068	4.0491	0.000169481	0.00175397	0.475569
LPCAT4	0.903094	0.456134	1.35005	6.52101	4.05323	0.000167218	0.00173732	0.475162
NELFCD	1.03283	0.521082	1.54457	5.69533	4.04867	0.000169721	0.00175397	0.475032
ADPRM	-0.93424	-1.39739	-0.471092	4.53912	-4.04647	0.000170938	0.00176175	0.473725
MRPS22	0.890999	0.449496	1.3325	5.53396	4.04838	0.000169883	0.00175397	0.470264
EEF1G	1.13323	0.56825	1.6982	9.85399	4.02368	0.000184072	0.00186661	0.469319
DAAM2	-1.0219	-1.52952	-0.514271	4.48465	-4.03832	0.000175528	0.00179764	0.454011
FHL3	-0.91711	-1.37161	-0.462609	5.16426	-4.04785	0.000170173	0.00175586	0.453519
WDR45B	0.87343	0.440195	1.30667	6.50821	4.04429	0.000172157	0.00177081	0.449572
EMILIN1	-1.03248	-1.54528	-0.519679	4.88232	-4.03896	0.000175163	0.00179501	0.445027
TSN	0.862297	0.434158	1.29044	5.76213	4.04027	0.000174422	0.00178964	0.444695
POLR2K	0.869404	0.437923	1.30089	6.36031	4.04201	0.000173435	0.00178173	0.443707
GHRL	-1.027	-1.538	-0.51601	4.46667	-4.03176	0.000179311	0.00182966	0.442971
VNN1	-0.956451	-1.43103	-0.481873	5.01575	-4.0429	0.000172935	0.0017777	0.441196
BATF3	-0.992459	-1.48506	-0.499854	5.12898	-4.04159	0.000173675	0.00178308	0.439846
SPAG4	-0.974621	-1.45945	-0.489793	4.45578	-4.03261	0.000178816	0.00182678	0.439547
HS3ST2	-0.847899	-1.26985	-0.42595	4.37919	-4.03108	0.000179706	0.00183247	0.437102
BZW2	1.01595	0.510774	1.52113	5.90449	4.03429	0.00017784	0.00181906	0.434307
HLA-DQB1	-2.16859	-3.20453	-1.13265	6.81174	-4.29757	0.00020476	0.00202418	0.433192
HSF4	0.964776	0.485015	1.44454	5.49492	4.03403	0.000177993	0.00181949	0.427935
FILIP1L	-0.976825	-1.46323	-0.49042	4.68007	-4.02862	0.000181148	0.00184376	0.42559
CCDC80	-1.23923	-1.85194	-0.626524	4.6647	-4.0738	0.00018561	0.00187644	0.423859
GBP5	-1.71464	-2.53936	-0.889918	5.72892	-4.25189	0.000200651	0.00199072	0.423626
IL18RAP	-0.986504	-1.47785	-0.495159	4.51206	-4.02763	0.00018173	0.00184854	0.422215
PRDX5	1.03138	0.518101	1.54467	6.69109	4.03088	0.000179819	0.00183249	0.418837
RAB7A	1.04585	0.5249	1.5668	7.50741	4.02727	0.000181943	0.00184909	0.415878
TGM4	-0.85445	-1.28007	-0.428826	4.59828	-4.02716	0.000182008	0.00184909	0.410361
ZNF442	-0.95438	-1.43048	-0.47828	4.24524	-4.02125	0.000185532	0.00187644	0.408197
DCDC2C	-0.935085	-1.40184	-0.46833	4.27963	-4.01883	0.000186993	0.00188466	0.406064
SPRED1	-0.845655	-1.26612	-0.42519	6.70903	-4.03461	0.000177658	0.00181832	0.405321
ZNF583	-0.906866	-1.35973	-0.454003	4.2711	-4.01711	0.000188038	0.00189288	0.402863
ADTRP	-1.06856	-1.60251	-0.534609	4.08631	-4.01454	0.00018961	0.00190434	0.400225
RGMA	1.16863	0.587188	1.75006	5.91364	4.0385	0.000187817	0.00189181	0.398515
ZNF664	0.985139	0.494114	1.47616	5.65693	4.02468	0.000183475	0.0018617	0.397648
NOD2	-1.14131	-1.70875	-0.573868	4.84242	-4.04075	0.000185253	0.00187628	0.396728
FAS	-0.943126	-1.41239	-0.473865	5.63049	-4.03174	0.00017932	0.00182966	0.396159
KRT16	2.98913	1.54998	4.42828	6.86294	4.2663	0.000226843	0.00217857	0.393716
DCXR	0.952313	0.477276	1.42735	5.17019	4.02152	0.000185369	0.0018763	0.393568
PADI6	-0.879824	-1.31858	-0.441068	4.7216	-4.02264	0.000184697	0.0018718	0.393385
CHAT	-0.976311	-1.46364	-0.488987	4.57858	-4.01891	0.000186946	0.00188466	0.392391
AHNAK2	1.74715	0.9002	2.59409	6.17578	4.21483	0.000214474	0.00209512	0.391682
AMHR2	-0.848436	-1.2719	-0.424973	4.53997	-4.01922	0.000186758	0.00188458	0.389255
ZNF547	-1.03647	-1.5542	-0.518744	4.36786	-4.016	0.000188716	0.00189758	0.387732
CEACAM4	-1.01331	-1.51977	-0.50684	4.22064	-4.01354	0.000190225	0.00190792	0.386291
FAM117B	1.08365	0.542822	1.62448	5.86094	4.01946	0.000186611	0.00188426	0.385046
CBLN3	-0.852273	-1.27665	-0.427893	5.51281	-4.02867	0.000181114	0.00184376	0.383435
SPEM3	-0.972762	-1.45921	-0.48631	4.34247	-4.01147	0.000191505	0.00191958	0.379273
RPS27L	-0.911939	-1.36631	-0.45757	6.44701	-4.0262	0.000182577	0.00185373	0.377706
RAD23A	0.915813	0.458149	1.37348	7.49163	4.01419	0.000189827	0.00190508	0.375933
UBE2A	0.838993	0.420277	1.25771	6.00177	4.01954	0.000186562	0.00188426	0.375762
NOP2	0.94149	0.471203	1.41178	5.50765	4.01597	0.000188735	0.00189758	0.375284
MKNK2	1.19637	0.602355	1.79039	6.80966	4.05388	0.000192136	0.00192358	0.374123
EIF2S2	0.944144	0.472358	1.41593	7.0193	4.0145	0.000189638	0.00190434	0.373423
CD200	-1.04266	-1.56478	-0.520528	4.32122	-4.00592	0.000194981	0.00194708	0.359669
COX4I1	1.12128	0.559453	1.6831	7.88114	4.00395	0.000196942	0.00196163	0.355758
RASIP1	-0.898646	-1.34867	-0.448617	4.43582	-4.00577	0.000195073	0.00194708	0.354651
UBAP2L	0.888306	0.444056	1.33256	6.49967	4.01118	0.000191686	0.00192023	0.353064
UBE3C	1.08435	0.5414	1.62731	5.16279	4.00633	0.000194729	0.00194708	0.3455
NCL	1.2648	0.635443	1.89416	7.39325	4.0507	0.000205216	0.00202747	0.341829
LDHAL6A	-0.870715	-1.30675	-0.434676	4.76544	-4.00579	0.00019506	0.00194708	0.341744
CX3CR1	-1.05099	-1.57746	-0.524522	4.99239	-4.00465	0.000195786	0.00195301	0.340755
TMEM40	1.13156	0.566038	1.69708	5.43658	4.01903	0.000197007	0.00196163	0.33951
MAMDC4	-0.976231	-1.46563	-0.486829	4.72152	-4.00152	0.000197779	0.00196813	0.328712
PRLHR	-0.853116	-1.28138	-0.424852	4.57527	-3.99609	0.000201287	0.00199582	0.328519
KCNK5	-0.982596	-1.47813	-0.487066	4.19958	-3.9778	0.00021354	0.00208847	0.32199
PLCG2	-0.907249	-1.36153	-0.452966	5.22698	-4.00624	0.000194777	0.00194708	0.320922
TIMM50	0.874566	0.435781	1.31335	5.3092	3.99832	0.000199834	0.00198499	0.319933
CXADR	1.10991	0.554439	1.66539	6.70157	4.01253	0.000199271	0.00198059	0.319075
ISG20L2	1.03059	0.513171	1.54801	5.23135	3.99559	0.000201612	0.00199739	0.315147
MANSC1	0.927478	0.461813	1.39314	5.66644	3.99547	0.000201687	0.00199739	0.311167
GATC	0.919976	0.458382	1.38157	5.97202	3.9981	0.000199976	0.00198521	0.308033
ARHGEF1	-1.06113	-1.59256	-0.52971	6.4849	-4.00794	0.000198442	0.00197355	0.299002
MET	1.24888	0.624685	1.87308	5.90026	4.03246	0.000216445	0.0021022	0.286313
IGFLR1	-0.981	-1.47448	-0.487516	4.67429	-3.9878	0.00020675	0.00204141	0.284771
PDLIM2	-1.01494	-1.52574	-0.504152	4.67905	-3.98598	0.000207969	0.00204977	0.283407
STRN3	0.911531	0.452933	1.37013	5.2922	3.98728	0.000207098	0.00204363	0.28305
CILK1	1.20196	0.599809	1.8041	5.38498	4.01755	0.000214801	0.00209567	0.27936
HDAC2	0.892167	0.443178	1.34116	5.54742	3.9861	0.000207892	0.00204977	0.27864
BTLA	-1.05277	-1.58293	-0.522609	4.63349	-3.98349	0.000209648	0.00206262	0.278371
CDC42EP4	1.18901	0.593562	1.78445	5.9158	4.01871	0.000213398	0.00208847	0.278305
LRIG3	1.41693	0.714305	2.11955	5.34247	4.08708	0.000227586	0.00218189	0.277275
POR	0.843068	0.418756	1.26738	6.04214	3.98579	0.000208098	0.00204981	0.274345
BROX	0.863873	0.428992	1.29875	5.92581	3.9849	0.0002087	0.00205452	0.273842
CYP2S1	1.68159	0.857073	2.50611	5.91077	4.16392	0.000240235	0.00227141	0.273411
CORO7	-0.844632	-1.27002	-0.419239	4.84051	-3.98305	0.00020995	0.00206437	0.27285
ZMYND10	-0.917824	-1.38115	-0.454501	4.33917	-3.97387	0.000216266	0.0021022	0.272725
ALG1L2	-0.915399	-1.37538	-0.455422	5.40839	-3.9922	0.000203835	0.00201625	0.272274
TMEM86A	-0.93883	-1.41228	-0.465376	4.56552	-3.97784	0.000213514	0.00208847	0.269899
HNRNPK	0.988819	0.490174	1.48746	7.62746	3.97799	0.000213409	0.00208847	0.266733
MCAM	-0.96351	-1.44894	-0.478081	4.75225	-3.9817	0.000210868	0.00206969	0.264036
SEPTIN5	0.985879	0.488707	1.48305	5.40125	3.97791	0.000213464	0.00208847	0.259721
SERPINB9	-0.933384	-1.40362	-0.46315	4.93595	-3.98184	0.000210769	0.00206969	0.259486
NAXE	1.01378	0.502765	1.5248	6.43086	3.97967	0.000212256	0.00208208	0.258942
XAF1	-0.986184	-1.4817	-0.490663	5.76079	-3.99239	0.000203705	0.00201616	0.256471
CERS4	1.09862	0.544953	1.65229	5.60315	3.98282	0.000215136	0.00209663	0.252671
PDE7B	-0.978951	-1.47389	-0.48401	4.12491	-3.96775	0.000220573	0.00213449	0.252144
PHTF1	-1.00055	-1.50546	-0.49565	4.77218	-3.9753	0.000215272	0.00209671	0.251433
NRP2	-0.998237	-1.50105	-0.495426	5.3824	-3.9826	0.000210256	0.00206614	0.248895
ACRV1	-0.84639	-1.27365	-0.419128	4.71107	-3.97387	0.000216263	0.0021022	0.2484
BBS12	-0.958382	-1.44194	-0.474826	4.89624	-3.97584	0.000214893	0.00209567	0.24328
LRP6	0.891936	0.441488	1.34238	5.65699	3.97216	0.000217461	0.00211056	0.240499
CPNE5	-1.08923	-1.63686	-0.541604	5.51234	-3.99581	0.000213698	0.00208878	0.235499
FZD4	-0.879261	-1.3229	-0.435622	5.15606	-3.97582	0.000214911	0.00209567	0.234289
GRIA4	-0.963912	-1.4521	-0.475724	4.33716	-3.96084	0.000225544	0.00217114	0.23376
ZNF750	1.27818	0.637982	1.91838	5.13437	4.02945	0.000230527	0.00219872	0.232877
TBX4	-0.988295	-1.488	-0.488587	4.6661	-3.96742	0.000220812	0.00213555	0.231777
IGF2BP3	1.7277	0.875801	2.57959	4.78499	4.14087	0.00025672	0.00238101	0.231588
NPIPB2	-0.815994	-1.2285	-0.403489	4.72937	-3.96821	0.000220246	0.00213258	0.231431
FAM167B	-1.01866	-1.53475	-0.502567	4.22738	-3.9595	0.000226521	0.00217674	0.230363
GAPT	-0.975788	-1.46907	-0.482511	4.81759	-3.96828	0.000220201	0.00213258	0.229693
GZMM	-0.910346	-1.36986	-0.450827	5.24144	-3.97412	0.000216092	0.0021022	0.226731
ZSCAN10	-1.05144	-1.58507	-0.517818	4.23393	-3.95264	0.000231578	0.00220608	0.226689
HIRIP3	-0.988934	-1.48979	-0.488074	4.18032	-3.96085	0.000225537	0.00217114	0.226427
LRRC8C	-0.895183	-1.34734	-0.443025	5.07858	-3.97155	0.000217892	0.0021135	0.224253
PRKDC	1.04133	0.514598	1.56806	6.12268	3.96586	0.000221924	0.00214505	0.223744
FKBP9	0.826951	0.408955	1.24495	6.42791	3.96867	0.000219922	0.00213194	0.219891
LRCH4	-0.827777	-1.24567	-0.409879	5.5426	-3.97357	0.000216472	0.0021022	0.219769
IL3	-0.917386	-1.38171	-0.453065	4.51528	-3.96343	0.000223667	0.00215937	0.218264
ENPP1	-1.00066	-1.50736	-0.493953	4.42631	-3.96158	0.000225006	0.00216849	0.214617
MS4A1	-1.06983	-1.61215	-0.527518	4.18056	-3.95732	0.000228114	0.00218569	0.214378
NDUFA6	1.12639	0.557443	1.69534	6.02091	3.97682	0.000225973	0.002174	0.212679
LRP2BP	-1.00116	-1.50854	-0.493781	4.45348	-3.9583	0.000227398	0.00218189	0.210628
SYT16	-0.913255	-1.37557	-0.450938	4.76153	-3.96269	0.000224203	0.00216328	0.210365
PIGV	-0.931658	-1.40316	-0.46016	4.87123	-3.96382	0.000223387	0.00215793	0.20938
FSCN1	1.22037	0.605851	1.83489	6.95359	4.00015	0.000233989	0.00222391	0.205795
BTF3	0.873531	0.430819	1.31624	7.78731	3.95817	0.000227491	0.00218189	0.205391
FXYD5	-1.1719	-1.75905	-0.584753	6.58031	-4.02357	0.000224462	0.00216451	0.204962
IGFBP2	1.93241	0.981689	2.88313	5.60139	4.16342	0.000270438	0.00248381	0.201975
EIF4EBP1	1.33195	0.664867	1.99904	6.0552	4.03818	0.000243187	0.0022925	0.197286
FAM91A1	0.860623	0.42462	1.29663	6.47513	3.95968	0.000226386	0.00217671	0.196832
IPO4	0.917063	0.451881	1.38224	4.8191	3.95471	0.000230044	0.0021978	0.193596
MRPL51	1.06968	0.527209	1.61215	6.69245	3.95562	0.000229366	0.00219386	0.192436
VDAC2	1.34586	0.671341	2.02038	6.97908	4.03596	0.000246147	0.00231283	0.192167
ABHD2	1.03618	0.510605	1.56175	5.98412	3.95494	0.000229875	0.00219746	0.18716
FRK	1.07115	0.527276	1.61503	4.73975	3.95083	0.000232935	0.00221772	0.178465
UBASH3B	-0.901648	-1.35951	-0.443783	4.60681	-3.95036	0.000233285	0.0022185	0.178117
ADAM33	-0.872096	-1.31454	-0.429654	4.83198	-3.95408	0.000230507	0.00219872	0.177475
TNFAIP3	-1.11501	-1.67723	-0.552803	5.73279	-3.98904	0.000228875	0.00219043	0.17522
ATM	-0.860021	-1.29634	-0.4237	5.0538	-3.95404	0.00023054	0.00219872	0.174397
CMTM7	-1.01918	-1.53636	-0.501994	5.05897	-3.95315	0.000231202	0.00220376	0.172669
DNAH12	-0.924779	-1.3955	-0.45406	4.26448	-3.94107	0.000240364	0.00227141	0.166916
TMEM9	0.827054	0.406924	1.24718	5.82211	3.94901	0.000234303	0.00222561	0.165362
RPLP1	1.16644	0.570236	1.76264	9.57296	3.92469	0.000253348	0.00235901	0.164463
GALNT18	1.09349	0.538254	1.64873	5.79284	3.95307	0.000236797	0.00224414	0.16322
KRT85	-0.870171	-1.31288	-0.427461	4.58463	-3.94296	0.000238905	0.00226151	0.159944
SCUBE1	-0.837763	-1.26344	-0.412088	4.8805	-3.94803	0.000235038	0.00223003	0.159621
RAP1A	-0.950617	-1.43262	-0.468616	5.81666	-3.95636	0.000228825	0.00219043	0.15955
RGCC	-0.997026	-1.50459	-0.489464	4.62003	-3.94054	0.000240774	0.00227289	0.158918
APOL3	-1.61175	-2.40967	-0.813824	4.95643	-4.12237	0.00026584	0.00244908	0.157661
MPV17L	-0.851638	-1.28409	-0.41919	5.29683	-3.95056	0.000233136	0.00221835	0.153957
TM6SF1	-1.01332	-1.52843	-0.498212	5.03471	-3.94626	0.000236382	0.00224149	0.151039
TCP1	1.08244	0.532047	1.63283	6.11395	3.94686	0.000239849	0.00226915	0.148071
NACA	1.07679	0.527077	1.6265	8.74045	3.92946	0.000249494	0.00233233	0.14475
NSDHL	1.11484	0.547775	1.68191	5.10561	3.94742	0.000244087	0.00229871	0.144096
PRPF4	0.987721	0.484893	1.49055	5.68438	3.94051	0.000240795	0.00227289	0.143361
FAM13C	-1.02728	-1.55176	-0.502789	4.08681	-3.92907	0.000249807	0.00233274	0.142739
C11orf96	-1.06313	-1.60547	-0.520786	4.5488	-3.93232	0.000247214	0.00232022	0.137386
ENAM	-1.08825	-1.6448	-0.531705	4.11268	-3.92252	0.000255115	0.00237145	0.136358
ADAMTS2	-1.16539	-1.75958	-0.57119	3.98239	-3.93943	0.000253917	0.00236164	0.135523
PRRC2C	0.927121	0.454759	1.39948	6.7034	3.9373	0.000243289	0.0022925	0.13494
UMODL1	-0.934182	-1.41068	-0.457684	4.50217	-3.93286	0.000246789	0.00231754	0.133738
ZFPM1	-0.908535	-1.37014	-0.446931	5.22137	-3.94829	0.000234842	0.00222945	0.133334
AJUBA	1.10537	0.541475	1.66927	5.12271	3.93357	0.000249328	0.0023321	0.131242
ZMAT3	0.947917	0.464657	1.43118	5.32016	3.93484	0.000245224	0.00230645	0.128706
FANCL	0.907198	0.444205	1.37019	5.05276	3.93066	0.000248539	0.00232868	0.115155
PRDX1	1.05294	0.515096	1.59078	7.39253	3.92722	0.000251299	0.00234257	0.114491
OR8G1	-0.842032	-1.27034	-0.413728	6.35807	-3.94379	0.000238269	0.00225679	0.114483
WNK2	0.934338	0.457415	1.41126	5.34048	3.93	0.000249061	0.00233093	0.112327
CAMSAP3	1.02231	0.500356	1.54426	5.2475	3.92906	0.00024982	0.00233274	0.111462
CD83	-0.901108	-1.36015	-0.442066	5.64297	-3.93788	0.000242842	0.0022909	0.109226
GDE1	0.907377	0.444246	1.37051	5.91981	3.93026	0.000248853	0.0023303	0.106773
ERAP2	-1.0425	-1.57448	-0.51052	4.91828	-3.93114	0.000248157	0.00232642	0.104121
INPP4B	-1.04437	-1.57707	-0.51166	5.21591	-3.93316	0.000247397	0.00232061	0.101301
OR10G4	-0.84275	-1.27317	-0.412335	5.00815	-3.9278	0.000250832	0.00234086	0.100447
TROAP	0.919981	0.449887	1.39008	5.0303	3.92583	0.000252423	0.00235172	0.0998848
CXXC5	-1.01504	-1.53246	-0.497622	5.59242	-3.93531	0.000244849	0.00230457	0.098988
LSAMP	-0.936229	-1.41578	-0.45668	4.3582	-3.9164	0.000260174	0.00241084	0.0902214
GLRX	-0.861705	-1.30103	-0.422382	6.18781	-3.93471	0.000245328	0.00230645	0.0883433
RPL37A	1.14319	0.55443	1.73195	10.0188	3.8951	0.000278538	0.00254336	0.0816689
ARL3	-0.83362	-1.25976	-0.407481	4.96948	-3.92423	0.000253717	0.00236111	0.0783265
APOC2	-1.14788	-1.73435	-0.561414	4.59785	-3.93368	0.00026436	0.00243817	0.0775755
SMIM33	-0.899934	-1.36101	-0.438857	4.53362	-3.91539	0.000261017	0.00241679	0.0752134
SYT6	-0.895551	-1.3553	-0.435804	4.31329	-3.90759	0.000267618	0.00246409	0.0743869
MRPL14	0.80731	0.39431	1.22031	6.01375	3.92128	0.000256132	0.00237688	0.0740085
SOWAHC	1.08561	0.529759	1.64146	4.88384	3.9195	0.000261668	0.0024201	0.0737066
ATP6V1B2	-0.995947	-1.50465	-0.487239	5.99594	-3.9274	0.000251149	0.00234249	0.072885
DDT	1.07335	0.523598	1.62309	5.99381	3.91745	0.000261358	0.00241858	0.0704364
PCOLCE	-1.02478	-1.55008	-0.499475	4.7005	-3.91343	0.000262661	0.00242461	0.065139
ZNF347	-1.03485	-1.56643	-0.503275	4.40673	-3.90525	0.000269635	0.00248093	0.0637725
CCNC	0.960345	0.468196	1.45249	6.2855	3.91443	0.000261822	0.00242017	0.0631829
CERS2	0.903618	0.440443	1.36679	5.84188	3.91361	0.00026251	0.00242461	0.0629354
MAPRE1	0.834513	0.407057	1.26197	6.91659	3.91633	0.000260229	0.00241084	0.0623653
XRCC6	0.853545	0.416005	1.29108	7.12724	3.91333	0.000262743	0.00242461	0.0613262
FBXO44	-0.783078	-1.18366	-0.382499	5.36205	-3.92152	0.000255937	0.00237688	0.0591025
COL18A1	-1.01096	-1.52813	-0.493791	5.3504	-3.92138	0.000256051	0.00237688	0.053815
S100A10	1.74568	0.87234	2.61903	7.79275	4.08568	0.00031053	0.0027726	0.0521855
NGRN	1.10905	0.54056	1.67754	5.36672	3.91762	0.000269748	0.00248093	0.0498925
CPB2	-0.931327	-1.41069	-0.451964	4.18281	-3.8974	0.000276493	0.00253168	0.0440726
IL1RAP	1.13434	0.552839	1.71584	5.38291	3.91965	0.000274158	0.00251309	0.0395354
WNT8B	-1.03767	-1.57218	-0.50315	4.27271	-3.89435	0.000279207	0.00254664	0.0373191
IL15	-0.90044	-1.364	-0.436884	4.43943	-3.89664	0.000277169	0.00253646	0.0365902
ASAP2	0.930611	0.452454	1.40877	5.11319	3.90423	0.000270512	0.00248381	0.0361861
DCT	-1.0283	-1.55865	-0.497951	4.18898	-3.88951	0.000283556	0.00257214	0.0301096
HSPA8	1.03889	0.503505	1.57428	8.5483	3.8926	0.000280774	0.00255388	0.0274117
ZNF418	-0.952821	-1.44234	-0.463302	5.00521	-3.90463	0.000270173	0.00248346	0.0263249
CCDC33	-0.936417	-1.41888	-0.45395	4.21782	-3.89349	0.000279972	0.0025494	0.0257787
MCPH1	-0.889465	-1.34676	-0.432175	4.77336	-3.90189	0.000272554	0.00250116	0.0227928
CSNK1A1	1.13515	0.553061	1.71723	6.39858	3.92051	0.000278711	0.00254353	0.0176685
CAPNS2	1.08829	0.528754	1.64782	4.80622	3.90449	0.000277633	0.00253649	0.0159183
PRR20A	-1.02904	-1.55633	-0.501737	5.91605	-3.91727	0.000265726	0.00244908	0.0150432
CEP72	0.918647	0.445696	1.3916	5.32287	3.89646	0.000277327	0.00253649	0.00988536
SLC22A14	-0.977429	-1.48187	-0.47299	4.33066	-3.887	0.000285843	0.00258858	0.00971428
COX7A2	0.971809	0.471466	1.47215	6.0694	3.89628	0.000277482	0.00253649	0.00639665
RPN1	1.08312	0.525811	1.64042	7.02957	3.9016	0.00028058	0.00255353	0.00266739
DHX40	0.9952	0.482524	1.50788	5.34976	3.89408	0.000279441	0.00254737	0.00229817
TOMM6	0.94661	0.458392	1.43483	7.47604	3.88951	0.00028356	0.00257214	0.0018913
SCAMP3	0.97796	0.474102	1.48182	6.06075	3.89359	0.00027988	0.0025494	0.0012568
HNRNPL	0.936414	0.453693	1.41913	7.34403	3.89143	0.000281819	0.00256198	0.000347099
MMP9	-1.80966	-2.71216	-0.907154	5.81791	-4.109	0.000317717	0.00281848	-0.000994282
DEFA1B	-0.966276	-1.46328	-0.469274	5.43697	-3.90015	0.000274076	0.00251309	-0.0079613
PPBP	-0.993107	-1.50412	-0.482093	5.53232	-3.89853	0.000275494	0.00252393	-0.0104839
ZNF284	-1.01205	-1.53497	-0.489132	4.33943	-3.88244	0.000290032	0.0026222	-0.0121864
ZC3H11A	0.811804	0.393199	1.23041	6.83245	3.89031	0.000282829	0.00256975	-0.0141599
ZBTB16	-0.91584	-1.38915	-0.442535	4.21679	-3.88164	0.000290773	0.00262746	-0.0146197
CYP4F11	2.07265	1.0332	3.11211	5.63004	4.09023	0.000345457	0.00300166	-0.0220767
PPP4R3B	0.90969	0.440211	1.37917	6.24098	3.887	0.000285839	0.00258858	-0.0245054
U2SURP	0.925451	0.447473	1.40343	5.61083	3.88403	0.000288563	0.00261178	-0.0294838
RAB30	-0.86588	-1.31349	-0.418266	4.61483	-3.88053	0.000291804	0.00263389	-0.0322799
ZC2HC1B	-0.979799	-1.48733	-0.472265	4.19144	-3.87267	0.000299225	0.00268327	-0.0343023
PAPOLA	1.03388	0.499802	1.56796	6.47817	3.88331	0.000289229	0.00261637	-0.0377178
RNF125	-0.922423	-1.39956	-0.445283	4.64334	-3.87813	0.000294054	0.0026513	-0.0395542
KMT5A	0.947461	0.457675	1.43725	5.58173	3.88054	0.000291797	0.00263389	-0.0402193
RGS16	-0.953208	-1.44506	-0.461357	5.58329	-3.8877	0.000285206	0.00258565	-0.0402621
HOOK2	1.07432	0.519086	1.62956	5.31829	3.8836	0.00029496	0.00265512	-0.0424699
ARHGEF40	-0.845173	-1.28103	-0.409313	5.30165	-3.88988	0.000283226	0.00257194	-0.0427849
FCHO1	-0.988436	-1.4995	-0.477377	4.80963	-3.87985	0.000292439	0.00263818	-0.0444811
CD19	-0.847477	-1.28604	-0.40891	4.61238	-3.87641	0.000295669	0.00265716	-0.0464612
OR5H14	-0.853182	-1.29459	-0.411774	4.87649	-3.87739	0.000294746	0.00265465	-0.0476629
ATP8B1	0.981075	0.473283	1.48887	5.41493	3.87574	0.000296306	0.00266143	-0.0503924
SIDT1	-0.889986	-1.35049	-0.429482	4.82164	-3.87692	0.000295189	0.00265574	-0.0511696
MAGEH1	-0.918591	-1.39394	-0.443245	4.75539	-3.87659	0.000295502	0.00265711	-0.0538067
HMGN3	0.854608	0.412079	1.29714	6.34365	3.87403	0.000297921	0.00267448	-0.0594889
C10orf82	-0.895352	-1.36022	-0.430484	4.30932	-3.86368	0.000307914	0.00275074	-0.0596885
STAT5A	-0.864583	-1.31188	-0.417284	5.11355	-3.87745	0.000294694	0.00265465	-0.059935
PRSS41	-0.909216	-1.38088	-0.437551	4.28652	-3.86697	0.000304705	0.00272354	-0.0625766
PAF1	0.848617	0.409068	1.28817	5.7689	3.87295	0.00029895	0.00268226	-0.0681034
OR1N1	-0.95586	-1.45168	-0.460043	4.5815	-3.86732	0.000304367	0.00272199	-0.0683029
NCSTN	0.953742	0.459025	1.44846	5.14159	3.86734	0.000304352	0.00272199	-0.0715141
RIPOR1	-0.8877	-1.34792	-0.427478	4.71454	-3.86933	0.000302422	0.002709	-0.0732029
PUF60	0.899238	0.433059	1.36542	6.41748	3.86954	0.000302218	0.00270864	-0.0732207
SOWAHD	-0.988383	-1.5025	-0.474266	4.2231	-3.85657	0.000314976	0.00280018	-0.0770222
TWF2	-0.853233	-1.29581	-0.410658	4.7626	-3.8674	0.000304294	0.00272199	-0.0798108
HBB	-1.09018	-1.65783	-0.52252	4.06945	-3.85255	0.000319025	0.00282402	-0.0808764
HINT1	0.992621	0.476547	1.5087	7.71026	3.85842	0.000313124	0.00278677	-0.0907298
SETDB2	-0.847911	-1.28863	-0.407196	4.75009	-3.85949	0.000312058	0.00278126	-0.102418
LGALSL	1.17249	0.566124	1.77886	5.15441	3.89393	0.000322166	0.00284876	-0.104438
NDUFAB1	0.967606	0.464693	1.47052	6.46142	3.85961	0.000311938	0.00278126	-0.104515
TRIM49B	-0.87106	-1.32395	-0.418167	4.84486	-3.85824	0.000313298	0.00278677	-0.10541
ICAM2	-0.934335	-1.41991	-0.448757	5.03955	-3.85995	0.000311599	0.00278065	-0.1084
BTG2	-1.32307	-2.00078	-0.645359	7.32498	-3.95625	0.000333304	0.00292065	-0.111733
POLR2L	0.964185	0.462228	1.46614	7.542	3.85328	0.000318282	0.00282198	-0.116831
NR2F1	-0.943508	-1.43405	-0.452967	5.26343	-3.85841	0.000313135	0.00278677	-0.119596
CHCHD2	1.12349	0.539153	1.70783	7.53069	3.86324	0.000327208	0.00288407	-0.122128
BUD31	0.894673	0.428834	1.36051	6.89499	3.85271	0.000318866	0.00282402	-0.124504
OR1E3	-0.932004	-1.41899	-0.445014	4.14404	-3.83915	0.000332909	0.00291874	-0.127228
IMP4	0.867534	0.416005	1.31906	5.81987	3.85424	0.000317318	0.00281797	-0.1273
DNAJB13	-0.977582	-1.48761	-0.467551	4.45405	-3.84498	0.000326797	0.00288231	-0.12852
RPRD2	0.797669	0.382193	1.21315	5.60723	3.85136	0.000320233	0.00283319	-0.128576
BIRC3	-1.7116	-2.58001	-0.843184	5.20813	-4.03174	0.00036907	0.00315535	-0.129269
GAS7	-0.975815	-1.48374	-0.467893	4.99514	-3.85397	0.000317589	0.00281848	-0.129334
LRRC25	-0.912025	-1.38665	-0.437403	5.09548	-3.85475	0.000316801	0.00281489	-0.129771
ADCYAP1	-0.976003	-1.48566	-0.466347	4.31992	-3.8416	0.000330333	0.00290387	-0.131227
ST6GAL1	-0.990483	-1.50532	-0.475648	6.18705	-3.85937	0.000312173	0.00278126	-0.13129
CD209	-0.929929	-1.41497	-0.444883	4.51247	-3.84596	0.00032579	0.00287772	-0.131731
RPL41	1.03403	0.491783	1.57628	9.96363	3.82537	0.0003478	0.00301883	-0.131757
HSPE1	0.97318	0.465538	1.48082	7.39637	3.84568	0.000326071	0.00287866	-0.136215
SPATA9	-0.862875	-1.31339	-0.412356	4.43238	-3.84213	0.000329771	0.00290149	-0.140538
TSEN15	0.984268	0.470539	1.498	5.38001	3.84341	0.000328431	0.00289331	-0.145852
AHNAK	1.21063	0.582191	1.83907	7.70681	3.88255	0.000343357	0.0029897	-0.14592
MAGT1	0.967117	0.462541	1.47169	6.05403	3.84495	0.000326833	0.00288231	-0.149333
FNDC1	-1.02279	-1.55837	-0.487218	4.1519	-3.83094	0.000341702	0.00298001	-0.149881
NEK6	-0.832981	-1.26669	-0.399268	6.25911	-3.85275	0.000318827	0.00282402	-0.151843
MRPS34	0.89998	0.429951	1.37001	5.93807	3.84101	0.00033095	0.00290775	-0.157759
MRPL37	0.822412	0.392772	1.25205	5.21916	3.83992	0.000332099	0.00291474	-0.159849
C4B	-1.22248	-1.85441	-0.590545	5.30542	-3.90718	0.000343287	0.0029897	-0.160442
CS	0.976107	0.466225	1.48599	6.83522	3.8403	0.0003317	0.00291278	-0.160783
FGD5	-0.848636	-1.29168	-0.405589	5.21344	-3.84246	0.000329429	0.00290056	-0.17111
CARM1	0.953916	0.455216	1.45262	5.80614	3.83714	0.000335042	0.00293122	-0.173332
HSD3B1	-0.871581	-1.32741	-0.415751	4.69447	-3.83568	0.000336604	0.00294332	-0.175636
ADNP	0.737911	0.352217	1.12361	6.63497	3.83794	0.00033419	0.00292531	-0.176168
ZNF69	-0.808634	-1.23085	-0.386423	5.40899	-3.84202	0.000329886	0.00290149	-0.178884
GOLGA8N	-0.863262	-1.31352	-0.41301	6.29705	-3.84613	0.000325607	0.00287765	-0.179255
BSN	-1.07226	-1.63486	-0.509671	4.45494	-3.82336	0.000350021	0.00303174	-0.180544
TMEM30B	1.10394	0.526643	1.68123	5.11222	3.84122	0.000347026	0.0030137	-0.182062
BYSL	0.907463	0.432298	1.38263	5.30778	3.83109	0.000341548	0.00298001	-0.182137
LAMP5	-0.9225	-1.40511	-0.439885	4.6964	-3.83445	0.000337914	0.00295321	-0.182193
TBC1D2B	-0.856699	-1.30433	-0.409071	5.72475	-3.83927	0.000332788	0.00291874	-0.1845
TIMMDC1	0.946684	0.450937	1.44243	5.61469	3.83074	0.000341926	0.00298039	-0.190926
CERS6	0.983571	0.468091	1.49905	5.58067	3.82765	0.000345296	0.00300166	-0.191595
OR52K2	-1.02812	-1.56832	-0.487914	4.21959	-3.8179	0.000356137	0.00306862	-0.192596
SLC4A3	-0.869174	-1.32405	-0.414303	4.99101	-3.83315	0.000339319	0.00296392	-0.194459
AKNAD1	-0.857	-1.30604	-0.407959	4.80098	-3.82854	0.000344322	0.00299653	-0.196888
ZBTB7B	0.939524	0.447586	1.43146	6.69829	3.83121	0.000341417	0.00298001	-0.197043
FRZB	-1.07985	-1.64616	-0.51354	4.28618	-3.82739	0.00035287	0.00304683	-0.19743
PHC2	-0.829629	-1.26325	-0.396006	6.70198	-3.83804	0.000334093	0.00292531	-0.197644
TUBB1	-1.04109	-1.58862	-0.493555	4.06542	-3.8143	0.000360222	0.00309283	-0.199639
SCARA5	-0.911831	-1.39015	-0.433512	4.68294	-3.82415	0.000349147	0.00302735	-0.203249
TRA2A	0.846508	0.402849	1.29017	7.04939	3.82754	0.000345411	0.00300166	-0.204071
TMPRSS9	-0.979033	-1.49288	-0.465181	4.58051	-3.82205	0.000351475	0.00303796	-0.205923
CALM2	1.12985	0.537973	1.72172	7.72429	3.83697	0.000359656	0.00309282	-0.208531
HADHA	0.81883	0.389251	1.24841	5.63782	3.82374	0.000349603	0.00302971	-0.209843
AFG3L2	0.958682	0.455797	1.46157	5.64671	3.82423	0.00034906	0.00302735	-0.210539
PLA2G2A	-0.944362	-1.44042	-0.448301	4.60826	-3.81893	0.000354973	0.00306018	-0.216114
PATJ	0.845823	0.401929	1.28972	5.68138	3.82241	0.000351074	0.00303796	-0.216133
HEYL	-0.908981	-1.38626	-0.4317	4.69073	-3.82048	0.000353232	0.00304836	-0.216195
NDUFA5	0.879961	0.417994	1.34193	6.23683	3.82111	0.000352522	0.00304542	-0.218648
CAPN1	0.901158	0.428183	1.37413	5.9682	3.82209	0.000351436	0.00303796	-0.22478
UPK1B	2.07245	1.01409	3.13081	5.44053	4.01839	0.000423421	0.00348931	-0.224953
ATP1B2	-0.879837	-1.34267	-0.417002	4.40855	-3.81341	0.00036123	0.00309794	-0.225922
IFI30	-1.78597	-2.69932	-0.872626	8.32931	-4.00495	0.000412947	0.00341893	-0.226761
RAB11A	1.00013	0.474132	1.52613	7.4246	3.81426	0.000360258	0.00309283	-0.232471
NIPAL2	1.00529	0.47678	1.53379	5.10923	3.81573	0.000358585	0.00308809	-0.234613
FUBP3	0.829295	0.39376	1.26483	6.26125	3.81965	0.000354158	0.00305475	-0.235607
SNRPE	0.895149	0.424425	1.36587	6.64158	3.81476	0.000359695	0.00309282	-0.239742
HNRNPUL1	0.989347	0.469183	1.50951	6.9776	3.81545	0.000358907	0.00308926	-0.240211
SFRP4	-1.06391	-1.62339	-0.504425	4.7181	-3.81725	0.000365538	0.00313164	-0.242715
CLDN1	1.78058	0.866742	2.69442	5.65098	3.98871	0.000424601	0.00349439	-0.242992
DMXL2	-0.841948	-1.28384	-0.400057	6.10661	-3.82215	0.000351371	0.00303796	-0.243367
NBPF6	-0.925615	-1.41326	-0.437968	4.59052	-3.8077	0.00036782	0.00314891	-0.243781
KCNJ8	-0.839457	-1.28099	-0.397919	4.84381	-3.81389	0.000360682	0.00309486	-0.244676
SRARP	-1.06642	-1.63032	-0.502515	3.79842	-3.79369	0.000384489	0.00324648	-0.251147
SIGLEC6	-1.00539	-1.53508	-0.475703	4.71932	-3.8076	0.000367936	0.00314891	-0.255812
SQSTM1	0.955753	0.451511	1.46	7.90632	3.80228	0.000374187	0.0031884	-0.257476
CALN1	-0.991854	-1.51614	-0.467572	4.26585	-3.79508	0.000382803	0.0032392	-0.259686
SYNJ1	-0.861407	-1.31472	-0.408097	5.04327	-3.81198	0.000362875	0.00311043	-0.260204
DPYSL2	-1.07447	-1.63908	-0.509866	5.35067	-3.82339	0.000369273	0.00315545	-0.260728
SARS2	0.810067	0.382933	1.2372	5.20414	3.80448	0.000371593	0.00316872	-0.264329
FLNB	0.996461	0.471228	1.52169	5.58057	3.8058	0.00037004	0.00316037	-0.264824
MRGPRE	-0.807629	-1.23236	-0.382897	5.5898	-3.81447	0.000360021	0.00309283	-0.27117
RPS4X	1.06173	0.499064	1.6244	9.28498	3.7853	0.000394803	0.00329584	-0.271648
PFDN2	0.926946	0.438247	1.41565	6.23369	3.80496	0.000371025	0.00316714	-0.2732
ZNF692	0.85112	0.402056	1.30018	5.90412	3.80207	0.000374431	0.0031884	-0.274842
CDC42BPA	0.932497	0.440336	1.42466	5.55538	3.80083	0.000375909	0.00319726	-0.276097
KIFC2	0.964284	0.45584	1.47273	6.22863	3.80452	0.000371547	0.00316872	-0.278119
GFM1	0.87004	0.410781	1.3293	5.78222	3.80031	0.000376525	0.0031992	-0.281105
NAA20	1.0964	0.519185	1.67361	6.33979	3.81793	0.000381532	0.00323178	-0.281998
SCT	-0.92278	-1.41115	-0.434407	4.30609	-3.79039	0.000388515	0.00327096	-0.285641
EIF3D	0.963854	0.45496	1.47275	6.92778	3.79945	0.000377542	0.0032062	-0.285914
SLC14A2	-0.881024	-1.34727	-0.414775	4.42869	-3.7906	0.000388255	0.00327096	-0.288014
TCIRG1	-1.02063	-1.55732	-0.483943	5.9989	-3.81892	0.000368347	0.0031508	-0.288168
SLC25A39	0.919829	0.434122	1.40554	6.66478	3.79901	0.000378073	0.00320905	-0.289287
SF1	1.04141	0.491592	1.59122	6.95739	3.80123	0.000380961	0.00323025	-0.289691
SYTL2	-0.998331	-1.52624	-0.47042	4.69064	-3.7936	0.000384597	0.00324648	-0.290009
P2RX7	-0.897429	-1.3715	-0.423357	4.82677	-3.79746	0.000379929	0.00322315	-0.290548
ZNF624	-0.937097	-1.43271	-0.441483	4.5374	-3.79297	0.000385364	0.00325088	-0.292803
GHITM	0.99877	0.470938	1.5266	6.03709	3.79584	0.000381886	0.00323311	-0.293193
MRAS	-0.930534	-1.42571	-0.43536	4.01189	-3.76975	0.00041465	0.00342787	-0.294848
GPR55	-0.963757	-1.474	-0.45351	4.57118	-3.789	0.000390223	0.00328141	-0.295105
CLSTN1	0.747577	0.353139	1.14201	6.44087	3.80203	0.000374482	0.0031884	-0.295475
GIT1	0.96434	0.454484	1.4742	6.06616	3.7942	0.000383863	0.00324485	-0.296336
PROK2	-0.934191	-1.42904	-0.439342	4.37295	-3.78705	0.000392636	0.00328204	-0.298194
CHST7	0.972551	0.458266	1.48683	5.23045	3.79356	0.000384645	0.00324648	-0.299677
SELE	-0.867765	-1.32576	-0.409772	5.32293	-3.80085	0.000375885	0.00319726	-0.299851
CDK4	1.11988	0.529095	1.71066	7.18592	3.81162	0.000394385	0.00329499	-0.30106
CHRNA6	-0.991412	-1.5164	-0.466421	4.41252	-3.78826	0.000391137	0.00328204	-0.302428
DUX1	-0.907313	-1.38678	-0.427851	5.13067	-3.79613	0.000381534	0.00323178	-0.303697
CPVL	-0.795201	-1.21629	-0.374116	4.50901	-3.7883	0.00039108	0.00328204	-0.30471
CATSPER4	-0.968665	-1.48219	-0.455142	4.55436	-3.784	0.000396432	0.00330373	-0.305537
TMEM97	0.890747	0.419138	1.36236	5.55702	3.78887	0.000390377	0.00328141	-0.306537
TMC3	-0.991851	-1.51758	-0.466122	4.2438	-3.78462	0.000395653	0.00329986	-0.306952
SAMHD1	-1.12461	-1.7145	-0.534717	6.3706	-3.84235	0.000388158	0.00327096	-0.309545
ELOA3P	-0.864777	-1.32125	-0.408303	5.94307	-3.80037	0.000376457	0.0031992	-0.310459
ZNF781	-0.80445	-1.22973	-0.379167	5.08024	-3.79453	0.00038346	0.0032431	-0.311437
ANKRD31	-0.922295	-1.41162	-0.432966	4.40512	-3.781	0.000400199	0.00333344	-0.314091
HSPB3	-0.901643	-1.37923	-0.424054	4.58192	-3.7872	0.000392448	0.00328204	-0.314858
MFSD14B	0.892885	0.420313	1.36546	6.02165	3.79022	0.000388718	0.00327096	-0.315399
GDPD1	-0.940289	-1.43826	-0.442323	4.83493	-3.7879	0.000391574	0.00328204	-0.315846
VPS37B	0.94387	0.443561	1.44418	5.18404	3.78453	0.000395767	0.00329986	-0.316294
NOL3	0.86283	0.405788	1.31987	5.45937	3.7871	0.000392567	0.00328204	-0.31972
PTPN11	0.80859	0.38063	1.23655	6.72687	3.79021	0.000388735	0.00327096	-0.320055
DCAF12	0.95816	0.45063	1.46569	5.53425	3.78716	0.000392495	0.00328204	-0.320518
VPS35	0.809329	0.380688	1.23797	6.16677	3.78764	0.000391896	0.00328204	-0.321489
COX8A	1.20738	0.570904	1.84385	7.68177	3.82518	0.00041601	0.00343739	-0.322201
FBXO9	0.830189	0.390503	1.26987	5.85869	3.78767	0.000391862	0.00328204	-0.322278
KARS1	0.822992	0.387078	1.25891	5.88908	3.78733	0.00039229	0.00328204	-0.326561
ACAD9	0.887399	0.417111	1.35769	5.57999	3.78524	0.000394886	0.00329584	-0.328908
H4C5	1.04412	0.489401	1.59883	7.92063	3.77586	0.000406741	0.00337941	-0.329576
NOVA2	-1.03573	-1.58634	-0.485113	4.28033	-3.77343	0.000409866	0.00340024	-0.332145
VSIG4	-0.864024	-1.32324	-0.404805	4.52015	-3.77437	0.000408659	0.00339193	-0.334959
DDX20	-0.914239	-1.39831	-0.430172	5.3441	-3.78872	0.000390573	0.00328141	-0.338113
GNLY	-1.60967	-2.4415	-0.777828	5.10904	-3.9574	0.000448136	0.00363934	-0.342315
AMIGO2	-0.950972	-1.45557	-0.446379	5.14682	-3.78063	0.000400666	0.00333565	-0.343833
MCCD1	-0.923735	-1.41403	-0.433441	4.87833	-3.77945	0.000402162	0.00334641	-0.344049
TRIML1	-0.928711	-1.42289	-0.434535	4.30025	-3.76996	0.000414373	0.0034273	-0.346949
PTPRM	-0.949288	-1.45327	-0.44531	5.03084	-3.77854	0.000403316	0.00335433	-0.350037
DYNC1I2	0.854912	0.400798	1.30903	5.82788	3.77654	0.000405865	0.00337383	-0.351642
PHF20L1	0.867031	0.406239	1.32782	5.81161	3.77457	0.000408394	0.00339144	-0.354725
MGP	-1.83285	-2.78024	-0.885459	5.47785	-3.96599	0.000471334	0.00378281	-0.358215
[truncated: 3,262 more rows]

## Sheet: DEGs.LUAD.Tumor.vs.Immune
# DEGs between LUAD Tumor vs Immune samples
	logFC	CI.L	CI.R	AveExpr	t	P.Value	adj.P.Val	B
NKX2-1	3.06009	2.37396	3.74621	5.07402	8.94686	3.74368e-12	6.18044e-08	16.9849
SFTA3	2.73826	2.04506	3.43146	4.88635	7.92415	1.53975e-10	1.27098e-06	13.5965
NAPSA	2.9321	2.17667	3.68753	6.7092	7.78612	2.55622e-10	1.40669e-06	13.0496
LPCAT1	2.7888	2.05595	3.52164	5.92458	7.63386	4.47618e-10	1.84743e-06	12.5969
ITGA3	2.82713	2.05012	3.60414	6.19602	7.3072	1.93248e-09	6.38067e-06	11.2747
SDC4	2.72095	1.91023	3.53167	6.53268	6.74715	1.75097e-08	4.22145e-05	9.23576
DPP4	2.33481	1.62786	3.04176	5.26903	6.62523	1.85443e-08	4.22145e-05	9.18251
SFTPB	3.3046	2.34043	4.26876	5.81423	6.92107	2.092e-08	4.22145e-05	9.01361
LMO3	2.27476	1.57969	2.96983	4.906	6.56518	2.31435e-08	4.22145e-05	8.98717
IRX2	2.39957	1.66334	3.1358	5.39941	6.53817	2.55706e-08	4.22145e-05	8.88804
CDH1	2.46295	1.69982	3.22609	7.26146	6.48	3.6725e-08	5.51175e-05	8.55628
OCIAD2	2.27173	1.56063	2.98282	6.66181	6.40865	4.12062e-08	5.66894e-05	8.4433
CAPN8	2.43643	1.67423	3.19862	5.0119	6.41823	4.60452e-08	5.84739e-05	8.34793
LAMB3	2.47873	1.69798	3.25949	5.15317	6.37242	5.16534e-08	6.09104e-05	8.21679
ITGB4	2.16499	1.47511	2.85487	6.35337	6.29533	6.25213e-08	6.11968e-05	8.06142
PTPRF	1.83132	1.24648	2.41616	6.64196	6.28154	6.57726e-08	6.11968e-05	8.01997
LAPTM4B	2.07659	1.41348	2.7397	6.91465	6.28203	6.56551e-08	6.11968e-05	8.00343
TRBC1	-2.52554	-3.31999	-1.73109	6.17443	-6.39722	7.04306e-08	6.11968e-05	7.97926
SERPINF1	-2.06047	-2.7204	-1.40054	5.92591	-6.26334	7.03227e-08	6.11968e-05	7.97596
GPRC5A	2.45396	1.6691	3.23882	6.15352	6.2827	8.46757e-08	6.98956e-05	7.78691
ERRFI1	2.20508	1.49058	2.91958	5.74014	6.19097	9.17297e-08	7.13892e-05	7.70682
PON2	2.32561	1.57274	3.07849	5.38713	6.19936	9.51338e-08	7.13892e-05	7.67007
SLC34A2	3.50579	2.42597	4.58561	6.48093	6.58523	1.17427e-07	8.42871e-05	7.44546
TNFSF8	-1.98793	-2.64151	-1.33435	4.40104	-6.10157	1.27313e-07	8.75758e-05	7.38745
SPINT2	2.10007	1.40559	2.79455	6.5274	6.06615	1.44949e-07	9.57187e-05	7.28077
MRC1	-1.77889	-2.37266	-1.18513	5.37046	-6.00997	1.78023e-07	0.000113038	7.10707
CLPTM1L	2.05884	1.36344	2.75423	6.82766	5.93923	2.30514e-07	0.000139822	6.84431
SFTA2	2.63755	1.76966	3.50544	4.77919	6.13276	2.54472e-07	0.000139822	6.79184
MYO6	2.03828	1.34733	2.72924	5.89192	5.91771	2.49353e-07	0.000139822	6.7771
ERV3-1	1.95734	1.29276	2.62192	5.57801	5.90823	2.58122e-07	0.000139822	6.74461
COL6A3	-2.04967	-2.74693	-1.35241	6.92599	-5.89692	2.68991e-07	0.000139822	6.70687
C1orf162	-1.78726	-2.39581	-1.17871	6.17334	-5.89155	2.74302e-07	0.000139822	6.70087
PLCB2	-1.61112	-2.16017	-1.06207	5.76624	-5.88641	2.79491e-07	0.000139822	6.68531
EPS8L2	2.4153	1.60323	3.22737	6.84166	5.98663	3.0177e-07	0.000146527	6.62142
DHCR24	2.27122	1.49889	3.04355	6.42742	5.90794	3.12675e-07	0.000147485	6.57554
NR2F6	2.1226	1.39443	2.85078	6.40258	5.84748	3.22109e-07	0.000147714	6.53828
TPSAB1	-2.01894	-2.71791	-1.31997	6.09234	-5.79473	3.93688e-07	0.000175659	6.36291
MYO1F	-1.60483	-2.16318	-1.04648	5.43639	-5.76583	4.33443e-07	0.00018348	6.2742
PLPP2	2.11048	1.37623	2.84473	5.61974	5.76598	4.33211e-07	0.00018348	6.25121
MET	2.45824	1.61637	3.30011	5.90026	5.88501	5.00023e-07	0.000206372	6.15869
DDR1	1.86123	1.20764	2.51482	6.37924	5.7126	5.2581e-07	0.000211722	6.08413
NCKAP1L	-1.90889	-2.58126	-1.23652	4.9713	-5.69522	5.60004e-07	0.000220122	6.0237
CAPN2	1.91646	1.23581	2.59711	6.7201	5.64827	6.6381e-07	0.000254857	5.86556
NCKAP1	2.17843	1.40621	2.95065	6.06887	5.66678	7.26734e-07	0.000268264	5.7899
IL10RA	-1.75359	-2.37935	-1.12782	6.42163	-5.62152	7.31229e-07	0.000268264	5.78348
SCNN1A	2.64075	1.72923	3.55228	6.6628	5.86193	8.35882e-07	0.000293608	5.7095
IRF8	-1.78775	-2.42832	-1.14719	5.32918	-5.59867	7.94178e-07	0.000285024	5.70379
MORF4L2	1.80881	1.15765	2.45997	6.30369	5.57244	8.73093e-07	0.000300289	5.61194
PTPRC	-2.0573	-2.80364	-1.31097	5.76765	-5.53873	1.17554e-06	0.000396062	5.35133
SFTPD	2.10719	1.33789	2.87648	5.05744	5.5003	1.26069e-06	0.000414221	5.27377
MBIP	1.90226	1.20416	2.60035	5.53194	5.4663	1.27962e-06	0.000414221	5.25487
CD68	-2.16217	-2.94673	-1.3776	6.9248	-5.54525	1.33125e-06	0.00041791	5.2442
PLEK	-1.78911	-2.44727	-1.13096	5.14864	-5.45313	1.34164e-06	0.00041791	5.21379
DUSP6	1.76319	1.11287	2.4135	6.91618	5.4389	1.41199e-06	0.000431677	5.16117
LST1	-1.57841	-2.16353	-0.993294	5.64081	-5.41145	1.55814e-06	0.000467697	5.07591
CD53	-2.04204	-2.79546	-1.28861	5.81343	-5.45193	1.77979e-06	0.000515483	4.97363
CD48	-1.67474	-2.29942	-1.05006	4.93361	-5.3781	1.75598e-06	0.000515483	4.95944
MPZL2	2.12123	1.33459	2.90788	6.01068	5.42119	1.87475e-06	0.000517051	4.91636
ABCC3	1.90423	1.19188	2.61658	5.54038	5.36246	1.8571e-06	0.000517051	4.90874
KRT8	2.16891	1.36271	2.97511	8.10888	5.40575	1.87916e-06	0.000517051	4.9037
EVI2B	-1.76259	-2.42454	-1.10064	6.38213	-5.34149	2.00176e-06	0.000541754	4.84153
CD4	-1.80514	-2.4861	-1.12418	5.57706	-5.31772	2.17916e-06	0.000580255	4.76213
TSPAN13	2.15079	1.34818	2.9534	6.49301	5.39166	2.24116e-06	0.00058729	4.75573
PGRMC1	1.96554	1.22176	2.70932	5.5679	5.3028	2.36574e-06	0.00061025	4.68517
MLPH	1.62693	1.0045	2.24936	4.9394	5.24342	2.84018e-06	0.000721362	4.51428
TBC1D4	-1.42944	-1.97748	-0.881388	5.61034	-5.2322	2.95586e-06	0.000739368	4.47742
WIPF1	-1.77876	-2.46269	-1.09483	6.42266	-5.21729	3.11683e-06	0.000767996	4.42776
FERMT3	-1.61473	-2.23706	-0.992405	5.14976	-5.20498	3.25611e-06	0.000790517	4.38718
LSR	1.64963	1.01232	2.28694	6.07627	5.19245	3.40436e-06	0.00081453	4.34578
LCP2	-1.65322	-2.29273	-1.01371	6.87737	-5.18588	3.48469e-06	0.000821839	4.32417
SPINT1	1.95136	1.19865	2.70407	5.84933	5.2058	3.55748e-06	0.00082719	4.31241
MPEG1	-1.48431	-2.063	-0.905617	5.8421	-5.14536	4.02298e-06	0.000914118	4.18793
APLP2	1.85405	1.13102	2.57708	7.56182	5.14402	4.04208e-06	0.000914118	4.18102
ITGAV	1.58006	0.962731	2.19739	6.3557	5.13446	4.18126e-06	0.000932816	4.15438
DCBLD2	1.90332	1.16037	2.64628	5.51935	5.14211	4.28514e-06	0.000943245	4.13615
AGPAT2	1.71368	1.04272	2.38463	6.17871	5.12359	4.34518e-06	0.000943877	4.11855
STAB1	-1.75007	-2.4385	-1.06163	6.31136	-5.09951	4.73128e-06	0.0010144	4.03884
ROS1	1.7977	1.08828	2.50712	4.48382	5.0834	5.00832e-06	0.00106003	3.98677
MARCKS	-1.59926	-2.23178	-0.966732	7.17406	-5.07199	5.214e-06	0.00108959	3.94822
CLDN4	2.64415	1.63804	3.65025	6.73968	5.33849	6.02495e-06	0.00116389	3.90106
ITGA4	-1.69251	-2.36459	-1.02043	5.57454	-5.05183	5.59806e-06	0.00113973	3.87966
TOM1L1	1.55796	0.939046	2.17688	5.40547	5.04966	5.64116e-06	0.00113973	3.8763
RAB5IF	1.82347	1.09893	2.54801	7.30194	5.04866	5.66102e-06	0.00113973	3.87304
PLXDC2	-1.77104	-2.47719	-1.0649	5.27842	-5.03125	6.0234e-06	0.00116389	3.81389
GOLM1	1.818	1.0925	2.54349	4.91117	5.02686	6.11271e-06	0.00116389	3.80167
ZEB2	-1.43219	-2.00379	-0.860583	5.62	-5.02624	6.12608e-06	0.00116389	3.79512
CYTIP	-1.64371	-2.29978	-0.987643	6.06411	-5.02589	6.13353e-06	0.00116389	3.79443
CTTN	1.91559	1.15107	2.68011	6.72651	5.0336	6.72007e-06	0.0012607	3.72455
IQGAP2	-1.38251	-1.93774	-0.827271	5.45929	-4.99491	6.83925e-06	0.00126864	3.69384
MMP2	-1.98848	-2.77877	-1.19818	6.33664	-5.0674	7.31037e-06	0.00130021	3.66368
CD52	-1.91454	-2.67833	-1.15076	5.29401	-5.04229	7.24029e-06	0.00130021	3.66311
XPR1	1.65982	0.991575	2.32806	6.44212	4.98268	7.13929e-06	0.00130021	3.65748
TRIM37	1.76517	1.05347	2.47687	4.41169	4.97539	7.32446e-06	0.00130021	3.62798
NDNF	1.79658	1.07175	2.52141	5.02591	4.97218	7.4077e-06	0.001301	3.62323
CGN	1.72747	1.02692	2.42803	5.11521	4.9466	8.10195e-06	0.00140795	3.54004
SRGN	-1.79832	-2.52638	-1.07026	6.39438	-4.96044	8.42135e-06	0.00143328	3.50924
EPHB4	1.58262	0.939583	2.22565	6.21627	4.93719	8.37352e-06	0.00143328	3.50854
PERP	1.74544	1.03361	2.45727	8.12497	4.91886	8.92807e-06	0.00149459	3.44972
VSIG4	-1.4274	-2.00966	-0.84514	4.52015	-4.91775	8.96267e-06	0.00149459	3.44393
OSMR	1.78637	1.05675	2.51599	5.92917	4.9115	9.16103e-06	0.00149962	3.42639
ATP11A	1.70492	1.00851	2.40133	5.33423	4.91107	9.17446e-06	0.00149962	3.42482
ICAM1	1.87232	1.10782	2.63683	6.32231	4.91588	9.45303e-06	0.00151654	3.4026
ITGAL	-1.42803	-2.01239	-0.843671	5.56787	-4.90224	9.46175e-06	0.00151654	3.39097
ARHGAP9	-1.61196	-2.27306	-0.950852	4.97973	-4.89125	9.83192e-06	0.00156072	3.3584
POR	1.36963	0.807125	1.93213	6.04214	4.88446	1.00678e-05	0.00158295	3.3366
TMEM119	-1.58826	-2.2413	-0.935216	5.48252	-4.87886	1.02663e-05	0.00159892	3.31347
AGRN	1.64239	0.966449	2.31832	6.03945	4.87424	1.04331e-05	0.00159893	3.30404
PECAM1	-1.54722	-2.18409	-0.910353	5.86051	-4.8735	1.046e-05	0.00159893	3.29546
ITGB6	2.24633	1.33214	3.16052	4.22299	4.95367	1.14929e-05	0.00172488	3.24856
ENTPD1	-1.59414	-2.25308	-0.935192	5.17628	-4.85304	1.12328e-05	0.00170131	3.23308
PKP4	1.55555	0.911337	2.19977	5.5319	4.84385	1.15978e-05	0.00172494	3.20957
WAS	-1.47404	-2.08557	-0.862512	6.15097	-4.83537	1.19454e-05	0.00176077	3.17186
PAWR	1.52154	0.889789	2.1533	5.31435	4.8314	1.21111e-05	0.0017694	3.16971
GPRIN3	-1.33649	-1.8929	-0.780075	5.08976	-4.81843	1.26696e-05	0.00183476	3.12048
IGFBP7	-1.8064	-2.55662	-1.05619	6.55664	-4.83812	1.33212e-05	0.00189587	3.08748
DOCK2	-1.5239	-2.1598	-0.888006	5.80866	-4.80738	1.31651e-05	0.00188993	3.08173
TRAC	-2.59841	-3.64454	-1.55228	5.04168	-5.04619	1.46616e-05	0.001984	3.076
HCLS1	-2.18187	-3.07285	-1.29088	5.65503	-4.95561	1.48846e-05	0.0019978	3.03728
AHCYL2	1.69834	0.987024	2.40965	5.3117	4.78962	1.40022e-05	0.00197574	3.03148
ITGA2	1.65273	0.960064	2.3454	5.56236	4.78647	1.41557e-05	0.00197959	3.02157
LSP1	-1.87062	-2.64699	-1.09424	6.81885	-4.84976	1.44891e-05	0.001984	3.0211
MICAL2	1.51558	0.880085	2.15107	5.18761	4.78417	1.42693e-05	0.00197959	3.0134
TAX1BP1	1.55877	0.904106	2.21344	6.06636	4.7764	1.46586e-05	0.001984	2.98938
TMEM176A	-1.45319	-2.06517	-0.841201	4.83216	-4.76341	1.53328e-05	0.00202486	2.94852
CCDC102B	-1.57715	-2.24163	-0.912678	4.26198	-4.76138	1.54409e-05	0.00202486	2.94537
SMURF1	1.55901	0.902144	2.21587	5.54923	4.76113	1.54542e-05	0.00202486	2.9422
PDCD6	1.52333	0.880892	2.16577	6.5449	4.75664	1.56961e-05	0.00204037	2.92534
FCGR3A	-1.76769	-2.5148	-1.02058	6.70793	-4.75064	1.70526e-05	0.00219938	2.85549
MGST1	3.15879	1.88607	4.43152	6.56449	5.0833	2.19132e-05	0.00263141	2.75566
GMFG	-1.50633	-2.14903	-0.863638	6.02524	-4.70168	1.89761e-05	0.0024285	2.74108
SIGLEC1	-1.7843	-2.54626	-1.02234	4.60573	-4.69944	1.96367e-05	0.00246978	2.7256
CD55	2.63667	1.55653	3.71681	6.26755	4.97501	2.2102e-05	0.00263141	2.71829
TMEM54	1.59273	0.911409	2.27406	5.67517	4.6895	1.97895e-05	0.00246978	2.71063
ACSL5	1.61647	0.924762	2.30819	5.02757	4.68793	1.98971e-05	0.00246978	2.70518
SELPLG	-1.53383	-2.19016	-0.877514	5.04685	-4.68813	1.98827e-05	0.00246978	2.70136
TRPV2	-1.6652	-2.3806	-0.949801	4.638	-4.66934	2.12107e-05	0.00259384	2.65347
LILRB3	-1.33347	-1.90589	-0.761059	5.20663	-4.67317	2.09337e-05	0.00257906	2.65008
EPS8	1.75961	1.00513	2.51409	6.14847	4.68279	2.15192e-05	0.0026122	2.64114
MYOF	1.61653	0.920146	2.3129	6.54595	4.65666	2.21555e-05	0.00263141	2.60919
BIN2	-1.3409	-1.91903	-0.762779	5.35137	-4.65279	2.24517e-05	0.00264754	2.58569
FCER1G	-1.74431	-2.49271	-0.995913	6.11535	-4.68525	2.30213e-05	0.00265776	2.57893
ADA2	-1.69834	-2.42857	-0.968112	6.14564	-4.67195	2.29932e-05	0.00265776	2.57435
TNFRSF4	-1.43464	-2.05381	-0.81547	5.4391	-4.64805	2.28203e-05	0.00265776	2.57043
SDC1	2.26968	1.31481	3.22455	6.74236	4.81792	2.52832e-05	0.00289862	2.55854
FPR1	-1.51008	-2.16733	-0.852837	4.7646	-4.60904	2.6085e-05	0.00296991	2.45996
FCGR2C	-1.54713	-2.22317	-0.871089	7.63326	-4.59083	2.77619e-05	0.00313919	2.40329
ESRP1	1.41105	0.793574	2.02853	6.51259	4.58414	2.84034e-05	0.00318988	2.3746
MS4A7	-1.98639	-2.84439	-1.12838	4.80442	-4.66983	2.99809e-05	0.00325628	2.3683
TMEM30B	1.78415	1.00462	2.56369	5.11222	4.59748	2.95159e-05	0.00325628	2.35462
ENO1	1.78473	1.00313	2.56632	7.85955	4.58471	2.99527e-05	0.00325628	2.34035
BAIAP2L1	1.3852	0.777191	1.99322	5.51343	4.57023	2.9785e-05	0.00325628	2.33009
LRIG3	2.20896	1.26341	3.15451	5.34247	4.73466	3.23839e-05	0.0034716	2.32774
SIRPA	-1.51346	-2.17774	-0.849182	5.21803	-4.57044	2.97636e-05	0.00325628	2.32537
PLEKHO1	-1.38418	-1.9932	-0.775156	5.9151	-4.55929	3.09183e-05	0.00333614	2.28561
PLA2G7	-1.51862	-2.18996	-0.847277	5.01424	-4.53776	3.32703e-05	0.00350356	2.23583
EPCAM	1.68726	0.942839	2.43168	5.42295	4.54986	3.32804e-05	0.00350356	2.23484
GTF2I	1.49575	0.834322	2.15719	7.2925	4.53641	3.34243e-05	0.00350356	2.2292
PTAFR	-1.58976	-2.29349	-0.88604	4.46189	-4.53178	3.39554e-05	0.00350356	2.2231
CD37	-1.46299	-2.11037	-0.815602	4.79346	-4.53332	3.37779e-05	0.00350356	2.2137
TRAM1	1.53894	0.857317	2.22057	7.35566	4.52912	3.42637e-05	0.00351342	2.21007
OR1E1	-1.39602	-2.01398	-0.778072	5.0748	-4.53185	3.39465e-05	0.00350356	2.20628
DSP	1.88198	1.05635	2.70761	7.07912	4.59124	3.54813e-05	0.0035916	2.20158
ERBB2	1.36621	0.759777	1.97265	6.0628	4.51929	3.54275e-05	0.0035916	2.16864
PON3	1.5782	0.877341	2.27905	4.82305	4.51721	3.56789e-05	0.0035916	2.1657
SLCO2B1	-1.63507	-2.36064	-0.909499	6.1515	-4.52549	3.70089e-05	0.00370291	2.13025
CTDSP2	1.44609	0.801598	2.09058	7.05141	4.50107	3.76895e-05	0.00374829	2.11642
KRTCAP3	1.61254	0.892497	2.33258	5.1422	4.49252	3.87994e-05	0.00383557	2.09819
SOX4	1.44157	0.796781	2.08637	6.61081	4.48492	3.98122e-05	0.00391226	2.06415
PKP3	1.93903	1.08188	2.79618	6.06148	4.56161	4.16648e-05	0.00402248	2.06263
IKZF1	-1.43235	-2.07378	-0.790926	4.65989	-4.47962	4.0533e-05	0.00395952	2.04968
GNG2	-1.4552	-2.10751	-0.802887	4.75471	-4.47512	4.11557e-05	0.0039967	2.03904
F13A1	-1.84345	-2.66107	-1.02583	4.85945	-4.54318	4.24653e-05	0.00405237	2.03464
ITGB2	-1.43419	-2.07839	-0.789986	5.21724	-4.46603	4.2442e-05	0.00405237	1.99383
VEGFA	2.27935	1.28202	3.27668	6.94285	4.63994	4.74756e-05	0.00434912	1.98668
TACSTD2	2.61451	1.48486	3.74416	7.19038	4.72581	4.99852e-05	0.00446057	1.97345
IL2RB	-1.49998	-2.17511	-0.824839	5.26016	-4.45687	4.37774e-05	0.00415357	1.97103
DPY19L1	1.18129	0.649301	1.71327	5.80146	4.45444	4.41391e-05	0.00416396	1.96518
MFAP4	-1.78275	-2.57576	-0.989729	5.31687	-4.5331	4.56474e-05	0.00425759	1.96172
SLC15A3	-1.61184	-2.33772	-0.885966	5.12514	-4.45637	4.49286e-05	0.00421435	1.95151
IFT57	1.46794	0.804484	2.1314	5.66553	4.43846	4.65869e-05	0.0043208	1.91673
ITK	-1.4475	-2.10274	-0.792264	4.78804	-4.43158	4.76825e-05	0.00434912	1.89931
PPP1R18	-1.32068	-1.91825	-0.723108	5.51203	-4.43349	4.73759e-05	0.00434912	1.89264
NRGN	1.66962	0.912697	2.42655	4.84612	4.42598	4.92695e-05	0.0044206	1.87602
EMP3	-1.42809	-2.07508	-0.781109	6.30194	-4.42793	4.82733e-05	0.00437881	1.87272
F11R	1.43369	0.783357	2.08403	6.61281	4.42237	4.91857e-05	0.0044206	1.86478
AKAP1	1.52452	0.831142	2.2179	5.78368	4.41063	5.11719e-05	0.00453709	1.82946
TSPAN6	1.48067	0.807043	2.15431	5.73893	4.40935	5.13924e-05	0.00453709	1.82477
KRT19	2.88351	1.62883	4.1382	8.08539	4.70741	6.15619e-05	0.00513295	1.7988
KCNAB2	-1.33706	-1.94705	-0.727064	5.28212	-4.39706	5.35638e-05	0.00470365	1.77473
B4GALNT3	1.52657	0.8291	2.22405	6.10081	4.39063	5.47335e-05	0.00478092	1.76651
DENND1C	-1.23805	-1.80412	-0.671987	5.0088	-4.38742	5.53281e-05	0.00480743	1.75185
MAPK13	1.39115	0.754833	2.02747	6.20657	4.38569	5.5651e-05	0.00481017	1.74889
ECE1	1.44499	0.783556	2.10643	5.7752	4.38243	5.62638e-05	0.00483781	1.74145
SGPP2	1.80706	0.986699	2.62742	6.15417	4.43857	5.94462e-05	0.00498999	1.72391
CNOT11	1.26742	0.686321	1.84852	6.34752	4.37531	5.76257e-05	0.00492923	1.7177
S100A13	1.33359	0.72112	1.94606	6.0722	4.36793	5.90701e-05	0.00498999	1.69677
CD46	1.93216	1.05569	2.80863	7.45501	4.44914	6.24883e-05	0.00518402	1.69473
ABCA3	1.46671	0.792738	2.14069	4.70298	4.36555	5.9545e-05	0.00498999	1.69166
SPOCK2	-1.21176	-1.76851	-0.65502	5.41538	-4.36617	5.94201e-05	0.00498999	1.67756
FOLR2	-1.70188	-2.48546	-0.918304	4.45832	-4.36006	6.29899e-05	0.00519951	1.65624
YIPF2	1.52171	0.816684	2.22674	4.71663	4.32976	6.71296e-05	0.00547996	1.58819
AP3D1	1.35335	0.726325	1.98037	6.28365	4.32976	6.71289e-05	0.00547996	1.57692
TM6SF1	-1.45871	-2.13472	-0.782692	5.03471	-4.32863	6.73833e-05	0.00547996	1.56905
C5AR1	-1.47615	-2.16086	-0.791437	5.21861	-4.32473	6.82663e-05	0.00552455	1.55647
CDK16	1.2649	0.676818	1.85298	5.93105	4.31476	7.05793e-05	0.00568387	1.53225
CDC42EP1	1.26284	0.675465	1.85022	5.53156	4.31289	7.10208e-05	0.00569166	1.52468
JAK3	-1.32104	-1.93586	-0.70622	6.13986	-4.31027	7.16451e-05	0.00571396	1.50358
COL3A1	-2.25866	-3.2841	-1.23322	7.11814	-4.47897	8.28484e-05	0.00642133	1.48075
ELF3	2.17604	1.18389	3.16818	5.66681	4.45236	8.26479e-05	0.00642133	1.47329
XAGE1A	2.01149	1.09003	2.93295	5.29897	4.42247	8.20934e-05	0.00642133	1.46004
CYB5A	1.7952	0.960394	2.63	6.65768	4.32947	8.08038e-05	0.00635233	1.44285
LCP1	-2.19273	-3.18891	-1.19656	6.52795	-4.47996	8.61108e-05	0.00652112	1.43927
RASAL3	-1.40669	-2.06528	-0.748092	4.88221	-4.28467	7.80306e-05	0.00619331	1.43492
DDAH1	1.32065	0.701151	1.94014	5.05312	4.27648	8.01878e-05	0.00633407	1.41286
P4HB	1.36389	0.721778	2.00601	8.31824	4.26094	8.44409e-05	0.00646567	1.38172
CERS2	1.28568	0.680564	1.8908	5.84188	4.26218	8.40938e-05	0.00646567	1.36731
CD3D	-1.32042	-1.94215	-0.698694	4.88144	-4.26039	8.45954e-05	0.00646567	1.35723
EZR	1.62724	0.862318	2.39216	7.40851	4.27314	8.66177e-05	0.00652955	1.35702
TRIP6	1.1632	0.615136	1.71127	5.32792	4.25754	8.53999e-05	0.00649708	1.35293
EGFR	1.98024	1.06299	2.89748	5.96351	4.37133	9.33367e-05	0.00681812	1.33945
CD180	-1.29102	-1.90035	-0.681694	4.84772	-4.25031	8.74741e-05	0.00656413	1.33489
CLDN3	1.41994	0.749199	2.09068	5.07023	4.24672	8.85244e-05	0.00661289	1.32319
OLR1	-1.48875	-2.19125	-0.786244	5.3784	-4.25467	8.97791e-05	0.00667641	1.2985
LRRC32	-1.19925	-1.7667	-0.631812	4.83785	-4.23962	9.0633e-05	0.00670968	1.29707
MYO1B	1.57359	0.829918	2.31727	5.39117	4.24846	9.19318e-05	0.00674534	1.29529
VKORC1L1	1.28527	0.676741	1.89381	5.9347	4.23691	9.14517e-05	0.00674007	1.29024
CYBB	-1.66853	-2.45309	-0.883965	5.86746	-4.28341	9.5527e-05	0.00691691	1.27173
AIF1	-1.27891	-1.88628	-0.671537	5.57963	-4.22399	9.54532e-05	0.00691691	1.24364
TMEM176B	-1.49174	-2.19951	-0.783966	5.43502	-4.23054	9.6153e-05	0.00692101	1.23853
EMILIN2	-1.35698	-2.00189	-0.712064	5.25945	-4.22094	9.6422e-05	0.00692101	1.23255
PLA2G15	-1.35321	-1.99735	-0.709066	4.72022	-4.21425	9.858e-05	0.00704527	1.22593
PCDH11X	-1.24787	-1.84413	-0.651599	4.60454	-4.19822	0.000103945	0.00737166	1.18319
SCRIB	1.26544	0.660736	1.87015	6.36049	4.19794	0.00010404	0.00737166	1.17198
RASSF2	-1.54247	-2.27968	-0.805263	4.97333	-4.20106	0.000107506	0.00758467	1.14756
CD8A	-1.34277	-1.98669	-0.698857	5.85514	-4.18323	0.000109217	0.00767264	1.11572
GLIPR2	-1.37064	-2.02879	-0.712494	5.16339	-4.17771	0.000111222	0.00774752	1.10734
GGTA1	-1.23603	-1.82909	-0.642978	5.84964	-4.18093	0.00011005	0.00769834	1.10718
NET1	1.63081	0.850459	2.41117	5.91136	4.20234	0.000114775	0.00793013	1.10079
MAL2	2.73441	1.47035	3.99847	6.82877	4.43096	0.000130948	0.00882379	1.10034
DGKD	1.23984	0.643128	1.83656	5.43603	4.16809	0.000114804	0.00793013	1.08176
ARHGEF38	1.41382	0.730467	2.09716	4.79204	4.15038	0.000121693	0.00833494	1.03537
SMARCA4	1.38228	0.71398	2.05059	6.73174	4.14917	0.000122179	0.00833494	1.02974
ATP8B4	-1.29692	-1.92355	-0.670288	4.9312	-4.15182	0.000121119	0.00833144	1.02454
LPAR6	-1.47764	-2.19223	-0.763053	5.4336	-4.15192	0.000126266	0.00857829	0.987606
TM4SF1	1.83073	0.953706	2.70776	6.8874	4.21858	0.000136484	0.00901283	0.976035
PLS3	1.76302	0.915221	2.61082	5.9134	4.19485	0.000135509	0.00898438	0.972238
RNF43	1.28285	0.659832	1.90588	5.56127	4.13058	0.000129869	0.0087869	0.96797
CD151	1.35744	0.697065	2.01782	7.4448	4.1235	0.000132921	0.00888415	0.960869
CYSTM1	1.40887	0.723885	2.09386	5.51834	4.12598	0.000131846	0.00884815	0.956302
IGHA1	-3.00301	-4.40856	-1.59746	8.3173	-4.38081	0.000156302	0.0100404	0.951066
CD9	1.98175	1.03372	2.92977	8.0524	4.2364	0.000145819	0.0095529	0.9363
NDUFAF8	1.21221	0.622027	1.8024	6.32911	4.12029	0.000134329	0.00894207	0.934235
SHB	1.25658	0.643074	1.8701	5.96895	4.10873	0.000139512	0.00917609	0.902256
TAGLN2	1.50772	0.768287	2.24716	8.42719	4.09033	0.000148163	0.00966806	0.870185
UBE3C	1.47435	0.749385	2.19932	5.16279	4.07962	0.000153442	0.00993403	0.82016
ST14	1.39628	0.709905	2.08265	6.40936	4.08084	0.000152829	0.00993331	0.817864
CPD	1.3291	0.675183	1.98302	6.26139	4.0773	0.000154607	0.00997033	0.809315
ESRP2	1.5089	0.766524	2.25128	5.79572	4.08097	0.00015883	0.010124	0.790248
SPI1	-1.31689	-1.96566	-0.668113	6.40974	-4.07186	0.000157373	0.01007	0.786121
SCIMP	-1.56901	-2.34492	-0.793096	4.26507	-4.05649	0.000165452	0.0103858	0.781238
ATP1B1	1.93231	0.995434	2.86918	7.14476	4.17939	0.000171968	0.0104798	0.780588
PIP4K2C	1.214	0.615145	1.81286	5.81013	4.06661	0.000160087	0.0101649	0.770514
TSPAN3	1.59074	0.809414	2.37206	5.78066	4.09558	0.000164306	0.0103532	0.770467
PTK2	1.24777	0.631375	1.86417	6.09529	4.0608	0.000163147	0.0103195	0.756157
SPTBN2	1.56615	0.792424	2.33988	5.11417	4.06718	0.00017134	0.0104798	0.730944
MANF	1.27267	0.642441	1.90291	5.48893	4.05092	0.000168483	0.0104386	0.72957
TCEA3	1.38902	0.701003	2.07704	5.71889	4.04992	0.000169031	0.0104386	0.727985
CSNK1E	1.19029	0.60086	1.77973	6.62784	4.05095	0.000168467	0.0104386	0.724995
PABPC1L	1.30385	0.658059	1.94965	5.94987	4.05016	0.0001689	0.0104386	0.724715
ERGIC2	1.25393	0.632706	1.87515	5.77558	4.04915	0.000169456	0.0104386	0.723554
CXCL13	-1.65311	-2.46951	-0.836703	4.92601	-4.07477	0.000178232	0.010661	0.709599
RABGGTB	1.11502	0.561982	1.66805	5.59504	4.04451	0.00017203	0.0104798	0.706835
IRF4	-1.15345	-1.72584	-0.58106	4.7831	-4.04244	0.000173193	0.0105119	0.705809
ZNF705B	-1.27716	-1.91118	-0.643144	4.66105	-4.04094	0.00017404	0.0105246	0.702275
C1QA	-2.18837	-3.24482	-1.13193	6.5622	-4.22409	0.000194069	0.0112143	0.700386
RAB17	1.19116	0.599167	1.78315	4.65251	4.03637	0.000176644	0.0106154	0.687814
CD93	-1.12795	-1.68858	-0.567329	5.3316	-4.03605	0.000176827	0.0106154	0.669921
CCR8	-1.16508	-1.7452	-0.584971	4.94411	-4.02886	0.000181007	0.0107814	0.66155
MAGI3	1.28616	0.645518	1.92681	5.29465	4.02732	0.000181913	0.0107814	0.661209
SPARC	-1.78651	-2.66642	-0.906599	6.96138	-4.1033	0.000194275	0.0112143	0.651283
SCARB2	1.16872	0.585538	1.75191	7.12049	4.02016	0.00018619	0.0109779	0.647217
RNF166	-1.17232	-1.75633	-0.588308	5.86805	-4.02683	0.000182204	0.0107814	0.636849
BZW2	1.327	0.664642	1.98935	5.90449	4.01899	0.000186895	0.0109803	0.633673
CCNJL	1.23607	0.618598	1.85355	4.39041	4.0157	0.000188897	0.0110585	0.632348
EPB41L2	-1.1571	-1.73557	-0.578623	4.81572	-4.01258	0.000190822	0.0111317	0.623489
LAX1	-1.39803	-2.09835	-0.697714	4.87392	-4.0046	0.000195815	0.0112247	0.60734
HOXB2	-1.16196	-1.74341	-0.580518	4.64164	-4.00886	0.00019313	0.0112143	0.602468
MMP7	2.71538	1.40097	4.02978	5.46492	4.23407	0.000228276	0.0124376	0.591617
BAG3	1.39802	0.697836	2.0982	5.84534	4.00534	0.000195349	0.0112247	0.590545
CDC42EP3	1.32675	0.661389	1.99211	6.19636	4.00009	0.000198696	0.0113504	0.577234
SRI	1.32816	0.661442	1.99488	6.58119	3.99619	0.00020122	0.011455	0.568829
LRP1	-1.45166	-2.17942	-0.723899	6.48516	-4.00599	0.000204248	0.0115874	0.549345
CUEDC1	1.48428	0.739461	2.22911	5.7041	4.00275	0.000207544	0.0116788	0.542887
PTP4A1	1.29701	0.643632	1.95039	6.72308	3.98214	0.000210569	0.0116788	0.535898
ENAH	1.25652	0.624118	1.88892	5.77056	3.9858	0.000208094	0.0116788	0.535852
ANK3	1.11528	0.554056	1.6765	5.76901	3.98644	0.000207661	0.0116788	0.533
TFEC	-1.26215	-1.8979	-0.626397	4.71661	-3.98254	0.000210293	0.0116788	0.527534
PIK3CG	-1.20246	-1.80787	-0.597052	4.94519	-3.98437	0.000209057	0.0116788	0.526479
TM7SF3	1.13644	0.563858	1.70903	6.4049	3.98148	0.000211015	0.0116788	0.521608
CSF2RB	-1.52177	-2.29206	-0.751486	4.34873	-3.9631	0.000223908	0.0122779	0.51406
ADAP2	-1.38471	-2.0819	-0.687517	5.17301	-3.98586	0.000211518	0.0116788	0.505007
SIPA1L3	1.42533	0.705991	2.14467	6.05691	3.97488	0.000215662	0.0118679	0.503454
CD2	-1.75464	-2.63037	-0.878917	5.33478	-4.05351	0.000234956	0.0127577	0.472774
CD14	-1.46616	-2.20537	-0.726945	5.93169	-3.98663	0.000224601	0.0122779	0.462365
NPC2	1.54875	0.760049	2.33745	8.15645	3.93919	0.000241822	0.0129618	0.438513
PLCH1	1.33322	0.655076	2.01137	4.76528	3.94382	0.000238245	0.0128117	0.425061
ATL2	1.24279	0.611039	1.87455	5.877	3.94628	0.000236367	0.0127577	0.415441
KIAA1522	1.19398	0.587018	1.80094	6.22534	3.94615	0.000236468	0.0127577	0.412714
SAMD3	-1.30947	-1.97739	-0.641543	4.58585	-3.93283	0.000246814	0.0131866	0.385033
VSIG1	1.76335	0.874307	2.65239	4.61313	4.00977	0.000260884	0.013565	0.383287
KITLG	1.25795	0.615811	1.90009	6.0718	3.92981	0.000249217	0.0132293	0.368849
WASL	1.20167	0.588359	1.81499	6.11624	3.93044	0.000248714	0.0132293	0.367783
A2M	-1.90151	-2.85256	-0.950458	5.72383	-4.06281	0.000269395	0.0137267	0.367565
HSF4	1.24066	0.606377	1.87495	5.49492	3.9238	0.000254069	0.0134095	0.351722
GLO1	1.24973	0.610776	1.88868	6.14683	3.9236	0.000254236	0.0134095	0.349219
BSG	1.24561	0.607374	1.88385	8.11379	3.91506	0.000261291	0.013565	0.34843
THY1	-1.50759	-2.27438	-0.740805	5.31621	-3.95629	0.000258001	0.0135217	0.346248
RPL37	1.71663	0.834521	2.59874	10.5104	3.90501	0.000272928	0.0138639	0.344894
QSOX1	1.30514	0.637305	1.97297	5.89424	3.92037	0.000256879	0.0135058	0.341421
MIB2	1.50159	0.730367	2.27282	4.62827	3.90579	0.000269172	0.0137267	0.336608
PSMA6	1.46538	0.715166	2.21559	6.63005	3.92246	0.000265629	0.0137267	0.320552
CPLANE1	1.3799	0.671208	2.08858	4.9057	3.90597	0.000269011	0.0137267	0.319886
SASH3	-1.26691	-1.91602	-0.6178	5.26636	-3.9153	0.000261088	0.013565	0.31333
LIMD2	-1.27234	-1.92546	-0.619215	5.32012	-3.90791	0.000267345	0.0137267	0.291593
TAGAP	-1.24693	-1.88731	-0.60656	5.27294	-3.90614	0.00026887	0.0137267	0.289348
CTSW	-1.22127	-1.8498	-0.592749	5.1002	-3.89788	0.000276072	0.0139806	0.264166
PRDM13	-1.23273	-1.8679	-0.59757	4.92668	-3.89333	0.000280116	0.0140814	0.262218
BCL2A1	-1.09243	-1.65526	-0.529595	5.08996	-3.89359	0.000279881	0.0140814	0.254139
C19orf33	1.9003	0.935779	2.86483	5.5534	3.99796	0.000309271	0.0149627	0.2474
MS4A6A	-1.0841	-1.64276	-0.525438	5.25276	-3.89277	0.000280622	0.0140814	0.244579
MYO5C	1.3509	0.652925	2.04888	5.01991	3.88258	0.000289901	0.014503	0.233896
IGBP1	1.33482	0.644066	2.02557	5.41961	3.87648	0.000295603	0.0146979	0.21722
ARRB2	-1.15209	-1.74765	-0.556527	6.34702	-3.88058	0.000291763	0.014552	0.213937
CDS1	1.12011	0.539892	1.70033	5.13981	3.87264	0.000299252	0.0147914	0.208578
CTNNA1	1.32753	0.639563	2.01549	7.04682	3.87093	0.00030089	0.014828	0.206943
PEAK3	-1.21068	-1.83828	-0.583072	4.64504	-3.86972	0.000302047	0.0148407	0.204534
MEX3D	1.18019	0.569312	1.79107	6.05258	3.87557	0.000296468	0.0146979	0.203927
CD59	1.36877	0.658859	2.07868	6.89574	3.86781	0.000303894	0.0148872	0.193452
FPR3	-1.38143	-2.09906	-0.663802	4.80465	-3.8616	0.000309966	0.0149627	0.190382
GPR155	-1.10581	-1.67993	-0.531685	4.97486	-3.86379	0.000307813	0.0149627	0.178456
LDHA	1.54882	0.743194	2.35445	8.67316	3.85929	0.000320269	0.0152005	0.177096
LILRB4	-1.27189	-1.93183	-0.61195	5.54016	-3.86619	0.000305465	0.0149199	0.162655
CPA3	-1.23473	-1.87702	-0.592436	4.86267	-3.85635	0.000315188	0.0151389	0.156748
CMKLR1	-1.10014	-1.67151	-0.528758	5.55116	-3.86243	0.000309147	0.0149627	0.153295
NDUFB9	1.32307	0.634322	2.01183	7.02566	3.85353	0.000318034	0.0152005	0.151317
GSTP1	1.45562	0.696814	2.21442	8.6433	3.84847	0.000324092	0.0153099	0.150102
TNFAIP8L2	-1.17808	-1.79173	-0.564435	4.77124	-3.85118	0.000320418	0.0152005	0.14534
S100A4	-1.3503	-2.05275	-0.647841	6.81202	-3.8561	0.000315451	0.0151389	0.144464
PREPL	1.07383	0.514492	1.63316	5.23102	3.85123	0.000320367	0.0152005	0.134984
PLEKHO2	-1.31545	-2.00138	-0.629527	4.89504	-3.84713	0.000324579	0.0153099	0.132343
SHISA3	1.13764	0.543466	1.7318	5.31276	3.84088	0.000331088	0.0155725	0.12093
DCN	-1.89679	-2.86951	-0.924071	5.47571	-3.96595	0.000366448	0.0167671	0.0884463
TRAP1	1.17958	0.561625	1.79753	5.56878	3.82921	0.000343588	0.0161092	0.0777728
THEMIS	-1.29295	-1.97273	-0.61317	4.40785	-3.8155	0.000358851	0.0166412	0.074023
ERBB3	1.36452	0.649367	2.07968	5.15517	3.82753	0.000345428	0.0161092	0.0731037
SELL	-1.21108	-1.84575	-0.576419	5.22737	-3.82796	0.000344954	0.0161092	0.0677341
MZB1	-1.73433	-2.63651	-0.832159	4.65789	-3.88352	0.000371176	0.0168809	0.0654043
ABI3BP	-1.51141	-2.30377	-0.719063	4.45176	-3.83277	0.000359975	0.0166466	0.0598764
APOBR	-1.21553	-1.85508	-0.575983	4.39277	-3.81268	0.000362072	0.0166503	0.0485418
COPS6	1.19089	0.565008	1.81677	6.06441	3.81696	0.000357193	0.016611	0.0360829
C16orf54	-1.13828	-1.73707	-0.539496	4.87584	-3.81343	0.000361215	0.0166503	0.0290135
APOE	-2.95801	-4.46753	-1.44849	5.58233	-4.02372	0.000425429	0.0185301	0.0185655
CD248	-1.33891	-2.0466	-0.631227	4.4606	-3.79533	0.000382497	0.0171594	0.0132484
NSUN2	1.24606	0.589769	1.90236	5.7271	3.80872	0.000366643	0.0167671	0.0130023
CD226	-1.10676	-1.69028	-0.52324	4.62829	-3.80484	0.000371169	0.0168809	0.00875017
FNBP1L	1.37435	0.648819	2.09988	4.94939	3.79996	0.000376943	0.0169608	0.00592609
PCOLCE	-1.32671	-2.02657	-0.626846	4.7005	-3.80278	0.000373594	0.0168977	0.00444475
EXOC7	1.1383	0.537978	1.73862	6.48102	3.80374	0.000372459	0.0168927	0.000471298
SMG5	1.02543	0.484083	1.56677	6.11667	3.79987	0.000377044	0.0169608	-0.0165619
RAI14	1.63773	0.779416	2.49604	5.38602	3.85303	0.000401104	0.0177054	-0.0239629
LAPTM4A	1.37379	0.647117	2.10046	6.63211	3.79245	0.000386008	0.0172615	-0.0247476
CAPN1	1.18716	0.558487	1.81583	5.9682	3.78812	0.000391313	0.0173661	-0.047858
ID2	-1.30609	-1.99693	-0.615254	6.17002	-3.79303	0.000386866	0.0172615	-0.0522045
IL7R	-1.72291	-2.62323	-0.822596	5.25856	-3.87749	0.000417515	0.0183318	-0.0526628
PARVG	-1.37066	-2.09446	-0.646871	5.4418	-3.80448	0.000391086	0.0173661	-0.054477
ANKS6	1.04749	0.491666	1.60332	4.89243	3.7805	0.000400829	0.0177054	-0.0642448
DIO2	-1.51566	-2.32514	-0.706186	4.77334	-3.75611	0.000432905	0.0187581	-0.0900647
GIMAP7	-1.19846	-1.83588	-0.561036	5.54789	-3.77166	0.000412152	0.0181446	-0.109317
ZNF175	-1.30794	-2.00561	-0.610275	4.66941	-3.76078	0.000426521	0.0185301	-0.110177
IGHG3	-3.63777	-5.52878	-1.74677	10.4065	-3.95101	0.000518475	0.0209056	-0.121459
GABRE	1.45488	0.680931	2.22884	5.79975	3.77977	0.000434713	0.0187845	-0.127107
FCGR1A	-1.05996	-1.62476	-0.495164	5.68415	-3.76474	0.000421245	0.0184465	-0.131468
ATP2A2	1.10066	0.512491	1.68883	7.66035	3.75394	0.00043579	0.0187845	-0.133824
IGHG2	-3.51556	-5.3459	-1.68521	10.4643	-3.94449	0.000526124	0.0210715	-0.134215
FGD3	-1.10335	-1.69186	-0.514853	5.57018	-3.76101	0.000426209	0.0185301	-0.136825
STEAP3	1.34175	0.623795	2.0597	5.38144	3.74899	0.000442648	0.0190081	-0.156038
MAP4K5	1.20384	0.559601	1.84807	5.48503	3.74852	0.00044328	0.0190081	-0.157569
LIN7A	-1.45719	-2.2413	-0.673087	4.0309	-3.72804	0.000472707	0.0198069	-0.160895
CDC42EP4	1.48603	0.693727	2.27833	5.9158	3.77468	0.000454909	0.0193559	-0.161673
SH2D1A	-1.32662	-2.03948	-0.613771	4.3942	-3.73323	0.000465069	0.0195785	-0.162642
MARCHF6	1.23177	0.572045	1.8915	6.14325	3.74545	0.000447584	0.0191429	-0.169933
SRD5A3	1.42406	0.662147	2.18597	5.33594	3.75572	0.000458328	0.0194494	-0.179046
SLC25A23	1.32326	0.61255	2.03397	5.02567	3.735	0.000462508	0.0195282	-0.180384
CORO1A	-1.24101	-1.9059	-0.576112	6.37682	-3.7442	0.000449337	0.0191682	-0.184197
OR52R1	-1.19573	-1.84034	-0.551121	4.32331	-3.72113	0.000483043	0.0200871	-0.19383
FXYD3	2.21544	1.04811	3.38278	6.77796	3.87375	0.000530568	0.0211064	-0.196675
IGHG4	-3.64819	-5.5615	-1.73488	11.0477	-3.91602	0.000567727	0.02197	-0.199149
METTL23	1.21493	0.561976	1.86789	5.38684	3.73255	0.000466069	0.0195785	-0.203792
EFEMP2	-1.04296	-1.6028	-0.48311	5.18136	-3.7371	0.000459463	0.0194494	-0.204196
LGALS3BP	1.38996	0.641585	2.13833	7.04075	3.72734	0.000480113	0.0200663	-0.216488
AVL9	1.11171	0.511222	1.7122	4.51866	3.71385	0.000494175	0.0203959	-0.238482
KCNS3	1.14022	0.5257	1.75473	5.50096	3.72213	0.000481538	0.020075	-0.23865
ABCA6	-1.20343	-1.85477	-0.552082	4.44711	-3.70635	0.000505905	0.0205751	-0.253269
CD79A	-1.25626	-1.93478	-0.577735	5.08347	-3.71409	0.000493799	0.0203959	-0.254169
WSB1	1.35272	0.621282	2.08416	6.76775	3.70995	0.000500244	0.0205218	-0.255199
PLCG2	-1.13087	-1.74139	-0.520355	5.22698	-3.71581	0.000491148	0.0203728	-0.258301
CSF3R	-1.19506	-1.84096	-0.549171	5.00023	-3.71166	0.000497578	0.0204851	-0.265294
ADAM33	-1.09874	-1.69305	-0.504419	4.83198	-3.70863	0.00050231	0.0205263	-0.269083
PKN3	-1.75055	-2.68439	-0.816718	5.72908	-3.80354	0.000539966	0.0214286	-0.278703
P2RY8	-1.01916	-1.57031	-0.468016	5.76399	-3.70949	0.000500955	0.0205218	-0.292892
BCL2L1	1.05812	0.483974	1.63227	7.39468	3.69701	0.000520874	0.0209224	-0.293171
TMC8	-1.24164	-1.91367	-0.5696	5.47523	-3.70629	0.000505996	0.0205751	-0.296761
CRCP	0.939014	0.430186	1.44784	5.86097	3.70202	0.00051279	0.0208001	-0.298948
SAMSN1	-1.07269	-1.65457	-0.490801	4.94987	-3.69805	0.000519188	0.0209056	-0.304389
GAS7	-1.22976	-1.89638	-0.563129	4.99514	-3.70061	0.000515048	0.0208405	-0.305461
NLRC3	-1.20019	-1.85238	-0.548006	4.52938	-3.69162	0.000529711	0.0211064	-0.311083
GPATCH8	1.23052	0.55923	1.90181	4.40922	3.67719	0.000554057	0.0216242	-0.318429
CYB561	1.18914	0.54323	1.83504	5.50142	3.69318	0.00052714	0.0210715	-0.319654
POSTN	-1.94724	-2.98251	-0.911959	5.69663	-3.83756	0.000578999	0.0221266	-0.322758
RARRES1	-1.29606	-2.00273	-0.589399	4.94467	-3.67917	0.000550652	0.0216242	-0.352199
ANXA3	1.20481	0.548336	1.86128	5.77809	3.68162	0.000546472	0.021583	-0.356093
OR4C3	-1.13638	-1.75611	-0.516656	4.60217	-3.67843	0.000551934	0.0216242	-0.356312
HGS	1.20754	0.548902	1.86617	6.29441	3.67785	0.00055293	0.0216242	-0.364698
ITGA5	-1.13934	-1.75991	-0.518773	5.66669	-3.683	0.000544136	0.0215423	-0.365146
TMEM63A	1.08827	0.494584	1.68197	5.79782	3.67719	0.000554062	0.0216242	-0.367501
RAB25	1.44985	0.661408	2.23829	5.92088	3.70073	0.000569554	0.02197	-0.369636
EVL	-1.1114	-1.71897	-0.503841	7.20618	-3.6696	0.000567312	0.02197	-0.376325
TFPI	1.62123	0.743218	2.49924	5.8491	3.73303	0.000594151	0.0224458	-0.377789
POLR2I	1.14781	0.520664	1.77495	6.17846	3.67146	0.000564026	0.0219611	-0.382992
LAMA4	-1.1633	-1.79946	-0.527146	4.84295	-3.66831	0.000569579	0.02197	-0.387871
IPO4	1.23507	0.556541	1.9136	4.8191	3.65141	0.00060028	0.0224876	-0.389186
ZNF254	1.15703	0.524024	1.79003	5.60458	3.6667	0.000572438	0.0220289	-0.39576
CCL5	-1.62226	-2.49838	-0.746135	6.25082	-3.75098	0.000598666	0.0224876	-0.396173
SLAMF6	-1.39627	-2.16293	-0.629607	4.66494	-3.65362	0.000597038	0.0224876	-0.401183
TMC5	1.62269	0.73863	2.50675	4.20653	3.70465	0.000614578	0.022597	-0.401244
HIBADH	1.07477	0.486405	1.66313	5.68071	3.66444	0.000576484	0.0221266	-0.403592
AEBP1	-1.56005	-2.40696	-0.713146	5.89172	-3.72155	0.000602068	0.0224876	-0.404346
RASEF	1.72202	0.789883	2.65416	5.25007	3.74508	0.000622015	0.0227391	-0.406503
PSTPIP1	-1.50433	-2.32407	-0.684592	5.00241	-3.70039	0.000604933	0.0224929	-0.415369
SLC7A7	-1.0907	-1.688	-0.493391	5.34248	-3.66307	0.000578939	0.0221266	-0.41628
PPP1R13B	1.1017	0.497512	1.70589	5.37566	3.65787	0.000588361	0.0224325	-0.421711
OR1D5	-0.990099	-1.53349	-0.446709	4.67593	-3.65514	0.000593369	0.0224458	-0.429098
SH2D4A	1.2729	0.572528	1.97326	4.77936	3.6459	0.000610632	0.0225568	-0.432698
PTPN7	-1.07299	-1.66164	-0.484345	5.38834	-3.65661	0.000590665	0.0224458	-0.440216
ZNF442	-1.20906	-1.87635	-0.541776	4.24524	-3.63475	0.00063208	0.0228337	-0.444979
SELENBP1	1.21058	0.544883	1.87627	5.75656	3.648	0.000606655	0.0225062	-0.446256
ANKRD44	-1.11079	-1.72045	-0.501136	5.41392	-3.65498	0.000593669	0.0224458	-0.447883
CNGA1	-1.01454	-1.57205	-0.457037	4.79798	-3.65055	0.000601885	0.0224876	-0.449575
CCN2	-1.30384	-2.0199	-0.587778	5.44748	-3.65483	0.000604748	0.0224929	-0.449854
DHX40	1.23433	0.555035	1.91362	5.34976	3.64511	0.000612118	0.0225568	-0.451712
CYTH4	-1.13368	-1.75889	-0.508472	4.70982	-3.63751	0.000626713	0.0227391	-0.459467
SERPINB9	-1.12787	-1.74858	-0.507169	4.93595	-3.64513	0.000612088	0.0225568	-0.459614
EPB41L3	-1.37734	-2.13733	-0.617352	4.88533	-3.63815	0.000639004	0.0229333	-0.473938
COL1A2	-1.41502	-2.19491	-0.635132	7.25694	-3.64567	0.00064199	0.0229407	-0.475333
KIAA0319L	1.11063	0.498017	1.72323	5.15135	3.63682	0.000628041	0.0227391	-0.47564
CELSR1	1.27066	0.569943	1.97137	5.73141	3.63768	0.000626373	0.0227391	-0.476274
NPPB	-1.07213	-1.66414	-0.480121	4.70929	-3.63292	0.000635672	0.0228741	-0.476919
PDZD8	0.99518	0.446365	1.544	6.54131	3.63759	0.000626555	0.0227391	-0.479411
BGN	-2.08598	-3.2193	-0.952667	7.63292	-3.75409	0.000720778	0.024842	-0.484958
PCYOX1	1.26771	0.567676	1.96775	5.32867	3.63277	0.00063597	0.0228741	-0.485907
PPFIA2	-1.00594	-1.56081	-0.451074	4.82079	-3.63682	0.000628053	0.0227391	-0.48701
SIPA1	-1.00106	-1.55324	-0.448885	5.25655	-3.6368	0.000628085	0.0227391	-0.493824
KRT7	2.3728	1.0918	3.6538	5.88358	3.79639	0.000734357	0.0252032	-0.495497
LUM	-1.90196	-2.93529	-0.868628	6.28384	-3.74919	0.000704543	0.0245386	-0.496185
UBE2H	1.37156	0.614386	2.12874	6.27752	3.63921	0.000652191	0.0232047	-0.501736
CXCL2	1.37414	0.615123	2.13315	4.86664	3.63712	0.000655852	0.0232349	-0.505208
TLR4	-1.06773	-1.6577	-0.477757	5.39562	-3.63051	0.000640424	0.0229344	-0.512027
FAM78A	-1.03133	-1.60221	-0.460452	4.71364	-3.62403	0.000653393	0.0232047	-0.514572
SERPINE2	-1.24559	-1.93616	-0.555031	4.98876	-3.61835	0.000664952	0.0234066	-0.517234
GPR65	-1.14244	-1.77483	-0.510039	4.83445	-3.62393	0.000653594	0.0232047	-0.523619
CTLA4	-1.28136	-1.99076	-0.571952	4.99269	-3.62431	0.000657873	0.0232566	-0.527398
CLTC	1.37099	0.607892	2.13409	7.89886	3.60421	0.000695507	0.0242981	-0.541452
ARHGAP25	-1.15649	-1.79757	-0.515402	5.42425	-3.61879	0.000664066	0.0234066	-0.545702
CUX1	1.17092	0.51908	1.82277	7.27251	3.60349	0.000696166	0.0242981	-0.558608
CRABP2	1.46792	0.653177	2.28266	6.44777	3.6259	0.000714113	0.0247155	-0.560947
KLHDC2	1.17489	0.521392	1.82838	5.57351	3.60655	0.000689626	0.0242235	-0.563781
DSG2	1.33292	0.59227	2.07357	5.64768	3.61398	0.000695216	0.0242981	-0.565828
SHROOM3	1.20722	0.533357	1.88108	4.44022	3.59379	0.00071728	0.0247732	-0.578573
GRB7	1.30904	0.578857	2.03923	5.18149	3.59664	0.000712849	0.0247155	-0.584512
ARHGAP4	-1.54927	-2.40436	-0.694181	5.49929	-3.66574	0.000738792	0.0252032	-0.594525
S100A6	1.83803	0.814401	2.86165	9.74898	3.63263	0.000811119	0.0265163	-0.604209
SLC25A29	1.13393	0.500471	1.7674	5.56707	3.59091	0.000723663	0.0248895	-0.610572
FMNL1	-1.04572	-1.62916	-0.462267	5.18865	-3.59541	0.000713695	0.0247155	-0.612565
PRAMEF20	-1.31366	-2.0525	-0.57481	4.10851	-3.56669	0.000779556	0.0259976	-0.614903
PRAMEF8	-1.12098	-1.7493	-0.492665	4.54349	-3.57897	0.000750723	0.0254179	-0.615827
ADAMTS7	-1.25697	-1.9639	-0.550048	4.43522	-3.5669	0.000779063	0.0259976	-0.618865
ATP1A1	1.29379	0.570051	2.01754	6.46331	3.58696	0.000737774	0.0252032	-0.621978
JPT2	1.18778	0.522861	1.85271	5.88229	3.58347	0.000740418	0.0252032	-0.630727
DUS1L	1.17191	0.515964	1.82786	6.39237	3.58396	0.00073929	0.0252032	-0.63209
OSCAR	-1.02218	-1.59516	-0.449199	4.64522	-3.5787	0.000751344	0.0254179	-0.641888
DEFB106A	-1.146	-1.78864	-0.503348	4.65172	-3.57724	0.000754725	0.0254801	-0.642991
TSTD1	0.999467	0.439245	1.55969	5.69366	3.57887	0.00075095	0.0254179	-0.644748
LAPTM5	-2.13823	-3.3152	-0.96126	7.15012	-3.71537	0.0008599	0.0269888	-0.647389
GLS	1.1316	0.49628	1.76693	6.06071	3.57303	0.000764533	0.0257061	-0.650302
MVP	1.19689	0.524269	1.8695	6.02711	3.56962	0.000772572	0.0259236	-0.662101
PPP1R14B	1.07892	0.470568	1.68726	8.33008	3.55773	0.000801257	0.0263505	-0.669671
ASCL2	-1.15521	-1.80371	-0.506711	5.63172	-3.57346	0.000763526	0.0257061	-0.672357
ZNF316	0.999446	0.437437	1.56146	5.26781	3.56741	0.00077783	0.0259976	-0.673029
GIMAP4	-1.13863	-1.77915	-0.498109	5.21246	-3.56605	0.000781077	0.0259976	-0.693239
ARPC1A	1.18169	0.515828	1.84755	5.86164	3.56006	0.000795563	0.0263206	-0.695314
RGL3	1.44672	0.632822	2.26063	4.57853	3.57797	0.000829238	0.0267249	-0.699355
SLA	-1.15231	-1.80133	-0.503289	5.30112	-3.56163	0.000791742	0.0262467	-0.701468
MSR1	-1.53142	-2.38566	-0.67717	5.59995	-3.62785	0.000829005	0.0267249	-0.702616
ADCY7	-1.07156	-1.67475	-0.46837	6.07283	-3.56369	0.000786751	0.0261338	-0.704105
RAC1	1.17581	0.511291	1.84032	7.52935	3.54951	0.00082167	0.0267249	-0.704454
DOK4	1.04137	0.453564	1.62918	5.03771	3.55393	0.000810645	0.0265163	-0.710667
PLXNC1	-1.19237	-1.86439	-0.520345	5.06798	-3.5593	0.000797411	0.0263289	-0.711879
GZMA	-1.18208	-1.84929	-0.514875	4.83855	-3.55406	0.000810318	0.0265163	-0.712296
RAC2	-1.11127	-1.73774	-0.484815	6.23728	-3.55849	0.000799394	0.0263417	-0.712678
CCR6	-1.06149	-1.66185	-0.461124	4.57055	-3.54681	0.000828495	0.0267249	-0.716923
EVA1A	1.06092	0.460684	1.66115	4.52795	3.54568	0.000831361	0.0267249	-0.719328
FBXO28	1.00376	0.435572	1.57195	5.36805	3.54384	0.000836036	0.0267249	-0.723425
LSMEM2	-1.25376	-1.96719	-0.540339	4.07939	-3.52538	0.000884526	0.0274983	-0.727164
PAM	1.05268	0.45761	1.64774	5.24697	3.54868	0.000823766	0.0267249	-0.727722
TOP3A	-1.01629	-1.59028	-0.442297	5.60911	-3.55181	0.000815923	0.0266207	-0.732545
KRT85	-1.04481	-1.63678	-0.452832	4.58463	-3.54055	0.000844495	0.0267249	-0.7339
TCAIM	1.12726	0.48667	1.76785	4.38068	3.53006	0.000871988	0.0272645	-0.734266
PARD6B	1.23911	0.53731	1.94092	4.91382	3.54187	0.000841089	0.0267249	-0.739019
SF3B6	1.08807	0.472375	1.70376	5.68959	3.54511	0.000832806	0.0267249	-0.739159
APP	1.09955	0.477056	1.72204	6.51239	3.54338	0.000837226	0.0267249	-0.741012
B4GALT5	1.07881	0.467931	1.68969	6.39133	3.54264	0.000839121	0.0267249	-0.746321
TNFAIP3	-1.34632	-2.10614	-0.58651	5.73279	-3.56394	0.000846549	0.0267249	-0.746815
MLF2	1.14998	0.498373	1.80159	6.59782	3.54032	0.000845099	0.0267249	-0.747333
TRMT2B	1.20293	0.521206	1.88466	5.28322	3.53972	0.000846635	0.0267249	-0.747342
PRDM1	-1.15322	-1.80588	-0.50055	6.20053	-3.54452	0.00083432	0.0267249	-0.749579
TRIO	1.05301	0.455742	1.65028	6.56737	3.53672	0.00085443	0.0268682	-0.757476
GALNT3	1.24605	0.539547	1.95254	5.94832	3.53802	0.000851046	0.0268128	-0.757484
CSF1R	-1.20259	-1.88406	-0.521108	5.09674	-3.53999	0.000845938	0.0267249	-0.761714
COL5A1	-1.75324	-2.73386	-0.77262	5.69083	-3.63626	0.000924403	0.0279664	-0.761725
IGHG1	-3.66718	-5.71677	-1.61758	10.9159	-3.67503	0.00106527	0.0307994	-0.765577
TRRAP	1.00174	0.43298	1.5705	5.52774	3.53316	0.000863765	0.0270586	-0.773767
PRRX1	-1.33932	-2.10111	-0.577525	4.90802	-3.5294	0.000891336	0.0275048	-0.775329
PLAGL1	-1.04611	-1.64216	-0.450058	4.59132	-3.52072	0.000897179	0.0276335	-0.77776
PTTG2	-1.10954	-1.74206	-0.477029	4.37282	-3.51893	0.000902062	0.0277271	-0.782061
PRKCB	-1.29506	-2.03358	-0.556546	4.69433	-3.51777	0.000905257	0.0277271	-0.789006
DNAJC30	1.06411	0.458212	1.67	5.33462	3.5231	0.000890678	0.0275048	-0.789024
ESYT2	1.16198	0.500671	1.82328	6.2937	3.52478	0.000886128	0.0274983	-0.790767
EVI2A	-1.12818	-1.77037	-0.485995	4.98776	-3.52416	0.000887824	0.0274992	-0.800184
LAIR1	-1.00169	-1.57133	-0.432051	5.51589	-3.52753	0.000878735	0.0274235	-0.80554
LRRC25	-1.08439	-1.70145	-0.467326	5.09548	-3.52528	0.000884781	0.0274983	-0.806734
AQP4	1.38867	0.598902	2.17844	4.87069	3.53802	0.000924735	0.0279664	-0.810176
ABCA4	-1.12637	-1.76894	-0.483796	4.7486	-3.51639	0.000909095	0.027793	-0.814857
HOOK2	1.30926	0.561777	2.05674	5.31829	3.51562	0.00092493	0.0279664	-0.815142
PYGB	1.20747	0.518908	1.89603	6.01183	3.5178	0.000905196	0.0277271	-0.815625
NDUFS6	1.15472	0.49505	1.81439	7.44231	3.51145	0.000922846	0.0279664	-0.82005
SP140	-1.02633	-1.61239	-0.44027	4.93192	-3.51304	0.000918405	0.0279664	-0.823384
LAMA5	1.1502	0.493765	1.80664	5.93923	3.51494	0.000913103	0.027864	-0.823875
CCL13	-1.46046	-2.28887	-0.632061	4.84565	-3.55905	0.000948159	0.028382	-0.828094
UBL4B	-1.23592	-1.94747	-0.524374	4.26098	-3.48437	0.00100196	0.0294855	-0.839979
TREM2	-1.25139	-1.96614	-0.536653	5.10571	-3.51434	0.000929768	0.0280613	-0.844155
GPRC5C	1.29304	0.55347	2.03261	5.18581	3.51043	0.000948357	0.028382	-0.847943
COL5A3	-1.22678	-1.93004	-0.523529	4.71431	-3.49939	0.000957315	0.0285792	-0.84999
DTX2	1.27576	0.546021	2.0055	5.68307	3.51016	0.000948989	0.028382	-0.855106
CAV2	1.26705	0.538496	1.99561	5.00458	3.48874	0.000988758	0.0293566	-0.863656
WFDC2	1.98418	0.863221	3.10513	5.79215	3.61391	0.00108202	0.0310662	-0.866865
PRODH	2.19903	0.959363	3.43869	5.15433	3.6322	0.00110533	0.031284	-0.869284
KCNK5	1.05795	0.450232	1.66566	4.19958	3.49222	0.000978375	0.0291552	-0.870815
ITGAX	-1.08577	-1.70747	-0.464085	5.80337	-3.50351	0.00094541	0.028382	-0.872443
NAIP	-1.0967	-1.72462	-0.468782	5.72144	-3.50367	0.000944959	0.028382	-0.87389
AQP1	1.17981	0.501306	1.85831	4.63247	3.48817	0.000990467	0.0293566	-0.882644
CMTM4	1.16401	0.493936	1.83408	4.79619	3.48476	0.00100079	0.0294855	-0.884348
PNMA1	-1.02477	-1.61447	-0.435067	4.70908	-3.48603	0.000996918	0.0294855	-0.893849
GPR34	-1.19545	-1.88278	-0.508118	4.79704	-3.48902	0.000987939	0.0293566	-0.902017
CUL3	1.07016	0.454137	1.68619	5.96118	3.48489	0.00100039	0.0294855	-0.906412
ASPH	1.77048	0.760754	2.78021	6.82603	3.56463	0.00111472	0.0314581	-0.916663
LRBA	1.14569	0.483622	1.80775	4.95551	3.47138	0.00104215	0.0303898	-0.917746
MTRR	1.22992	0.520376	1.93947	5.25528	3.47724	0.00102384	0.0300211	-0.922474
PAIP1	1.07078	0.453039	1.68852	6.72955	3.47721	0.00102391	0.0300211	-0.92346
ADGRF5	1.55085	0.662654	2.43905	4.8696	3.53343	0.00108612	0.0311216	-0.930078
ULK1	1.00902	0.425934	1.5921	5.34219	3.4714	0.00104208	0.0303898	-0.93071
RBM12B	0.975027	0.412438	1.53762	5.69282	3.47667	0.00102562	0.0300211	-0.932304
GASK1A	-1.11169	-1.75558	-0.467807	4.34906	-3.46348	0.00106734	0.0308043	-0.936385
BCL9L	1.11461	0.469465	1.75976	7.14451	3.46579	0.00105991	0.0306989	-0.942142
KCNS1	-1.1587	-1.83024	-0.487163	4.76433	-3.46129	0.00107444	0.0309022	-0.945094
STAT4	-0.981459	-1.5487	-0.414215	5.15936	-3.47088	0.00104373	0.0303898	-0.951553
FOXO1	-1.18811	-1.8775	-0.498716	4.97304	-3.45722	0.00108772	0.0311216	-0.952918
PTPN13	1.37799	0.579924	2.17605	4.98776	3.47059	0.00109921	0.031284	-0.955857
STX1A	1.12171	0.472453	1.77097	4.85684	3.46579	0.00105993	0.0306989	-0.957292
HAVCR2	-1.06294	-1.67869	-0.447189	4.82951	-3.46292	0.00106917	0.0308043	-0.96486
RBPMS	1.60766	0.683596	2.53173	5.30404	3.5249	0.00114614	0.0320704	-0.967193
LPXN	-1.00986	-1.59374	-0.425973	5.8682	-3.46953	0.00104802	0.0304608	-0.969937
NLRP1	-1.33484	-2.10862	-0.561073	5.01784	-3.46629	0.00110374	0.031284	-0.971378
NLRP3	-1.2441	-1.96804	-0.520166	4.20346	-3.44741	0.00112039	0.0315641	-0.973709
WWC1	1.24946	0.524125	1.97479	4.88859	3.45559	0.00109311	0.0311678	-0.974213
MRPS24	1.1326	0.475253	1.78994	5.69129	3.45637	0.00109052	0.0311479	-0.980123
SEMA4B	1.30194	0.547048	2.05683	6.84731	3.46541	0.00110666	0.031284	-0.986176
CCNI2	-1.09399	-1.73183	-0.456143	4.35475	-3.44061	0.00114358	0.0320532	-0.989615
MAGEF1	1.0421	0.436588	1.64762	6.85655	3.45242	0.0011036	0.031284	-0.993372
CNIH4	1.22495	0.512197	1.93771	6.07014	3.44823	0.0011229	0.0315808	-1.01132
GALNT10	1.11762	0.466198	1.76904	4.95982	3.44168	0.00113992	0.032005	-1.02582
KRT18	1.0834	0.449241	1.71756	7.96685	3.42711	0.00119099	0.0329346	-1.03001
TLE2	1.55355	0.652286	2.45481	4.68796	3.4867	0.00122696	0.0333705	-1.03053
VCAN	-1.3085	-2.06901	-0.547998	5.51087	-3.46205	0.00115832	0.0322293	-1.03531
RBM47	1.00501	0.418548	1.59146	5.58537	3.43771	0.00115361	0.0321706	-1.03649
NFKBIZ	1.14278	0.475592	1.80997	5.90076	3.43598	0.00115962	0.0322293	-1.03849
TRIM2	1.43204	0.599266	2.26481	5.14951	3.46846	0.00120662	0.033145	-1.04013
ETS1	-1.17183	-1.85543	-0.488221	5.14524	-3.43871	0.00115015	0.0321282	-1.04403
CFB	1.26993	0.527723	2.01215	5.06071	3.43546	0.00118818	0.0329121	-1.05132
MPP7	1.03978	0.431946	1.64761	5.20243	3.43159	0.00117506	0.0326034	-1.05416
PRKAA1	1.11091	0.46021	1.76161	6.42696	3.4248	0.00119927	0.0330529	-1.06435
CD19	-1.01161	-1.60517	-0.418051	4.61238	-3.41891	0.0012207	0.0333279	-1.06522
SPON1	-1.28278	-2.03366	-0.531893	4.5762	-3.43094	0.0012115	0.0332237	-1.0656
COX14	1.04238	0.431974	1.65278	6.06852	3.42567	0.00119614	0.0330218	-1.06655
ADGRG1	1.16429	0.481926	1.84666	6.34182	3.4228	0.00120649	0.033145	-1.07814
GAPT	-1.10464	-1.75281	-0.456462	4.81759	-3.41873	0.00122136	0.0333279	-1.08273
CCR4	-1.22716	-1.9502	-0.504115	4.48587	-3.40466	0.00127397	0.03431	-1.08276
RAB18	1.1059	0.457168	1.75464	5.68922	3.4197	0.0012178	0.0333279	-1.08338
ELK1	1.01508	0.4192	1.61095	5.61061	3.41728	0.00122669	0.0333705	-1.08411
DSTN	1.5173	0.631647	2.40296	6.68709	3.46486	0.00130098	0.0346416	-1.09147
ECPAS	0.998273	0.412136	1.58441	5.88271	3.41655	0.00122936	0.0333807	-1.09384
PLEKHH3	1.03999	0.429028	1.65096	5.52445	3.41469	0.00123623	0.0334965	-1.0954
TEX15	-1.09674	-1.74362	-0.449872	4.45611	-3.40114	0.00128748	0.0345048	-1.10037
PHLDA2	1.23835	0.51099	1.96571	6.06716	3.41748	0.00124519	0.0336446	-1.10075
FAM236B	-0.965291	-1.53244	-0.398146	5.01963	-3.4143	0.00123768	0.0334965	-1.11038
CTNNB1	1.47379	0.608622	2.33896	7.28464	3.43709	0.001332	0.0349246	-1.1121
PGF	-1.10652	-1.75846	-0.454571	5.10632	-3.40474	0.00127365	0.03431	-1.11975
IL33	-1.22202	-1.94617	-0.497865	4.51297	-3.3852	0.00135032	0.0349246	-1.12335
STXBP1	0.992934	0.407642	1.57823	5.43601	3.40319	0.00127961	0.0344058	-1.12475
SPEM1	-1.1216	-1.78475	-0.458456	4.56708	-3.39287	0.00131973	0.0348938	-1.12831
NME1	1.38169	0.569838	2.19355	6.25904	3.43009	0.00132366	0.0349078	-1.13305
CD86	-1.18359	-1.88202	-0.485161	4.85629	-3.39951	0.00129377	0.0345216	-1.13603
OR5H14	-0.971683	-1.54471	-0.39866	4.87649	-3.40166	0.00128549	0.0345048	-1.13726
ABHD11	1.12031	0.459432	1.7812	5.56769	3.40059	0.00128961	0.0345059	-1.13976
SSX2	-1.05266	-1.67386	-0.431465	4.9136	-3.39935	0.00129438	0.0345216	-1.14088
SLC25A37	1.0533	0.431287	1.67531	5.17997	3.39696	0.00130369	0.0346579	-1.14133
ST3GAL5	1.04786	0.428847	1.66688	5.36217	3.39579	0.00130826	0.0347236	-1.14426
PPDPF	1.36781	0.556452	2.17917	8.59573	3.38546	0.00138435	0.0355827	-1.14657
HCK	-1.41125	-2.23833	-0.584171	5.92442	-3.44851	0.00134055	0.0349246	-1.15188
CLEC7A	-1.37443	-2.18179	-0.567077	5.27836	-3.43478	0.00133973	0.0349246	-1.15372
DERL3	-1.19235	-1.897	-0.487691	5.58404	-3.3944	0.00131369	0.0348118	-1.15443
WNT8B	-1.17459	-1.8707	-0.478486	4.27271	-3.38492	0.00135145	0.0349246	-1.15599
PYCR2	1.03695	0.423797	1.65011	6.32337	3.39254	0.00132101	0.0348938	-1.15952
TLR7	-1.09186	-1.73847	-0.445252	4.42681	-3.38738	0.00134158	0.0349246	-1.16157
NKG7	-1.24765	-1.98488	-0.510418	5.32636	-3.39878	0.00133305	0.0349246	-1.16226
SPTSSA	1.65931	0.680365	2.63825	4.64783	3.43325	0.00147296	0.0366066	-1.16564
ERGIC3	1.06107	0.432772	1.68937	6.55219	3.38779	0.00133992	0.0349246	-1.16642
MUC19	-1.26197	-2.01325	-0.510689	3.94026	-3.36964	0.00141446	0.0358713	-1.16961
LDB2	-1.16953	-1.86209	-0.476976	4.64976	-3.38762	0.00134061	0.0349246	-1.17025
ADK	1.03956	0.423843	1.65527	6.07721	3.38694	0.00134332	0.0349246	-1.1733
MYOT	-1.17572	-1.87534	-0.476101	4.36285	-3.37117	0.00140805	0.0358713	-1.17552
IRX5	1.18408	0.479369	1.88878	4.83492	3.37061	0.00141038	0.0358713	-1.17722
HIP1	0.954403	0.388996	1.51981	5.42339	3.38617	0.00134643	0.0349246	-1.17968
SYNGR4	-1.00474	-1.59992	-0.409563	5.04897	-3.38645	0.00134529	0.0349246	-1.18075
RASGRP4	-1.04154	-1.66008	-0.423013	4.70827	-3.37795	0.00137985	0.0355827	-1.18241
LAMC1	1.02219	0.416387	1.62799	6.2856	3.38483	0.0013518	0.0349246	-1.1833
ZDHHC9	1.07267	0.43503	1.71031	4.66721	3.37465	0.00139351	0.0356672	-1.1966
ITGBL1	-1.21575	-1.93796	-0.493539	4.44367	-3.37774	0.0013889	0.0356046	-1.19786
CRACD	-1.2395	-1.98024	-0.498765	4.1951	-3.35676	0.00146973	0.0366066	-1.19886
SGPL1	1.04352	0.423605	1.66343	5.87661	3.37681	0.00138456	0.0355827	-1.19953
BNIP3	1.44909	0.591292	2.3069	6.06831	3.41151	0.00146293	0.0366066	-1.20748
HNRNPCL2	-1.06889	-1.70532	-0.432453	4.61079	-3.36912	0.00141669	0.0358713	-1.20776
TLR8	-0.94935	-1.5155	-0.383199	4.6163	-3.36381	0.00143923	0.0362351	-1.20867
KIF13A	1.00748	0.408081	1.60689	6.48043	3.37176	0.00140557	0.0358713	-1.20919
GALNT18	1.22725	0.497638	1.95687	5.79284	3.37629	0.00140669	0.0358713	-1.20935
THBS2	-1.33259	-2.12216	-0.543018	5.49789	-3.39939	0.00142536	0.0359805	-1.21095
TP53TG3F	-1.04469	-1.66536	-0.424023	5.3434	-3.37649	0.00138589	0.0355827	-1.21508
CD72	-1.07778	-1.72074	-0.434811	4.62986	-3.36263	0.00144431	0.0362923	-1.21778
YAP1	1.0332	0.418102	1.6483	6.23036	3.36959	0.00141468	0.0358713	-1.22009
LAD1	1.16445	0.470727	1.85817	6.88962	3.36723	0.00142466	0.0359805	-1.22317
C9orf153	-1.02128	-1.63035	-0.412207	4.93345	-3.36367	0.00143983	0.0362351	-1.23114
ZNF582	-1.07242	-1.71374	-0.431099	4.39136	-3.35449	0.0014797	0.0366242	-1.23597
ZC3H12D	-1.05067	-1.67893	-0.422409	4.30226	-3.35478	0.00147843	0.0366242	-1.23671
SIAH3	-1.08517	-1.73312	-0.437216	4.84622	-3.35963	0.00145725	0.036562	-1.24372
RSPH14	-1.14986	-1.83938	-0.460336	4.44952	-3.34529	0.00152071	0.0372485	-1.24379
TXNDC17	1.19908	0.482545	1.91562	6.13827	3.35698	0.00146883	0.0366066	-1.24782
JAK2	-1.03683	-1.65772	-0.415952	4.64768	-3.34994	0.00149983	0.0368995	-1.24914
GRIK1	-1.22879	-1.96704	-0.490538	4.20106	-3.33896	0.00154952	0.0377811	-1.25048
LGALS2	-1.06714	-1.70584	-0.428431	4.82329	-3.35164	0.00149229	0.0368254	-1.25274
POLR2H	1.13859	0.458029	1.81915	6.76154	3.35612	0.00147254	0.0366066	-1.25508
RGS19	-1.15811	-1.85139	-0.464825	4.56801	-3.35101	0.00149507	0.0368391	-1.25923
SLC35E1	1.10663	0.443855	1.7694	5.40186	3.34946	0.001502	0.0368995	-1.26242
GPSM3	-0.987851	-1.57828	-0.397422	4.7969	-3.3563	0.00147174	0.0366066	-1.26611
NARF	0.969187	0.389419	1.54896	5.74724	3.35344	0.00148431	0.0366833	-1.26766
DEFB103A	-1.16461	-1.86224	-0.466982	4.82916	-3.34884	0.00150475	0.0369122	-1.26916
OR2T5	-0.990305	-1.58231	-0.398296	4.89986	-3.35566	0.00147455	0.0366066	-1.26938
GNPNAT1	0.974866	0.390089	1.55964	4.72545	3.3442	0.00152561	0.0373131	-1.27475
STEAP4	2.12015	0.868258	3.37204	4.94604	3.46959	0.00171112	0.0404132	-1.27509
WDR43	1.00565	0.401379	1.60993	5.56594	3.3385	0.00155161	0.0377811	-1.30062
DGCR2	0.896375	0.358086	1.43466	5.87583	3.34051	0.00154243	0.0376686	-1.30315
KIAA1217	1.15215	0.458369	1.84593	5.13514	3.33138	0.00158472	0.038361	-1.31271
ADGRG5	-1.04364	-1.67152	-0.415759	4.82804	-3.33436	0.00157081	0.0381922	-1.31458
NUP155	1.07618	0.428374	1.72398	5.88864	3.33256	0.00157918	0.038283	-1.31907
LY6E	1.2911	0.513335	2.06887	6.73361	3.33548	0.00162479	0.0391017	-1.31925
TNC	2.19843	0.894159	3.5027	6.57212	3.45604	0.00180234	0.0420265	-1.32186
EIF6	0.997267	0.396979	1.59756	6.32512	3.33265	0.00157879	0.038283	-1.32479
SCOC	0.97693	0.388285	1.56557	5.96662	3.32926	0.00159469	0.0385458	-1.3298
LACTB2	1.00116	0.397641	1.60468	5.32246	3.32775	0.00160185	0.0386623	-1.33195
TCIM	2.2799	0.922714	3.63709	6.18726	3.4451	0.00186177	0.0427483	-1.33697
FARP1	1.23433	0.490414	1.97825	5.91068	3.33258	0.00162399	0.0391017	-1.33722
OR3A2	-1.04944	-1.68643	-0.412446	4.46129	-3.30491	0.00171365	0.0404152	-1.34793
PPP1CB	1.16478	0.460225	1.86933	7.48289	3.3164	0.0016565	0.039691	-1.34884
ZNF208	1.02961	0.406014	1.65321	6.95412	3.31212	0.00167759	0.0399643	-1.35782
RIDA	1.06082	0.417114	1.70452	4.69461	3.30592	0.00170856	0.0404107	-1.35962
USP17L7	-1.04858	-1.68278	-0.414372	5.15342	-3.31671	0.00165499	0.039691	-1.36576
ITGA11	-0.996327	-1.59938	-0.393276	4.7059	-3.31425	0.00166705	0.0398283	-1.36617
GFPT1	1.05742	0.417252	1.69758	6.19956	3.31354	0.00167055	0.0398542	-1.37348
RAB8B	-1.00767	-1.61647	-0.398873	5.79117	-3.32035	0.00163731	0.0393454	-1.37491
SMIM3	-1.13595	-1.82465	-0.447262	4.75411	-3.30882	0.00169401	0.0401817	-1.37598
GNB4	-1.0457	-1.67845	-0.412939	5.47724	-3.31518	0.00166252	0.0397776	-1.37946
NPL	-1.10106	-1.76973	-0.432387	5.10423	-3.3032	0.00172231	0.0405614	-1.38251
CANT1	0.972956	0.382878	1.56303	6.82999	3.30766	0.00169981	0.0402613	-1.38349
SLC8A1	-1.17191	-1.88102	-0.462805	5.58386	-3.31822	0.00168062	0.039979	-1.39048
MYLK	-0.979819	-1.57353	-0.386107	5.12631	-3.31061	0.0016851	0.0400279	-1.3936
MAF	-1.85176	-2.9594	-0.744119	6.0204	-3.41977	0.00188708	0.0429976	-1.40292
LPP	1.17921	0.46201	1.8964	6.65743	3.29889	0.00175138	0.0411296	-1.41012
EMP2	1.18608	0.464358	1.90781	6.56432	3.29732	0.00175957	0.041255	-1.41164
ABCD3	1.35689	0.529985	2.1838	4.57818	3.30193	0.0018494	0.0426483	-1.41506
ADIPOR1	0.993864	0.388884	1.59884	5.81873	3.29552	0.00176175	0.041255	-1.42119
PRKCG	-0.99839	-1.60576	-0.391023	5.04773	-3.29752	0.00175141	0.0411296	-1.42243
F2R	-1.19842	-1.93239	-0.46444	4.20837	-3.27539	0.00186915	0.0428581	-1.4309
C1QB	-1.92366	-3.09129	-0.756035	8.13725	-3.36025	0.00208102	0.0449679	-1.43657
NAV2	1.05911	0.4125	1.70572	4.99955	3.28576	0.00181305	0.0421572	-1.43693
EIF3B	1.05441	0.411172	1.69764	6.37646	3.28834	0.00179935	0.0420163	-1.43798
ARHGAP12	1.05831	0.41059	1.70604	4.77939	3.27765	0.0018568	0.0426936	-1.44148
PRAM1	-1.03564	-1.66917	-0.402111	4.83873	-3.27929	0.00184788	0.0426483	-1.44237
DOK2	-0.927082	-1.49191	-0.362254	5.0693	-3.29261	0.00177692	0.0415511	-1.44244
CLDN7	1.29882	0.507599	2.09004	6.60696	3.30458	0.00185225	0.0426483	-1.44457
BUD31	1.00858	0.392073	1.62509	6.89499	3.28178	0.00183442	0.0425344	-1.4503
MUC1	2.53811	1.00677	4.06946	5.7034	3.40331	0.00212299	0.0454585	-1.45339
LGR4	1.18998	0.458328	1.92163	4.38659	3.26267	0.00194016	0.0435785	-1.45345
PTGIR	-1.11374	-1.79917	-0.428314	4.46324	-3.25957	0.00195786	0.043738	-1.45911
CD200R1	-1.16479	-1.88022	-0.449364	4.5496	-3.26603	0.0019212	0.0434147	-1.46344
GPR183	-1.09189	-1.75823	-0.425548	5.56626	-3.28716	0.00180565	0.0420443	-1.46344
GZMM	-0.980747	-1.57979	-0.381703	5.24144	-3.28425	0.00182113	0.0422856	-1.46536
SEMA4C	0.960097	0.372792	1.5474	5.89631	3.27936	0.00184748	0.0426483	-1.46577
TCF4	-1.05769	-1.70486	-0.410521	5.7182	-3.27852	0.00185204	0.0426483	-1.46766
THOC2	1.23768	0.475432	1.99992	4.56995	3.25725	0.00197123	0.0439295	-1.46871
COL4A1	-1.54728	-2.48571	-0.608849	5.86068	-3.34881	0.00197176	0.0439295	-1.46939
PCBD1	1.115	0.431388	1.79861	5.46722	3.27192	0.00188826	0.0429976	-1.47625
TMEM165	1.0323	0.398117	1.66647	7.19629	3.26535	0.00192498	0.0434147	-1.47907
RPL8	1.33677	0.510752	2.16278	9.17183	3.24779	0.00204444	0.0448099	-1.4796
FAM136A	0.879866	0.340717	1.41902	5.63099	3.27375	0.00187819	0.0429976	-1.47989
TBC1D28	-1.05388	-1.70143	-0.406325	4.80286	-3.26477	0.00192826	0.0434293	-1.48262
NEDD4L	1.51775	0.590494	2.44501	5.11588	3.31422	0.00203503	0.0447355	-1.48345
IFRD2	1.0079	0.390032	1.62577	5.40917	3.27235	0.00188592	0.0429976	-1.48475
LMO7	1.4806	0.577612	2.3836	5.22747	3.32072	0.00200788	0.0444458	-1.48708
SLAMF7	-1.27884	-2.06371	-0.49397	5.10462	-3.27586	0.00195777	0.043738	-1.48882
LMAN1	1.11602	0.43047	1.80157	6.78813	3.26565	0.0019233	0.0434147	-1.48899
MLEC	1.01722	0.392784	1.64166	6.1857	3.26786	0.00191087	0.0434147	-1.49014
CHAC2	-0.950057	-1.53453	-0.365587	5.06327	-3.26081	0.0019508	0.0436984	-1.49298
CD27	-1.07856	-1.73958	-0.417528	5.43745	-3.27311	0.00188169	0.0429976	-1.49312
PPA1	1.24098	0.477389	2.00457	7.48812	3.26365	0.00197879	0.0440267	-1.49889
TGFBR3	-1.01323	-1.63858	-0.387875	4.5766	-3.25028	0.00201184	0.0444625	-1.50104
TNFRSF10B	1.13671	0.438089	1.83532	5.72438	3.26398	0.00193277	0.0434715	-1.50118
CD163	-1.09651	-1.76973	-0.423295	5.74208	-3.26736	0.00191373	0.0434147	-1.51074
GALE	0.960377	0.369809	1.55094	5.01366	3.26219	0.00194289	0.0435805	-1.51099
ATP2A3	-0.96802	-1.56257	-0.37347	5.5095	-3.26613	0.00192061	0.0434147	-1.51146
KLF17	-1.22511	-1.98129	-0.468942	4.74658	-3.2511	0.00202035	0.0445314	-1.51179
HK3	-0.871777	-1.40718	-0.336373	5.31707	-3.26634	0.00191943	0.0434147	-1.51546
CILP2	-1.11264	-1.79958	-0.425694	4.57707	-3.24915	0.00201846	0.0445314	-1.51879
KRBA2	-1.17799	-1.90759	-0.448391	4.35966	-3.23888	0.00207993	0.0449679	-1.52102
CRIM1	0.934259	0.358469	1.51005	4.8703	3.25492	0.00198468	0.0440983	-1.5218
EPDR1	1.31697	0.507324	2.12662	5.68848	3.27766	0.00204146	0.0448099	-1.52617
CCNY	1.16952	0.448098	1.89093	6.06452	3.25302	0.0020084	0.0444458	-1.53237
GYPC	-1.30376	-2.10517	-0.502355	6.32775	-3.28029	0.00205388	0.0448511	-1.54224
EIF3E	1.05868	0.403003	1.71436	7.54555	3.239	0.00207917	0.0449679	-1.54331
CD5	-1.06199	-1.71668	-0.4073	5.25079	-3.25403	0.00198987	0.0441542	-1.54516
NACC1	0.996475	0.380916	1.61203	5.75316	3.24739	0.00202888	0.0446596	-1.54746
ZBP1	-1.15444	-1.87271	-0.436162	4.5174	-3.22416	0.00217105	0.046121	-1.55145
CCDC47	0.990025	0.37597	1.60408	7.50469	3.23427	0.00210807	0.0452564	-1.55468
BTLA	-1.14819	-1.85991	-0.436464	4.63349	-3.23623	0.00209607	0.0451207	-1.55707
ZNRF3	0.931641	0.354719	1.50856	4.9336	3.23943	0.00207657	0.0449679	-1.55749
YIPF3	0.894112	0.341201	1.44702	5.69633	3.24395	0.00204935	0.0448115	-1.55869
SUPT4H1	0.926434	0.352906	1.49996	6.11982	3.24039	0.00207078	0.0449679	-1.5648
MAOA	1.06719	0.406067	1.72832	5.12654	3.23815	0.00208436	0.0449812	-1.56611
POLR2K	0.926131	0.352534	1.49973	6.36031	3.23894	0.00207955	0.0449679	-1.56671
DCK	-1.00756	-1.63053	-0.384582	5.47483	-3.24442	0.00204656	0.0448099	-1.56811
PXN	0.960757	0.36567	1.55584	6.45399	3.2387	0.00208101	0.0449679	-1.57112
CNPPD1	0.972781	0.37041	1.57515	5.92371	3.23958	0.00207569	0.0449679	-1.57162
JCHAIN	-2.75062	-4.43701	-1.06423	6.81854	-3.35002	0.00244138	0.0496436	-1.57645
BPGM	1.12995	0.428649	1.83126	5.15359	3.23215	0.00212115	0.0454585	-1.57872
FBLN1	-1.19977	-1.94153	-0.458001	5.91113	-3.25224	0.00210028	0.0451478	-1.58618
PRAMEF17	-1.0477	-1.70106	-0.394342	4.4264	-3.21679	0.00221812	0.0466483	-1.59365
LIMK1	0.931585	0.353072	1.5101	5.65829	3.23033	0.00213242	0.0455423	-1.59486
OLFML2B	-0.894631	-1.44919	-0.340073	5.4827	-3.23619	0.00209628	0.0451207	-1.59726
RAB3D	1.29458	0.491431	2.09773	6.11299	3.24664	0.00221054	0.0466077	-1.59951
RAB42	-1.03656	-1.68215	-0.390959	4.74406	-3.22084	0.00219216	0.0463966	-1.60081
FAM174B	0.97339	0.368143	1.57864	5.21723	3.2262	0.00215822	0.0460199	-1.6012
CILP	-0.981768	-1.59325	-0.370285	4.62872	-3.22079	0.0021925	0.0463966	-1.60222
PILRA	-0.989848	-1.60435	-0.375344	5.32696	-3.23133	0.0021262	0.0454682	-1.60849
TSPAN2	-1.03891	-1.68538	-0.392436	4.64784	-3.22378	0.00217349	0.046121	-1.60913
PPL	1.36548	0.51909	2.21187	6.24213	3.25832	0.0022583	0.0471332	-1.60942
HMGB3	1.09934	0.415406	1.78327	6.22387	3.22446	0.0021692	0.046121	-1.61204
SIGLEC10	-1.09738	-1.78194	-0.412818	4.86533	-3.21575	0.00222483	0.0467267	-1.61424
SNX33	1.06174	0.40037	1.72311	5.45701	3.22041	0.00219491	0.0463966	-1.61534
TKT	1.22467	0.462225	1.98712	6.48039	3.22795	0.00222751	0.0467267	-1.61716
CD2AP	0.930835	0.350453	1.51122	5.14749	3.21733	0.00221462	0.0466341	-1.6243
MPP1	-1.18041	-1.91438	-0.446431	5.02186	-3.23145	0.00219794	0.0464012	-1.62442
LILRB2	-0.858022	-1.39159	-0.324453	5.97934	-3.22586	0.00216036	0.0460199	-1.62633
OR2G3	-1.07819	-1.75547	-0.400914	4.16706	-3.1935	0.00237318	0.0488514	-1.63746
HES1	1.08716	0.407994	1.76633	5.58871	3.21111	0.00225502	0.0471332	-1.63811
MTFR2	-1.00363	-1.63495	-0.372315	4.45758	-3.18907	0.00240381	0.049182	-1.63837
SIRPB1	-1.1175	-1.81906	-0.415947	4.13893	-3.19539	0.00236021	0.0487059	-1.63954
SYNGR2	1.24275	0.463053	2.02244	7.53413	3.20149	0.00237885	0.0488953	-1.65518
PRDX5	1.08107	0.404057	1.75808	6.69109	3.20328	0.00230688	0.0479651	-1.65725
C5orf22	0.961439	0.359625	1.56325	5.83261	3.20477	0.0022969	0.0478179	-1.65733
SPN	-0.967166	-1.57143	-0.362897	5.8682	-3.21077	0.00225729	0.0471332	-1.66194
SLFN12L	-1.00304	-1.62954	-0.376529	5.5209	-3.21165	0.00225149	0.0471332	-1.66219
SMOC2	-1.1164	-1.81909	-0.413709	4.59356	-3.18708	0.0024177	0.0493984	-1.66461
TOP1	1.09358	0.407808	1.77935	6.84693	3.19896	0.00233596	0.0483869	-1.66518
RIPOR1	-0.986998	-1.60654	-0.367458	4.71454	-3.19584	0.00235716	0.0487039	-1.66529
ATP5MK	1.06602	0.39778	1.73425	6.48165	3.20016	0.00232782	0.0483043	-1.66809
MAN1C1	-0.879124	-1.43024	-0.328011	4.78407	-3.19998	0.00232904	0.0483043	-1.67086
LPCAT2	-0.967546	-1.57315	-0.361944	5.36401	-3.20496	0.00229568	0.0478179	-1.67145
SCN2B	-0.930397	-1.51513	-0.345665	4.54812	-3.1919	0.0023842	0.0488953	-1.686
TIGIT	-0.935212	-1.5221	-0.348319	5.52953	-3.19661	0.00235193	0.0486566	-1.69056
MTMR7	-0.983099	-1.60309	-0.363111	4.63417	-3.18091	0.0024612	0.0499164	-1.69878
TACC2	1.15594	0.427794	1.88409	5.49543	3.18518	0.0024399	0.0496436	-1.70031
CHRNA1	-1.01765	-1.65916	-0.376141	4.54092	-3.18224	0.00245172	0.0497854	-1.70228
LCK	-1.07071	-1.74359	-0.397828	5.34966	-3.19205	0.00238314	0.0488953	-1.70542
TIMP2	-1.09521	-1.78468	-0.405737	6.38296	-3.18653	0.00242157	0.0494161	-1.70582
PIK3AP1	-0.997819	-1.6246	-0.371035	5.74865	-3.19354	0.00237294	0.0488514	-1.71019
MINK1	-0.989076	-1.61125	-0.366905	5.75476	-3.18902	0.00240413	0.049182	-1.71439
SH2B3	-0.886668	-1.44536	-0.327976	5.17335	-3.18366	0.00244173	0.0496436	-1.73154

## Sheet: Hallmark.NSCLC.Tumor.vs.Immune
# Significant GSEA results (Hallmark pathway) between NSCLC Tumor vs Immune samples
ID	Description	setSize	enrichmentScore	NES	pvalue	p.adjust	qvalue	rank	leading_edge	core_enrichment
HALLMARK_MYC_TARGETS_V1	HALLMARK_MYC_TARGETS_V1	198	0.75464	3.80503	1.11286e-58	5.56431e-57	1.17143e-57	3452	tags=85%, list=21%, signal=68%	3939/5687/3326/3068/8662/26986/22916/4609/5902/22948/3329/6193/1982/3192/5478/6175/10575/11260/1019/4953/10574/5230/10155/26135/4830/3376/3183/10971/51690/2739/6632/10728/10399/2091/7203/10054/6141/6633/5887/10213/4173/708/6187/5704/2806/9377/8894/10528/6742/6418/5713/11335/7531/5709/5901/6426/3608/3838/5250/56910/7458/5496/3336/6128/6950/3181/4706/5691/5690/7514/5093/821/11331/1537/10576/6637/23…
HALLMARK_OXIDATIVE_PHOSPHORYLATION	HALLMARK_OXIDATIVE_PHOSPHORYLATION	198	0.652877	3.29193	2.12308e-35	5.30771e-34	1.11741e-34	3136	tags=61%, list=19%, signal=50%	481/3939/3945/54205/1340/2821/1345/506/4191/1337/4726/292/4711/1528/10476/9551/4710/5447/1329/10128/7417/1349/1351/4190/518/10975/2806/9377/4723/4694/1738/5250/1431/56993/6391/1347/4706/4728/2108/3313/4708/27089/8802/9550/4709/10884/6389/11331/1537/521/4976/4552/4700/4702/4698/4720/4697/513/509/10651/51382/26521/7386/3417/29796/50/7384/2879/4722/9167/2271/1327/517/498/5435/56945/5160/539/3028/899…
HALLMARK_ALLOGRAFT_REJECTION	HALLMARK_ALLOGRAFT_REJECTION	189	-0.669301	-3.21835	5.31362e-35	8.85603e-34	1.86443e-34	1632	tags=51%, list=10%, signal=46%	567/3455/6356/3112/7097/3553/894/7124/822/3603/356/717/3578/2833/5582/322/926/3717/6367/8807/114548/8651/10261/50852/7096/3594/56253/7903/3458/9450/27240/3002/4065/3624/6357/729230/2634/1230/919/2213/2268/941/940/7535/4050/5551/11184/3109/4689/3559/3932/2533/2113/924/942/3111/1234/6775/3001/8477/10225/4318/925/6688/3561/916/5579/2149/3662/3108/915/6347/3059/7076/3702/3689/3560/3117/7070/973/6352/…
HALLMARK_E2F_TARGETS	HALLMARK_E2F_TARGETS	197	0.6119	3.08844	4.02895e-28	5.03618e-27	1.06025e-27	3817	tags=54%, list=23%, signal=42%	7037/51155/3159/3149/4609/5902/1019/5885/4830/3609/5591/7083/4173/6628/1434/10535/27338/10528/4605/10606/5901/6426/3838/7153/7514/10051/5931/1164/10527/6434/10212/2935/2547/332/3184/10492/9319/9238/1965/5395/3014/11051/6749/1029/6241/4171/5111/4176/23165/7884/1163/29089/81611/5411/6119/2146/5425/9212/5982/10549/29028/10615/9133/3930/51747/204/11113/3364/7913/9918/1854/4174/6427/10797/983/3015/417…
HALLMARK_G2M_CHECKPOINT	HALLMARK_G2M_CHECKPOINT	196	0.589986	2.98201	5.38567e-25	5.38567e-24	1.13382e-24	4635	tags=63%, list=28%, signal=46%	51155/3159/11065/3149/4609/595/3192/4691/1019/4953/1736/5885/3609/6632/4331/3312/5887/4088/27338/6713/4605/6426/3838/8140/7153/7514/7150/4926/10051/22974/1164/6434/10212/2935/332/3184/10492/7468/3837/6421/3014/8452/1841/990/4171/1874/6541/602/1063/1163/262/3091/4928/3799/11044/7027/2146/4212/3980/9212/6599/9133/7371/3930/30000/3364/10951/4174/8318/890/9055/6427/983/3015/4172/4175/26271/10024/5119…
HALLMARK_MTORC1_SIGNALING	HALLMARK_MTORC1_SIGNALING	195	0.572125	2.89508	1.0879e-22	9.06582e-22	1.90859e-22	2862	tags=54%, list=17%, signal=45%	928/1718/6513/6319/226/3939/9368/10135/2023/3157/7167/7037/488/6309/908/7296/2821/3329/2539/2729/1717/5478/3099/30001/5230/6184/6016/8878/1595/10197/31/6510/10213/5693/4173/5704/10652/6713/8894/23657/11333/2181/27346/79602/3336/8140/7436/3313/5052/5464/10963/3949/821/47/3309/27230/2932/10212/811/81873/10987/51382/8833/4199/3417/6472/5684/5685/6241/3308/7277/4171/5352/26136/23165/2936/3422/2805/85…
HALLMARK_EPITHELIAL_MESENCHYMAL_TRANSITION	HALLMARK_EPITHELIAL_MESENCHYMAL_TRANSITION	194	-0.560377	-2.70748	9.05604e-20	6.4686e-19	1.36181e-19	1495	tags=40%, list=9%, signal=37%	2192/2200/2882/1307/8038/10398/7412/9353/822/3678/4638/1301/50509/1842/2006/2199/6586/7424/3908/4017/3398/22795/4016/2517/800/7052/3624/6424/1601/7078/30008/1303/2191/5118/115908/6876/2669/7128/2331/5159/11010/59/1282/1009/26585/25878/11167/10516/1284/5396/1290/2335/1462/1490/25890/9235/3956/7076/4256/7058/4837/7070/2014/1289/1292/1278/10631/1634/7456/1277/4313/6678/7431/4060/1293/633/1281
HALLMARK_GLYCOLYSIS	HALLMARK_GLYCOLYSIS	190	0.541386	2.73519	3.94875e-18	2.46797e-17	5.19573e-18	3302	tags=48%, list=20%, signal=39%	1956/6382/1999/2817/7422/7295/226/4233/3939/1824/6888/375790/2023/4282/7167/5768/6647/2539/2729/4191/53836/26355/5478/3099/5315/2683/1528/30001/50814/5230/9276/2288/4190/10058/7162/1468/10331/5704/2806/7360/2673/1738/7436/6391/55276/5836/3309/79644/8996/5834/90161/10456/4199/3417/1365/5214/5352/7264/2805/2132/2131/10165/54541/8704/10776/7039/3597/5033/9456/25796/6662/8614/5917/5516/10616/983/2582…
HALLMARK_ESTROGEN_RESPONSE_EARLY	HALLMARK_ESTROGEN_RESPONSE_EARLY	192	0.50839	2.56425	8.5797e-16	4.7665e-15	1.00347e-15	1912	tags=30%, list=12%, signal=27%	3880/3866/6337/1999/3856/6513/3898/4582/2810/80004/9620/2194/360/9368/51195/1366/7022/4609/3280/595/25987/1717/2683/3983/3860/2288/8165/7162/7739/6840/10160/2222/2317/29984/11057/6478/10140/3875/8140/6990/23052/2444/7164/81875/26509/124583/58495/771/375449/9249/55191/25800/5029/8553/5932/2697/6820
HALLMARK_ESTROGEN_RESPONSE_LATE	HALLMARK_ESTROGEN_RESPONSE_LATE	190	0.49395	2.49553	1.03704e-13	4.92411e-13	1.03666e-13	2059	tags=33%, list=13%, signal=29%	3880/928/64065/999/6337/11187/23650/2810/10551/51599/2013/6768/4192/27075/9368/5603/51195/224/3918/7022/57834/7358/6280/595/1345/1717/5364/9547/3860/2288/7162/9231/10160/2222/10535/3613/2317/10610/11057/6478/10140/8140/7153/6990/2444/7164/51181/3993/26509/11012/2171/58495/771/10950/990/7264/5932/6820/22824/2261/573/9455
HALLMARK_INFLAMMATORY_RESPONSE	HALLMARK_INFLAMMATORY_RESPONSE	190	-0.503584	-2.41912	1.08331e-13	4.92411e-13	1.03666e-13	2051	tags=38%, list=12%, signal=34%	3600/5008/10316/6506/3601/10630/6361/684/3627/8809/5734/10507/1318/7097/3553/6004/4049/7439/60675/970/3678/4973/7130/6367/8807/114548/5027/3659/5739/366/6504/3604/7096/64127/23533/4224/8578/3624/9034/1236/969/3738/6373/29933/10663/719/1441/1240/7832/5142/3932/558/962/7133/1880/6402/5724/728/2357/4481/6347/7076/3560/3575/2014/6352/23166/4283/5996/3937/929/1536/3587
HALLMARK_INTERFERON_GAMMA_RESPONSE	HALLMARK_INTERFERON_GAMMA_RESPONSE	196	-0.499886	-2.4221	1.53976e-13	6.41565e-13	1.35066e-13	2707	tags=38%, list=16%, signal=32%	6403/116071/3434/29126/6398/958/6354/6648/355/10068/3665/84166/3431/80830/3600/10964/3601/715/684/567/3627/3455/10628/10561/7412/3669/10791/51056/7130/8638/219285/3717/3106/8651/3659/115361/952/7903/54739/317649/25939/969/716/2209/6373/81030/3695/22914/7128/1240/5142/942/55016/94240/6775/3001/710/2357/4261/3662/3108/1439/6347/10875/3560/3117/10437/6352/3394/4283/3123/3937/57823/3587/972
HALLMARK_P53_PATHWAY	HALLMARK_P53_PATHWAY	195	0.469705	2.37682	1.61788e-12	6.22262e-12	1.31003e-12	2003	tags=30%, list=12%, signal=26%	64065/64787/3691/6382/10397/3872/2810/4071/6768/6281/8626/2052/2877/3945/10057/2872/26355/351/5268/1969/51768/9635/10399/6141/6520/23657/677/3094/10140/25873/10904/23612/7164/55240/51181/29927/57799/23654/5784/3654/9618/6256/51002/1029/8848/3006/64393/9538/6206/29948/5111/51499/3265/54541/7378/22824/1030/7039
HALLMARK_KRAS_SIGNALING_UP	HALLMARK_KRAS_SIGNALING_UP	186	-0.486832	-2.34001	3.47539e-12	1.24121e-11	2.61307e-12	1911	tags=35%, list=12%, signal=31%	2324/4803/6480/5950/5473/3627/90865/5121/4320/5243/9945/3553/6004/894/23643/1437/4013/9590/101/8431/8404/1636/51311/3398/2517/25960/83483/23136/330/50856/3624/10418/719/2995/7128/639/1240/11184/7462/2022/2113/1438/7185/9358/7133/7852/10320/5396/4318/3561/55365/951/3689/2207/2162/3575/27299/3394/28959/1520/5175/3936/1794/3587/7805
HALLMARK_DNA_REPAIR	HALLMARK_DNA_REPAIR	147	0.509025	2.46791	5.3741e-12	1.79137e-11	3.7713e-12	4037	tags=49%, list=25%, signal=37%	5437/4059/22916/5438/2958/2987/4830/10959/6829/10134/11047/51497/5440/79720/29927/10189/6431/124583/8480/6881/1716/1069/11051/6749/2879/3615/10623/23204/5111/5435/5436/8721/5984/5433/6119/5439/1642/5982/3251/9978/6827/4090/9328/1854/5430/2962/7372/6834/25874/9533/5434/6884/5432/56655/23649/353/51160/5983/3704/11130/25920/7936/6878/112/53343/5985/51251/51082/5898/2071/4832/2965
HALLMARK_UNFOLDED_PROTEIN_RESPONSE	HALLMARK_UNFOLDED_PROTEIN_RESPONSE	110	0.552329	2.53338	1.80978e-11	5.65558e-11	1.19065e-11	2843	tags=46%, list=17%, signal=39%	7422/1981/9531/10605/25804/7534/11260/1054/30001/1736/3376/6897/1978/10528/8815/1974/8140/3313/9775/3309/27230/8570/10130/811/1965/3014/1973/1639/1163/6464/54541/468/3799/58477/10775/55466/2521/54512/7280/10954/7184/23478/6208/8614/10525/29968/10797/5073/22872/5832/4869
[truncated: 23 more rows]

## Sheet: Hallmark.LUSC.Tumor.vs.Immune
# Significant GSEA results (Hallmark pathway) between LUSC Tumor vs Immune samples
[truncated: 40 more rows]

[truncated: 10 more sheets: Hallmark.LUAD.Tumor.vs.Immune, KEGG.NSCLC.Tumor.vs.Immune, KEGG.LUSC.Tumor.vs.Immune, KEGG.LUAD.Tumor.vs.Immune, GOBP.NSCLC.Tumor.vs.Immune, GOBP.LUSC.Tumor.vs.Immune, GOBP.LUAD.Tumor.vs.Immune, Celltype.NSCLC.Tumor.vs.Immune, Celltype.LUSC.Tumor.vs.Immune, Celltype.LUAD.Tumor.vs.Immune]
