# Supplementary material for: Spatial profiling of non-small cell lung cancer provides insights into tumorigenesis and immunotherapy response
Source: Commun Biol. 2024 Aug 2;7:930. doi: 10.1038/s42003-024-06568-w (PMC11297140; doi:10.1038/s42003-024-06568-w)
Supplement: Supplementary file 6 — Supplementary Data 3 [file 42003_2024_6568_MOESM6_ESM.xlsx]

## Sheet: Supplementary Data 3
Supplementary Data 3. Transcriptome expression profiling of NSCLC immune checkpoint blockade responsiveness

## Sheet: DEGs.NSCLC.R.vs.NR
# DEGs between NSCLC responder vs non-responder
	logFC	CI.L	CI.R	AveExpr	t	P.Value	adj.P.Val	B
HELZ2	-0.884886	-1.27188	-0.497892	5.64703	-4.58484	2.75421e-05	0.163746	0.271559
RPL35A	1.17841	0.671225	1.6856	9.0246	4.65876	2.13494e-05	0.163746	0.0195928
RPS18	1.04126	0.583627	1.49888	9.5877	4.56231	2.97558e-05	0.163746	-0.224979
RPL24	0.905667	0.462083	1.34925	9.08701	4.09387	0.000143558	0.474	-0.926129
RPS2	0.999227	0.515008	1.48345	9.63867	4.13775	0.000124254	0.474	-0.927945
RPL9	0.953638	0.474532	1.43274	8.95331	3.9911	0.000200814	0.552539	-1.08004
RPS9	0.876242	0.425931	1.32655	8.99385	3.90169	0.000268075	0.599053	-1.22806
ISG15	-1.11934	-1.7072	-0.531474	6.79278	-3.84329	0.000407089	0.599053	-1.23182
RPS24	0.836239	0.401056	1.27142	9.68972	3.85301	0.000313346	0.599053	-1.38585
ZNF461	-0.681676	-1.05537	-0.307982	6.22226	-3.65765	0.000580583	0.599053	-1.38788
RPL12	0.787508	0.370503	1.20451	8.92671	3.78664	0.000387039	0.599053	-1.40892
RPL13	0.922642	0.430252	1.41503	10.2037	3.75721	0.000424815	0.599053	-1.59288
EEF1G	0.891522	0.41107	1.37197	9.85399	3.72069	0.000476617	0.599053	-1.61251
CCNI	0.780908	0.345965	1.21585	7.82303	3.60005	0.000694286	0.623418	-1.61874
RPS27	0.838283	0.385488	1.29108	9.93002	3.71219	0.000489509	0.599053	-1.63145
RPLP2	0.884208	0.40067	1.36775	9.34913	3.66662	0.000564576	0.599053	-1.64413
PLEKHG5	-0.867355	-1.35585	-0.378863	5.32006	-3.5605	0.00078593	0.623418	-1.65145
GOLGA8A	-0.649297	-1.01659	-0.282007	7.38309	-3.54467	0.000823446	0.623418	-1.65388
RPL31	0.80125	0.366029	1.23647	9.95473	3.69147	0.000522368	0.599053	-1.66574
RPS7	0.76316	0.33998	1.18634	9.39421	3.61602	0.000660789	0.623418	-1.7256
RPL38	0.85126	0.374141	1.32838	9.24099	3.57748	0.000744402	0.623418	-1.77449
ASGR2	-0.639969	-1.01159	-0.268347	4.85481	-3.45302	0.00108886	0.694959	-1.8159
RPS10	0.628305	0.268268	0.988342	8.7398	3.49916	0.000946425	0.679327	-1.84711
RPS3A	0.87383	0.379125	1.36853	9.98902	3.54178	0.00083077	0.623418	-1.89857
RPL36A	0.796045	0.337887	1.2542	9.15367	3.48388	0.000991513	0.682037	-1.91122
TOMM7	0.7226	0.299999	1.1452	7.93496	3.42854	0.00117249	0.694959	-1.91575
MMP3	-0.790307	-1.25769	-0.322926	4.76782	-3.39052	0.00131455	0.700064	-1.94955
RPS13	0.894313	0.36853	1.4201	8.08982	3.41395	0.00125575	0.694959	-1.95776
HGD	0.644143	0.258412	1.02987	5.46717	3.34842	0.00149086	0.764868	-1.9816
KLHL17	-0.554408	-0.890278	-0.218538	5.36265	-3.30978	0.00167218	0.764868	-2.00398
RPLP0	0.894965	0.368105	1.42182	8.91608	3.40762	0.00126287	0.694959	-2.01857
RPS27A	0.837048	0.349659	1.32444	10.1373	3.44363	0.00112025	0.694959	-2.05865
ANKS6	0.585624	0.230818	0.940429	4.89243	3.30956	0.0016733	0.764868	-2.0588
GTPBP6	-0.590927	-0.952991	-0.228863	5.90532	-3.27258	0.00186631	0.764868	-2.06131
RPL19	0.808783	0.33279	1.28477	9.64409	3.40701	0.00125104	0.694959	-2.07013
SELENOH	0.683712	0.26488	1.10254	6.0041	3.27322	0.00186282	0.764868	-2.10818
SLC52A3	-0.621997	-1.00194	-0.242057	4.70139	-3.28258	0.00181215	0.764868	-2.12984
RNF181	0.730332	0.279796	1.18087	7.15175	3.25036	0.00199221	0.764868	-2.15399
RPL29	0.714606	0.281217	1.148	8.80764	3.3062	0.00168998	0.764868	-2.15407
PSG5	-0.670007	-1.08957	-0.250441	6.26982	-3.20199	0.00229452	0.830272	-2.161
EIF3E	0.685061	0.263248	1.10687	7.54555	3.2565	0.00195666	0.764868	-2.17387
OAS1	-0.697526	-1.13471	-0.260342	5.63797	-3.19917	0.00231344	0.830272	-2.18133
NME2	0.809916	0.311666	1.30817	8.32657	3.25937	0.0019402	0.764868	-2.20204
SLC12A4	-0.525083	-0.859173	-0.190992	5.986	-3.15141	0.00265654	0.835529	-2.24504
RPS29	0.702625	0.27231	1.13294	9.66833	3.274	0.00185852	0.764868	-2.26781
RPS6	0.892317	0.34457	1.44006	9.56586	3.26908	0.00191816	0.764868	-2.28061
DDX60	-0.71208	-1.16755	-0.256611	5.75488	-3.13481	0.00278663	0.835529	-2.28615
TATDN1	0.603618	0.219199	0.988036	5.83036	3.14846	0.00267922	0.835529	-2.31368
RPS12	0.779696	0.294661	1.26473	9.3346	3.22325	0.00215671	0.809208	-2.31942
FKBP8	0.667982	0.241201	1.09476	6.30408	3.13835	0.00275839	0.835529	-2.32394
ESPN	-0.645795	-1.06509	-0.226499	6.15019	-3.08827	0.00318385	0.835529	-2.33955
KRIT1	0.547715	0.195188	0.900241	5.2378	3.11533	0.00294687	0.835529	-2.35747
PDIA5	0.699174	0.248021	1.15033	4.78406	3.10744	0.00301423	0.835529	-2.37858
PARL	0.729627	0.258393	1.20086	5.4709	3.1046	0.00303881	0.835529	-2.3802
PTP4A1	0.657724	0.233777	1.08167	6.72308	3.11081	0.00298525	0.835529	-2.38453
EIF3H	0.713089	0.253871	1.17231	6.97264	3.11362	0.00296135	0.835529	-2.38609
SLC35C1	-0.582146	-0.962059	-0.202232	5.01086	-3.07247	0.00333035	0.835529	-2.41505
KLK5	-0.625655	-1.02994	-0.221372	4.42637	-3.10307	0.00305215	0.835529	-2.43252
EPHA2	-0.840975	-1.387	-0.294953	5.23412	-3.09659	0.00326235	0.835529	-2.43571
HSP90AB1	0.722182	0.255155	1.18921	8.40944	3.1006	0.00307371	0.835529	-2.4499
KRTAP11-1	-0.654772	-1.07726	-0.232278	4.32144	-3.1075	0.00301368	0.835529	-2.45575
UNC13D	-0.654483	-1.08765	-0.221319	5.11772	-3.02961	0.0037602	0.847252	-2.4627
RPS14	0.766091	0.273118	1.25906	9.26469	3.11601	0.00294117	0.835529	-2.4716
IL15	-0.614339	-1.01457	-0.214105	4.43943	-3.07777	0.00328059	0.835529	-2.47388
PITPNM1	-0.559216	-0.929758	-0.188673	5.11765	-3.02609	0.00379772	0.847252	-2.47482
FYTTD1	0.791128	0.270575	1.31168	5.44377	3.05184	0.00362131	0.842032	-2.47928
RPL18A	0.743006	0.262679	1.22333	9.12092	3.10168	0.0030643	0.835529	-2.48323
ANP32E	0.659975	0.221857	1.09809	5.98575	3.02049	0.00385815	0.848277	-2.50525
CYB561D1	-0.582677	-0.970033	-0.195322	4.79538	-3.0162	0.00390508	0.848277	-2.51487
RPL27	0.675324	0.232192	1.11846	8.52949	3.05577	0.00349213	0.835529	-2.51582
RPL23	0.820165	0.282865	1.35747	8.6756	3.06395	0.00347487	0.835529	-2.52297
RPL4	0.775401	0.268467	1.28234	9.02168	3.06701	0.00338242	0.835529	-2.52771
RPS15	0.764471	0.263868	1.26507	8.95257	3.06203	0.00343066	0.835529	-2.53158
CLCN5	-0.703154	-1.16012	-0.246193	4.07213	-3.08541	0.00320994	0.835529	-2.53716
SSR2	0.538377	0.177863	0.89889	6.22667	2.99437	0.00415189	0.870102	-2.53785
AQP12B	-0.585405	-0.980089	-0.190722	5.04379	-2.97405	0.00439473	0.870102	-2.55871
GAGE10	-0.765521	-1.28032	-0.250726	7.90518	-2.98477	0.00433581	0.870102	-2.57816
RNF7	0.682259	0.22306	1.14146	6.45623	2.97913	0.00433281	0.870102	-2.58395
RPS4X	0.725287	0.246039	1.20453	9.28498	3.03453	0.0037084	0.847252	-2.59085
RPS16	0.732881	0.244273	1.22149	8.66778	3.00756	0.00400106	0.857838	-2.59329
RPS8	0.750019	0.25599	1.24405	9.56169	3.04411	0.00360929	0.842032	-2.59545
NDN	-0.663333	-1.11095	-0.215713	4.67744	-2.97142	0.00442719	0.870102	-2.59826
CAPN7	-0.5047	-0.850004	-0.159396	5.50966	-2.93071	0.00495756	0.931372	-2.60504
MPP6	0.752198	0.239509	1.26489	4.71176	2.94429	0.00483548	0.928243	-2.64622
MPPED2	-0.672145	-1.12943	-0.214856	4.66503	-2.94722	0.00473564	0.919773	-2.64678
OSGIN1	0.834113	0.26375	1.40448	5.67433	2.94511	0.00508571	0.932889	-2.66261
PTGER4	-0.556412	-0.942317	-0.170507	5.20095	-2.89106	0.00553041	0.950785	-2.6662
UBA52	0.822272	0.261031	1.38351	8.19587	2.94642	0.00496461	0.931372	-2.68529
TMEM263	0.584083	0.177743	0.990424	5.51197	2.88221	0.00566636	0.950785	-2.70362
PTPRU	-0.663284	-1.12307	-0.2035	4.68143	-2.89259	0.00550726	0.950785	-2.71491
IFNLR1	-0.620583	-1.05473	-0.186434	5.15881	-2.86617	0.00592078	0.950785	-2.715
SPIB	0.630954	0.190893	1.07101	4.83821	2.87492	0.00578067	0.950785	-2.72976
GPHN	-0.600744	-1.02275	-0.178737	5.26247	-2.85438	0.00611449	0.950785	-2.73345
NMRK1	0.523628	0.156003	0.891253	5.21207	2.856	0.00608745	0.950785	-2.74225
OST4	0.55633	0.167541	0.945118	7.44883	2.8692	0.00587197	0.950785	-2.74549
TOMM6	0.628223	0.189897	1.06655	7.47604	2.87381	0.0057983	0.950785	-2.7468
DERL1	0.553553	0.164615	0.94249	5.81231	2.85378	0.00612449	0.950785	-2.74863
NACC2	-0.519518	-0.886697	-0.152339	5.5193	-2.83703	0.00641018	0.950785	-2.75031
SZT2	-0.499635	-0.852071	-0.147198	5.24405	-2.84258	0.00631415	0.950785	-2.75082
RPS17	0.690756	0.227976	1.15354	11.0512	2.9929	0.00416912	0.870102	-2.75602
TSFM	-0.550628	-0.941403	-0.159852	5.90134	-2.82535	0.00661667	0.950785	-2.76325
RPS15A	0.686808	0.213007	1.16061	9.13549	2.90657	0.00529939	0.950785	-2.76362
OAS3	-0.729754	-1.2467	-0.21281	6.16345	-2.83667	0.00660509	0.950785	-2.76464
SLC25A4	0.568099	0.166069	0.970129	5.47455	2.83339	0.00647384	0.950785	-2.77915
TTLL3	-0.556486	-0.954547	-0.158425	5.49297	-2.80314	0.00702621	0.950785	-2.78433
TNC	-1.32361	-2.2592	-0.388018	6.57212	-2.87969	0.00698186	0.950785	-2.78668
TRMT1	-0.510025	-0.874411	-0.145639	6.05203	-2.80654	0.0069621	0.950785	-2.78775
MIB2	-0.735155	-1.24894	-0.221366	4.62827	-2.86979	0.00588438	0.950785	-2.7881
UQCRB	0.756697	0.222664	1.29073	7.39894	2.84684	0.00641367	0.950785	-2.7944
NAPRT	-0.638528	-1.09398	-0.183071	5.52399	-2.81109	0.0068771	0.950785	-2.79988
ANAPC16	0.586047	0.167737	1.00436	5.99915	2.80915	0.00691315	0.950785	-2.81304
SAP30L	-0.553865	-0.947988	-0.159742	4.76195	-2.81782	0.006753	0.950785	-2.81628
TERT	-0.756825	-1.29224	-0.221408	4.56734	-2.8387	0.00651673	0.950785	-2.82467
RPL30	0.784043	0.246161	1.32193	10.6209	2.92276	0.00506773	0.932889	-2.82791
RPL10A	0.597336	0.176875	1.0178	8.82804	2.84862	0.00621124	0.950785	-2.82868
HES4	-0.624717	-1.07365	-0.175787	5.47909	-2.79027	0.00727429	0.961654	-2.8288
FTH1	0.759687	0.248832	1.27054	12.4361	2.9818	0.00430063	0.870102	-2.83412
LDHB	0.937932	0.277273	1.59859	7.93008	2.87014	0.00655169	0.950785	-2.83528
RPL35	0.693712	0.20823	1.1792	9.38469	2.86515	0.00593735	0.950785	-2.83613
C22orf31	-0.621602	-1.06131	-0.18189	4.32746	-2.83456	0.00645339	0.950785	-2.84431
RPS3	0.694638	0.207421	1.18185	9.44081	2.85876	0.00604184	0.950785	-2.84703
LIG1	-0.521331	-0.896014	-0.146648	4.85431	-2.78991	0.00728128	0.961654	-2.85433
SLC8B1	-0.540977	-0.931946	-0.150008	5.23604	-2.77446	0.00758994	0.967784	-2.85891
CCL22	-0.637223	-1.0983	-0.176145	4.93751	-2.77114	0.00765781	0.967784	-2.86636
RAB2B	0.62237	0.174009	1.07073	4.75532	2.78331	0.00741163	0.967502	-2.86985
WSB2	0.589737	0.162857	1.01662	5.75244	2.77009	0.00767943	0.967784	-2.877
HSFX1	-0.618246	-1.06176	-0.174727	4.4434	-2.79506	0.00718106	0.961654	-2.89111
EPS8	0.77321	0.21422	1.3322	6.14847	2.78346	0.00774918	0.969175	-2.892
TMEM127	-0.485659	-0.841263	-0.130054	6.13324	-2.73845	0.00835643	0.999011	-2.89538
DDX58	-0.645864	-1.11953	-0.172201	6.40525	-2.73428	0.00845685	0.999011	-2.89901
SEC62	0.683386	0.186646	1.18013	6.21658	2.75953	0.00793505	0.98496	-2.89949
RPS19	0.821123	0.229795	1.41245	8.19918	2.79721	0.00757181	0.967784	-2.90854
RACK1	0.811024	0.227883	1.39417	8.7642	2.79855	0.00744277	0.967502	-2.92253
RPL28	0.753547	0.21566	1.29143	9.80841	2.80949	0.00692087	0.950785	-2.93571
LIG3	0.536135	0.143485	0.928785	4.59736	2.73785	0.00836992	0.999011	-2.94016
PLG	-0.520279	-0.905822	-0.134736	5.41584	-2.70585	0.00911123	0.999011	-2.9405
OR51D1	-0.54001	-0.933387	-0.146633	4.41399	-2.75254	0.00804844	0.991579	-2.94994
ARHGEF40	-0.504098	-0.878875	-0.129321	5.30165	-2.69702	0.00932639	0.999011	-2.95035
CLEC4A	-0.489833	-0.847988	-0.131677	4.49915	-2.74232	0.00827092	0.999011	-2.95368
RPS20	0.687311	0.196527	1.1781	10.1743	2.80804	0.00693389	0.950785	-2.9552
CSF3R	-0.550891	-0.95982	-0.141963	5.00023	-2.70122	0.0092235	0.999011	-2.96025
C15orf62	-0.488808	-0.853409	-0.124206	5.38236	-2.68819	0.00954575	0.999011	-2.96817
LYPLAL1	0.578557	0.148589	1.00852	5.24974	2.69806	0.00930082	0.999011	-2.98377
TAF10	0.581217	0.148448	1.01398	6.28951	2.69292	0.00942759	0.999011	-2.99182
IQCG	0.57736	0.147905	1.00681	4.78778	2.6957	0.00935891	0.999011	-2.99359
EPHA4	-0.594721	-1.04118	-0.148266	5.65557	-2.67102	0.00998654	0.999011	-2.99849
HOXC13	-0.6701	-1.16657	-0.17363	4.48662	-2.70637	0.00909869	0.999011	-3.00368
OR2A4	-0.581006	-1.01928	-0.142729	5.35808	-2.65811	0.0103298	0.999011	-3.01605
SBNO2	-0.535593	-0.940414	-0.130772	5.3738	-2.65285	0.0104729	0.999011	-3.02179
ENPEP	0.642266	0.162933	1.1216	4.53728	2.6867	0.00958341	0.999011	-3.02389
LRRC47	-0.50665	-0.889614	-0.123685	5.88585	-2.65271	0.0104767	0.999011	-3.02583
RUNDC3A	-0.666331	-1.16042	-0.172246	4.29106	-2.70414	0.00915257	0.999011	-3.02724
DNAJB9	0.601354	0.14691	1.0558	5.61138	2.65333	0.01046	0.999011	-3.03264
ZNF354C	0.64775	0.162379	1.13312	4.2896	2.67593	0.00985858	0.999011	-3.03763
DNPH1	0.506305	0.12196	0.89065	5.25958	2.64139	0.0107909	0.999011	-3.056
FUT7	-0.501947	-0.883414	-0.12048	4.88169	-2.63841	0.010875	0.999011	-3.0602
MRPS33	0.552022	0.132496	0.971548	5.57236	2.63839	0.0108756	0.999011	-3.06552
ZNF107	0.622866	0.149876	1.09586	4.46314	2.64049	0.0108163	0.999011	-3.07384
RPS28	0.680436	0.177566	1.18331	10.1702	2.71314	0.0089372	0.999011	-3.07938
RPS23	0.643647	0.163463	1.12383	9.55404	2.6877	0.00955811	0.999011	-3.08301
AQP3	-1.58116	-2.78694	-0.375388	7.0623	-2.66996	0.0117701	0.999011	-3.09638
RP2	-0.565146	-0.9961	-0.134193	4.60341	-2.62949	0.0111301	0.999011	-3.10107
RPS11	0.756073	0.188206	1.32394	9.62595	2.67405	0.0100896	0.999011	-3.1151
KIF1B	-0.561818	-0.994836	-0.1288	5.14142	-2.60154	0.011966	0.999011	-3.12536
ROGDI	-0.426903	-0.759384	-0.0944216	6.45371	-2.57456	0.0128267	0.999011	-3.12594
CCNC	0.551795	0.124718	0.978871	6.2855	2.59068	0.012306	0.999011	-3.13117
SND1	0.546616	0.12314	0.970093	6.9394	2.58818	0.0123854	0.999011	-3.1371
RPL14	0.606614	0.14479	1.06844	9.23642	2.63377	0.0110072	0.999011	-3.13968
RSRP1	-0.521142	-0.93039	-0.111895	6.39894	-2.55336	0.0135422	0.999011	-3.15086
DBN1	0.633919	0.140537	1.1273	5.40861	2.57711	0.0127842	0.999011	-3.15151
RPL27A	0.695988	0.166615	1.22536	9.63425	2.63628	0.0109381	0.999011	-3.15555
CR1	-0.510285	-0.906001	-0.114569	4.59736	-2.58566	0.0124662	0.999011	-3.15786
USP17L11	-0.769473	-1.3648	-0.17415	8.4465	-2.60526	0.0124938	0.999011	-3.15995
MAP6	-0.579246	-1.02348	-0.135016	4.26267	-2.61454	0.0115703	0.999011	-3.16001
KLK10	-1.38705	-2.45516	-0.318943	4.8494	-2.64378	0.0125285	0.999011	-3.16363
KRTAP12-2	0.528744	0.114039	0.943448	5.25344	2.55651	0.0134335	0.999011	-3.16878
CPNE2	0.571641	0.123879	1.0194	5.33129	2.55987	0.0133187	0.999011	-3.17167
KIFC3	-0.56088	-1.00174	-0.120023	5.25947	-2.55102	0.0136234	0.999011	-3.17317
SECTM1	-0.557805	-0.991162	-0.124449	4.44507	-2.58094	0.0126181	0.999011	-3.17341
RPL37A	0.646212	0.153452	1.13897	10.0188	2.62955	0.0111286	0.999011	-3.18009
SCRT2	-0.479048	-0.853951	-0.104144	4.66693	-2.56213	0.013242	0.999011	-3.18051
RPL34	0.578994	0.136757	1.02123	9.93872	2.62519	0.0112553	0.999011	-3.18138
SNX20	-0.518052	-0.922544	-0.113559	4.59056	-2.56805	0.0130426	0.999011	-3.18942
RASGRP4	-0.532551	-0.950496	-0.114607	4.70827	-2.55496	0.0134869	0.999011	-3.18974
PALMD	-0.615656	-1.09381	-0.137497	4.34579	-2.58171	0.0125934	0.999011	-3.1904
DNMT3B	-0.703573	-1.2542	-0.152949	4.68659	-2.56917	0.0133591	0.999011	-3.19165
ATG7	-0.532326	-0.955369	-0.109284	5.48191	-2.5231	0.014626	0.999011	-3.19341
RPL10	-0.559425	-0.999948	-0.118901	4.86017	-2.54633	0.0137874	0.999011	-3.19363
RPL22L1	0.781728	0.168981	1.39447	6.40432	2.57498	0.0136555	0.999011	-3.19436
SUMO3	0.559423	0.1182	1.00065	6.36878	2.54228	0.0139302	0.999011	-3.19476
XAF1	-0.658224	-1.18239	-0.134063	5.76079	-2.52629	0.0149554	0.999011	-3.19635
ATP6V1F	0.586867	0.123997	1.04974	6.15916	2.54227	0.0139306	0.999011	-3.19727
HMX3	-0.602456	-1.06968	-0.135233	4.17812	-2.58549	0.0124715	0.999011	-3.20347
ZNF560	0.514965	0.111184	0.918746	4.28361	2.55725	0.0134081	0.999011	-3.20876
STYK1	0.473116	0.0979595	0.848272	5.9577	2.5287	0.0144199	0.999011	-3.2152
MYCL	-0.532063	-0.950189	-0.113937	4.36456	-2.55151	0.0136063	0.999011	-3.21843
DCUN1D3	-0.572299	-1.02992	-0.114677	5.60012	-2.50759	0.0152115	0.999011	-3.22278
FXR1	0.625956	0.129984	1.12193	7.27708	2.53073	0.0143512	0.999011	-3.23106
BTBD19	-0.484123	-0.872731	-0.0955153	5.28127	-2.49796	0.0155858	0.999011	-3.23291
PRPS1L1	-0.559367	-1.00007	-0.118663	4.41183	-2.54502	0.0138334	0.999011	-3.23387
PSMD11	0.84495	0.175301	1.5146	6.26545	2.55385	0.0147618	0.999011	-3.23407
TEX28	-0.58103	-1.04456	-0.117502	4.83499	-2.51341	0.0149894	0.999011	-3.23839
ARHGEF19	-0.524586	-0.944659	-0.104513	5.20819	-2.50399	0.0153504	0.999011	-3.24053
CCRL2	-0.449876	-0.811055	-0.0886982	5.11365	-2.49754	0.0156022	0.999011	-3.2408
MROH1	-0.579704	-1.04407	-0.115337	5.54217	-2.50315	0.0153832	0.999011	-3.24156
LUZP6	0.582268	0.117251	1.04728	6.69723	2.5107	0.0150924	0.999011	-3.24339
CCDC185	0.51305	0.104476	0.921625	4.48674	2.51785	0.0148219	0.999011	-3.24568
ALDOA	0.849605	0.185633	1.51358	9.38509	2.58366	0.0134132	0.999011	-3.24854
FGF19	-0.624873	-1.12494	-0.124807	4.8251	-2.50682	0.0153105	0.999011	-3.25109
SERP1	0.544049	0.108565	0.979533	6.92808	2.505	0.0153116	0.999011	-3.25255
RPL36	0.715692	0.146832	1.28455	8.11477	2.53147	0.0147873	0.999011	-3.25462
LSM6	0.523688	0.103849	0.943527	4.93027	2.5011	0.0154629	0.999011	-3.2554
OLFML2A	-0.537025	-0.967952	-0.106098	4.9355	-2.4988	0.0155528	0.999011	-3.25685
TAAR9	-0.654908	-1.17913	-0.130684	4.72687	-2.50884	0.0153762	0.999011	-3.25766
TMEM198	-0.452797	-0.817606	-0.0879887	5.01334	-2.48874	0.0159517	0.999011	-3.25973
CRABP1	-0.538833	-0.969101	-0.108565	4.54965	-2.51105	0.0150791	0.999011	-3.26504
TAOK1	0.487813	0.0946639	0.880962	6.86826	2.48793	0.0159845	0.999011	-3.27252
EPHX1	0.711758	0.140406	1.28311	6.18855	2.50807	0.0157585	0.999011	-3.27423
RNF207	-0.496748	-0.89855	-0.0949457	5.03722	-2.47893	0.0163496	0.999011	-3.27741
USP17L3	-0.617674	-1.11378	-0.121562	8.47811	-2.49644	0.0156456	0.999011	-3.28059
ABCA7	-0.506955	-0.916168	-0.0977419	4.68498	-2.48405	0.0161408	0.999011	-3.28403
FAM43B	-0.43226	-0.784477	-0.0800431	5.26842	-2.4608	0.0171089	0.999011	-3.28571
ABR	-0.405062	-0.735783	-0.0743423	5.51466	-2.45585	0.0173214	0.999011	-3.28643
ESS2	0.46629	0.0879822	0.844598	5.64292	2.47145	0.0166591	0.999011	-3.28721
SERINC2	-0.573879	-1.03853	-0.109226	5.65884	-2.47647	0.0164511	0.999011	-3.28747
ATP23	-0.4287	-0.776216	-0.081184	5.02641	-2.47355	0.0165719	0.999011	-3.28849
IER2	-0.515566	-0.935923	-0.0952086	6.50821	-2.45927	0.0171742	0.999011	-3.29044
GATA1	-0.66392	-1.18919	-0.138648	4.02829	-2.53438	0.014213	0.999011	-3.29171
AGPAT4	-0.526811	-0.952762	-0.100861	4.67421	-2.47992	0.0163093	0.999011	-3.29341
PSMB3	0.542431	0.103107	0.981755	6.85829	2.47571	0.0164821	0.999011	-3.295
RPS21	0.619545	0.122567	1.11652	8.72031	2.49964	0.01552	0.999011	-3.29804
MMP19	-0.500468	-0.904282	-0.0966548	4.49215	-2.48506	0.0161	0.999011	-3.30406
GAGE1	-0.566176	-1.03088	-0.101473	6.54041	-2.44296	0.0178865	0.999011	-3.30603
SETSIP	-0.476445	-0.864135	-0.0887546	4.72586	-2.46416	0.0169658	0.999011	-3.30782
UBE3A	0.504302	0.0936582	0.914947	4.9738	2.46245	0.0170387	0.999011	-3.30835
RPL17	0.517998	0.104429	0.931566	9.64352	2.51143	0.0150646	0.999011	-3.31338
FOXC2	-0.540897	-0.97975	-0.102044	4.54281	-2.47136	0.0166628	0.999011	-3.31439
CTAGE1	-0.494714	-0.898319	-0.091109	4.85737	-2.45776	0.0172394	0.999011	-3.31452
HDAC11	-0.572214	-1.03676	-0.107664	4.49847	-2.46983	0.0167268	0.999011	-3.31821
RPS25	0.599301	0.113021	1.08558	8.44683	2.47116	0.0166714	0.999011	-3.32379
RPL15	0.532026	0.103702	0.96035	9.38293	2.49059	0.0158778	0.999011	-3.33008
RABGAP1L	0.535674	0.094835	0.976513	5.4764	2.43647	0.0181773	0.999011	-3.33373
USP48	-0.415702	-0.760123	-0.0712813	5.58067	-2.4201	0.0189297	0.999011	-3.33716
FRA10AC1	0.510263	0.0899795	0.930547	5.65473	2.43441	0.0182709	0.999011	-3.33839
NUTM2F	-0.410979	-0.751982	-0.069976	6.19449	-2.41659	0.0190949	0.999011	-3.33927
LILRA6	-0.445796	-0.815591	-0.0760016	5.53098	-2.41723	0.0190649	0.999011	-3.34035
CBX6	-0.561871	-1.0275	-0.0962435	6.42603	-2.41958	0.0189545	0.999011	-3.34105
RPL7A	0.469325	0.0911837	0.847466	9.81786	2.48863	0.0159561	0.999011	-3.3479
CYP1B1	0.586627	0.103209	1.07005	4.77126	2.43321	0.018325	0.999011	-3.34951
HINT1	0.525973	0.093806	0.958139	7.71026	2.44036	0.0180029	0.999011	-3.34982
ZCCHC12	-0.585524	-1.06216	-0.108892	4.29108	-2.46322	0.0170058	0.999011	-3.35201
RPS5	0.748708	0.139898	1.35752	8.89574	2.47781	0.0170905	0.999011	-3.35212
LAPTM4B	0.569135	0.101303	1.03697	6.91465	2.43931	0.0180498	0.999011	-3.35347
SGCA	-0.42926	-0.786704	-0.0718173	5.47187	-2.40799	0.0195043	0.999011	-3.35403
ACKR1	-0.573323	-1.03811	-0.108539	4.13608	-2.47337	0.0165791	0.999011	-3.35562
EIF4G2	0.58332	0.103245	1.0634	7.86598	2.43634	0.0181832	0.999011	-3.36076
RAPSN	-0.405375	-0.744406	-0.0663437	5.71071	-2.3975	0.0200148	0.999011	-3.36403
CCR2	-0.496578	-0.906926	-0.0862302	4.60911	-2.42648	0.0186334	0.999011	-3.36872
APEX1	0.556971	0.094304	1.01964	5.3433	2.41382	0.0192258	0.999011	-3.36882
TRBC1	0.606655	0.0995119	1.1138	6.17443	2.40264	0.0200283	0.999011	-3.37051
PARS2	-0.470381	-0.860501	-0.0802615	4.7163	-2.41765	0.0190449	0.999011	-3.37115
CD36	-0.453469	-0.829212	-0.0777265	4.59041	-2.41991	0.018939	0.999011	-3.37285
SLC25A24	-0.478951	-0.879506	-0.0783948	5.29758	-2.39756	0.0200119	0.999011	-3.37362
OTUD6A	-0.597593	-1.08406	-0.111127	4.02691	-2.46317	0.0170079	0.999011	-3.3753
MAB21L4	-0.646842	-1.18311	-0.110572	4.58486	-2.42296	0.0190746	0.999011	-3.38077
ARL4A	0.478958	0.0793522	0.878564	5.50832	2.40329	0.0197314	0.999011	-3.38195
PIK3R5	-0.463045	-0.850331	-0.0757588	4.88975	-2.39736	0.0200218	0.999011	-3.38693
STARD3NL	0.532392	0.0898342	0.97495	4.47765	2.41214	0.0193057	0.999011	-3.39028
TGFB3	-0.513232	-0.945947	-0.0805172	5.52604	-2.37823	0.0209836	0.999011	-3.39064
SERPINB4	-0.986051	-1.80399	-0.168108	4.56577	-2.44962	0.0195875	0.999011	-3.39878
MAGEA2	-0.690539	-1.26177	-0.119307	4.30004	-2.43045	0.0188598	0.999011	-3.4029
OR4F15	-0.593792	-1.08976	-0.0978241	4.63857	-2.40061	0.0198621	0.999011	-3.40412
RNF223	-0.415475	-0.764446	-0.0665037	4.80893	-2.38724	0.0205253	0.999011	-3.40515
UQCRQ	0.464949	0.0747242	0.855175	6.84051	2.38908	0.0204327	0.999011	-3.40557
MUS81	-0.414365	-0.765476	-0.0632544	5.65502	-2.36636	0.0216009	0.999011	-3.41124
XKR8	-0.481755	-0.889551	-0.0739579	5.21114	-2.36877	0.021474	0.999011	-3.41356
CKMT1A	-0.752599	-1.38984	-0.115362	6.35974	-2.38952	0.0218457	0.999011	-3.41529
SNX3	0.633101	0.100083	1.16612	7.05168	2.38663	0.0208907	0.999011	-3.41727
F3	-0.880648	-1.623	-0.138292	5.73393	-2.40775	0.0214219	0.999011	-3.42238
SERPIND1	-0.60148	-1.10029	-0.102672	4.12013	-2.41785	0.0190356	0.999011	-3.42372
ANKK1	-0.582422	-1.06444	-0.100405	4.04276	-2.4228	0.0188041	0.999011	-3.42405
NR2C1	-0.421517	-0.779863	-0.0631723	5.7196	-2.35861	0.0220129	0.999011	-3.42538
OR2T8	-0.448276	-0.826566	-0.0699857	4.60006	-2.37608	0.0210939	0.999011	-3.43332
UBL4B	-0.534027	-0.980618	-0.0874356	4.26098	-2.3977	0.0200051	0.999011	-3.43456
RPL37	0.638036	0.113401	1.16267	10.5104	2.43854	0.0180845	0.999011	-3.43522
PRDX3	0.547812	0.0822921	1.01333	5.92973	2.35958	0.0219607	0.999011	-3.43631
CLSTN1	-0.422281	-0.782347	-0.062215	6.44087	-2.35158	0.022392	0.999011	-3.4377
HOXB3	-0.429533	-0.795456	-0.0636088	7.33626	-2.35368	0.0222784	0.999011	-3.44258
INHBA	0.567912	0.0871265	1.0487	4.54421	2.36849	0.021489	0.999011	-3.44348
NXF1	-0.430612	-0.798611	-0.0626136	5.4113	-2.34629	0.0226818	0.999011	-3.44385
IGHM	1.23151	0.180697	2.28233	6.60837	2.38602	0.0230378	0.999011	-3.44752
OPN1MW	-0.493635	-0.910799	-0.0764716	4.41672	-2.37269	0.0212696	0.999011	-3.45093
LTA4H	0.505757	0.0734624	0.938052	5.7375	2.34587	0.022705	0.999011	-3.45248
EPM2A	-0.469154	-0.868647	-0.0696606	4.66886	-2.35476	0.0222196	0.999011	-3.45377
ZBED3	-0.538051	-0.992608	-0.0834944	4.40349	-2.37343	0.0212311	0.999011	-3.45445
FAM47A	-0.475223	-0.877131	-0.0733156	4.33913	-2.3709	0.0213629	0.999011	-3.45478
RACGAP1	-0.476075	-0.883888	-0.0682623	5.38374	-2.34075	0.0229882	0.999011	-3.45746
EIF2A	0.54199	0.0791608	1.00482	5.59292	2.34807	0.0225837	0.999011	-3.45776
EXOC1	0.464996	0.0669967	0.862995	4.7293	2.34265	0.0228826	0.999011	-3.46788
COPS4	0.527994	0.0747186	0.981269	5.03552	2.33565	0.0232741	0.999011	-3.47048
KLHDC8B	-0.401487	-0.748801	-0.0541743	6.27445	-2.31789	0.0242941	0.999011	-3.47271
SOD1	0.673361	0.0965562	1.25017	6.39031	2.3513	0.0231499	0.999011	-3.47489
CBX3	0.455408	0.0650996	0.845717	7.40937	2.33956	0.0230549	0.999011	-3.47501
TRIM62	-0.478195	-0.889921	-0.0664676	4.9742	-2.32882	0.0236615	0.999011	-3.47618
APOBEC3A	-0.743751	-1.37794	-0.109566	4.54527	-2.36787	0.0226489	0.999011	-3.47645
SCO2	-0.508386	-0.946864	-0.0699086	7.10785	-2.32481	0.0238919	0.999011	-3.47733
TNFRSF6B	-0.507377	-0.944602	-0.070153	5.01732	-2.32685	0.0237747	0.999011	-3.47829
GSTK1	0.482557	0.0662534	0.898861	6.50864	2.32423	0.0239252	0.999011	-3.47844
CCR1	-0.422059	-0.788872	-0.0552466	5.84793	-2.30712	0.0249314	0.999011	-3.48074
RECQL5	-0.377113	-0.70358	-0.0506454	6.01228	-2.31618	0.024394	0.999011	-3.48216
CYP2D6	-0.409661	-0.765483	-0.0538386	5.22686	-2.30851	0.0248481	0.999011	-3.49322
CARD14	-0.503442	-0.937198	-0.0696862	4.66353	-2.32726	0.0237509	0.999011	-3.49373
MBNL1	0.448593	0.0598778	0.837309	6.76992	2.31399	0.0245228	0.999011	-3.49527
MCPH1	-0.470933	-0.878439	-0.0634275	4.77336	-2.31722	0.0243332	0.999011	-3.49662
ATP6V1A	0.421353	0.0553987	0.787308	5.86647	2.30866	0.0248392	0.999011	-3.49939
PRSS21	-0.552213	-1.02949	-0.074938	4.57723	-2.31995	0.0241734	0.999011	-3.50486
RCHY1	0.427286	0.0556617	0.798909	5.40107	2.30545	0.0250316	0.999011	-3.50547
DOCK7	-0.420655	-0.788219	-0.0530904	5.38334	-2.29474	0.0256827	0.999011	-3.51495
SEC14L5	-0.403352	-0.75297	-0.0537343	4.50636	-2.3133	0.0245638	0.999011	-3.51904
JPH2	-0.53445	-0.996607	-0.0722935	4.37673	-2.31878	0.0242419	0.999011	-3.51987
CPT1C	-0.447679	-0.838847	-0.05651	4.84609	-2.29479	0.0256794	0.999011	-3.52392
LILRB3	-0.421673	-0.792502	-0.050845	5.20663	-2.28005	0.0266001	0.999011	-3.527
TBX6	-0.414887	-0.780135	-0.0496387	5.4309	-2.27763	0.0267542	0.999011	-3.52774
NGF	-0.498418	-0.930953	-0.0658819	4.40582	-2.31054	0.0247276	0.999011	-3.52798
ERV3-1	0.636554	0.0800455	1.19306	5.57801	2.30173	0.025877	0.999011	-3.52829
CLDN10	0.731718	0.0921734	1.37126	5.33559	2.31267	0.0259911	0.999011	-3.52935
KLF2	-0.449666	-0.846642	-0.0526904	5.60969	-2.27126	0.0271628	0.999011	-3.52942
HIKESHI	0.431679	0.0530356	0.810323	5.35225	2.28598	0.0262266	0.999011	-3.52973
ATRAID	0.460661	0.0573481	0.863974	5.22462	2.29024	0.0259609	0.999011	-3.53115
CENPB	-0.43278	-0.812832	-0.0527292	5.76985	-2.28332	0.0263935	0.999011	-3.53131
P2RY6	-0.447289	-0.841687	-0.0528916	5.77857	-2.27403	0.0269848	0.999011	-3.53257
VWA5A	-0.472955	-0.887314	-0.058597	4.77101	-2.28868	0.0260577	0.999011	-3.53304
TNFSF15	-0.594856	-1.11336	-0.0763506	4.5244	-2.30214	0.0253639	0.999011	-3.53609
DLEU7	-0.436491	-0.818849	-0.0541328	4.74208	-2.289	0.0260377	0.999011	-3.53641
WDR75	-0.448562	-0.841958	-0.0551666	5.28358	-2.28631	0.026206	0.999011	-3.53688
IFI6	-1.17418	-2.20827	-0.140097	7.22496	-2.31171	0.027296	0.999011	-3.53716
FAM83C	-0.474926	-0.894885	-0.054968	6.09853	-2.26757	0.0274022	0.999011	-3.54154
UTP3	0.461849	0.0548164	0.868882	5.73284	2.27516	0.026912	0.999011	-3.542
DDX10	-0.409887	-0.771854	-0.0479193	5.29748	-2.27057	0.0272074	0.999011	-3.54432
GLUD2	-0.590499	-1.10124	-0.0797561	4.03115	-2.31824	0.0242735	0.999011	-3.54662
MYOC	-0.440665	-0.825426	-0.0559051	4.31706	-2.29647	0.0255768	0.999011	-3.54835
NFYC	-0.390829	-0.737274	-0.0443845	5.65718	-2.26201	0.0277667	0.999011	-3.54898
IL6R	-0.453033	-0.851934	-0.0541316	4.72494	-2.27722	0.0267801	0.999011	-3.55151
INO80C	-0.511706	-0.963	-0.0604132	5.03646	-2.27354	0.0270158	0.999011	-3.55191
CD34	-0.450723	-0.847686	-0.0537612	4.6862	-2.27668	0.0268147	0.999011	-3.55289
CRLF2	-0.443095	-0.832564	-0.0536272	4.56178	-2.28122	0.0265263	0.999011	-3.55442
SMIM10L2B	-0.489054	-0.91925	-0.0588584	4.41102	-2.27946	0.0266376	0.999011	-3.56445
CXCL13	0.625005	0.0728245	1.17719	4.92601	2.27631	0.0273669	0.999011	-3.56467
METTL7B	0.513308	0.0584463	0.968171	4.78484	2.26277	0.0277168	0.999011	-3.56783
MRPL45	0.478914	0.0538032	0.904024	5.22597	2.2589	0.0279724	0.999011	-3.56897
C11orf1	0.485357	0.0547867	0.915927	4.80119	2.26026	0.0278822	0.999011	-3.56939
SERPINB3	-1.10486	-2.08634	-0.123384	5.14017	-2.29149	0.0285464	0.999011	-3.56985
YBX3	0.542104	0.0633215	1.02089	7.57446	2.27031	0.0272243	0.999011	-3.57032
CATSPER2	-0.503143	-0.949809	-0.056477	4.81623	-2.25865	0.0279886	0.999011	-3.57136
CDH7	-0.465926	-0.878668	-0.0531839	4.68861	-2.26349	0.027669	0.999011	-3.57149
MAGEA10	-0.569394	-1.06701	-0.0717741	4.10972	-2.29433	0.0257077	0.999011	-3.57177
NTAQ1	0.43186	0.0481072	0.815613	4.98398	2.25649	0.0281328	0.999011	-3.57243
PIGY	0.452087	0.05005	0.854124	5.88301	2.25474	0.0282491	0.999011	-3.57299
CD163L1	-0.41615	-0.786121	-0.0461797	4.85663	-2.2554	0.028205	0.999011	-3.57483
ZNHIT1	0.434186	0.0478359	0.820537	6.22615	2.25339	0.02834	0.999011	-3.57553
XCR1	-0.443584	-0.839069	-0.0480986	4.9137	-2.24899	0.0286368	0.999011	-3.57664
COX6B1	0.574765	0.0660336	1.0835	7.92888	2.2662	0.027556	0.999011	-3.57773
DDX4	0.885471	0.0952774	1.67566	6.58824	2.27726	0.029179	0.999011	-3.57815
SF3B6	0.44948	0.0495246	0.849436	5.68959	2.25341	0.0283386	0.999011	-3.57938
GRM2	-0.490334	-0.921639	-0.0590284	4.23122	-2.27955	0.0266322	0.999011	-3.57944
H3Y2	-0.568712	-1.07342	-0.0640076	4.64427	-2.26027	0.0279498	0.999011	-3.57949
ZCRB1	0.437638	0.0477581	0.827518	4.72416	2.25074	0.0285181	0.999011	-3.581
PERM1	-0.453338	-0.857186	-0.0494893	4.7826	-2.25084	0.0285114	0.999011	-3.58255
EZHIP	-0.491669	-0.930482	-0.0528549	4.82259	-2.24664	0.028796	0.999011	-3.58473
UBE2D3	0.432429	0.0468587	0.817999	7.32284	2.24881	0.0286488	0.999011	-3.58474
PABPC4L	0.554535	0.0622546	1.04682	4.33524	2.2587	0.0279859	0.999011	-3.58692
PTGES	-0.446176	-0.84652	-0.0458326	5.50187	-2.23468	0.0296204	0.999011	-3.59451
ACOT7	-0.531718	-1.0083	-0.0551331	4.88012	-2.23708	0.0294529	0.999011	-3.59472
EFHD1	-0.524605	-0.988168	-0.0610417	4.17026	-2.26916	0.0272992	0.999011	-3.59649
CUTA	0.50025	0.0507455	0.949755	5.87611	2.23149	0.0298438	0.999011	-3.59754
DYNLT2B	0.581669	0.0599248	1.10341	5.64008	2.23896	0.0296147	0.999011	-3.59944
SLC35F5	0.547273	0.0566039	1.03794	5.17322	2.23659	0.0295	0.999011	-3.60037
ENY2	0.477647	0.0487009	0.906593	5.69642	2.23278	0.0297532	0.999011	-3.60177
PIK3CB	0.475428	0.0474192	0.903437	5.30169	2.22727	0.0301411	0.999011	-3.60357
DENND6B	-0.577094	-1.09459	-0.0596008	4.73248	-2.23825	0.029553	0.999011	-3.60596
KLK13	-0.598462	-1.13526	-0.0616634	4.60805	-2.23959	0.02962	0.999011	-3.60995
HEBP1	0.503507	0.0494585	0.957556	5.875	2.22354	0.0304068	0.999011	-3.61031
FRRS1	-0.437764	-0.830754	-0.0447732	4.76318	-2.23357	0.029698	0.999011	-3.61197
MRAS	-0.492705	-0.928531	-0.0568795	4.01189	-2.26681	0.0274518	0.999011	-3.61405
RPL21	0.416758	0.0474486	0.786068	9.70035	2.26274	0.0277185	0.999011	-3.61625
NOL9	-0.385391	-0.735397	-0.035385	5.83517	-2.20784	0.0315463	0.999011	-3.61808
DCAF6	0.453441	0.0437735	0.863109	5.71663	2.21937	0.0307054	0.999011	-3.6183
SNX17	0.46376	0.0438377	0.883683	6.1409	2.21445	0.031062	0.999011	-3.62264
ANKRD54	-0.375222	-0.716664	-0.0337788	6.02566	-2.20349	0.0318685	0.999011	-3.62504
RPL6	0.514931	0.0546283	0.975234	9.10745	2.24309	0.0290385	0.999011	-3.62511
EIF3C	0.441414	0.0428961	0.839931	7.81991	2.22095	0.0305918	0.999011	-3.62669
SSR3	0.458273	0.042559	0.873987	6.41009	2.2104	0.0313579	0.999011	-3.62694
RAD9A	-0.356981	-0.682092	-0.0318708	6.33229	-2.20169	0.0320029	0.999011	-3.62697
IRS1	-0.502446	-0.958112	-0.0467804	4.88359	-2.21098	0.0313155	0.999011	-3.62777
KCNK6	-0.412542	-0.788577	-0.0365075	6.52267	-2.19979	0.0321448	0.999011	-3.62811
PI3	-1.45257	-2.77342	-0.13172	5.65417	-2.23916	0.0321502	0.999011	-3.62865
RPL39	0.556416	0.0587015	1.05413	9.23486	2.24161	0.02914	0.999011	-3.63015
PARP10	-0.513915	-0.983026	-0.0448054	5.68253	-2.19664	0.0323823	0.999011	-3.63051
TTLL8	-0.478755	-0.908012	-0.0494989	4.26536	-2.23634	0.0295045	0.999011	-3.63228
NEUROD4	-0.51172	-0.971656	-0.051784	4.3053	-2.23088	0.0298864	0.999011	-3.63404
UBE2Q2L	-0.442779	-0.847612	-0.0379466	5.7527	-2.19307	0.0326523	0.999011	-3.63431
KCTD11	-0.407422	-0.780304	-0.0345393	6.19066	-2.19085	0.0328214	0.999011	-3.63569
TOMM20	0.462629	0.0424581	0.882801	6.81586	2.20774	0.0315535	0.999011	-3.6363
HS3ST3A1	-0.505172	-0.960374	-0.0499694	4.32529	-2.22523	0.0302858	0.999011	-3.6365
PJA2	0.415808	0.0360537	0.795563	5.75488	2.19549	0.032469	0.999011	-3.63676
RDH16	-0.50451	-0.964273	-0.044747	4.93298	-2.20028	0.0321086	0.999011	-3.63798
KDELR1	0.492488	0.0435888	0.941387	5.49353	2.19982	0.0321424	0.999011	-3.64131
VAV3	-0.711906	-1.35844	-0.0653694	4.60557	-2.22526	0.0317536	0.999011	-3.64346
HMGN3	0.408754	0.0357977	0.781711	6.34365	2.19758	0.0323109	0.999011	-3.6446
PRKAR2B	-0.464551	-0.889886	-0.0392154	5.20405	-2.18999	0.0328871	0.999011	-3.64473
PABPC1	0.582577	0.0606846	1.10447	9.6907	2.23828	0.0293703	0.999011	-3.64575
MZB1	0.750107	0.0701302	1.43008	4.65789	2.23176	0.0314864	0.999011	-3.64828
GPR176	-0.465486	-0.889706	-0.0412656	4.69324	-2.20017	0.0321165	0.999011	-3.64851
G3BP2	0.439628	0.037044	0.842212	5.67293	2.18963	0.0329152	0.999011	-3.64998
HBB	-0.560061	-1.06303	-0.057088	4.06945	-2.23271	0.0297581	0.999011	-3.65029
SULT1A4	-0.440626	-0.844686	-0.0365672	6.9144	-2.18659	0.0331487	0.999011	-3.65074
KCNS1	-0.482483	-0.923415	-0.0415517	4.76433	-2.19408	0.0325758	0.999011	-3.65096
NR1I2	-0.43767	-0.836199	-0.0391414	4.54269	-2.20206	0.0319754	0.999011	-3.65209
AGK	0.423008	0.0351984	0.810818	5.49685	2.18711	0.0331082	0.999011	-3.65639
DBI	0.507189	0.0429305	0.971448	6.3067	2.19054	0.0328454	0.999011	-3.65681
ECHS1	0.373862	0.0305832	0.717142	6.03411	2.18376	0.033367	0.999011	-3.65778
AKIRIN1	-0.373615	-0.717889	-0.02934	5.88173	-2.17601	0.033973	0.999011	-3.65886
PCBD1	0.504244	0.0422535	0.966234	5.46722	2.18851	0.0330007	0.999011	-3.65905
RPL11	0.485828	0.0434953	0.928162	8.53595	2.20229	0.0319579	0.999011	-3.66006
HDX	-0.495192	-0.946232	-0.044151	4.32709	-2.2014	0.0320245	0.999011	-3.66097
GNL1	0.392398	0.0322986	0.752497	4.74055	2.18497	0.0332735	0.999011	-3.66185
POLR2I	0.452738	0.0372119	0.868265	6.17846	2.18469	0.0332952	0.999011	-3.66394
UBA1	-0.437578	-0.840795	-0.0343609	6.7019	-2.17599	0.0339739	0.999011	-3.66411
NFIB	0.500787	0.0395272	0.962046	5.33549	2.17695	0.0338986	0.999011	-3.66737
CAPZA2	0.447508	0.035419	0.859596	5.22659	2.17746	0.0338583	0.999011	-3.66927
PLEKHA4	-0.378196	-0.728696	-0.027696	6.00575	-2.16357	0.034965	0.999011	-3.66965
UCHL5	0.455279	0.035417	0.875141	5.99056	2.17426	0.0341104	0.999011	-3.67171
INTS13	0.463123	0.0366694	0.889576	4.8471	2.17754	0.0338525	0.999011	-3.67247
MDP1	-0.416106	-0.799572	-0.0326392	4.77494	-2.17579	0.0339898	0.999011	-3.6733
CLDN7	-0.549393	-1.05715	-0.0416383	6.60696	-2.17168	0.0345069	0.999011	-3.67723
UBXN11	-0.390535	-0.7537	-0.0273703	5.86324	-2.15624	0.0355609	0.999011	-3.67812
PCDH17	-0.462691	-0.887049	-0.038334	4.41231	-2.18626	0.0331743	0.999011	-3.67873
DNAJC16	-0.401164	-0.773972	-0.0283563	5.60149	-2.15764	0.0354467	0.999011	-3.68022
CCDC130	-0.484284	-0.928579	-0.0399901	4.39802	-2.1856	0.0332248	0.999011	-3.68069
PNRC1	0.489337	0.0362599	0.942414	7.088	2.1656	0.0348015	0.999011	-3.68122
FAM47C	-0.486937	-0.928682	-0.0451922	3.91449	-2.21026	0.0313684	0.999011	-3.68516
CAMK1D	-0.420122	-0.811892	-0.0283511	5.90147	-2.15023	0.0360568	0.999011	-3.68675
CATSPER4	-0.489815	-0.94173	-0.0379004	4.55436	-2.17329	0.0341877	0.999011	-3.68746
NACA	0.518923	0.0422761	0.995569	8.74045	2.18297	0.0334286	0.999011	-3.68791
EEF1B2	0.513685	0.0386369	0.988732	7.84325	2.16821	0.034592	0.999011	-3.68924
ZBTB39	-0.41473	-0.799926	-0.0295341	4.93224	-2.15886	0.0353467	0.999011	-3.69026
RSL1D1	0.509729	0.0360236	0.983435	6.61427	2.15761	0.0354492	0.999011	-3.69248
TSTD1	0.396585	0.0284456	0.764724	5.69366	2.16006	0.0352494	0.999011	-3.69387
LRIG2	-0.377136	-0.728472	-0.0258	4.98144	-2.15237	0.0358797	0.999011	-3.69537
ST6GAL1	0.504245	0.0327478	0.975743	6.18705	2.14439	0.036544	0.999011	-3.70093
CALM2	0.552077	0.0395356	1.06462	7.72429	2.16129	0.0352861	0.999011	-3.70189
IAH1	0.459126	0.0308761	0.887375	5.35494	2.14969	0.0361015	0.999011	-3.70207
PIK3R6	-0.459166	-0.88504	-0.0332916	4.56091	-2.16187	0.0351023	0.999011	-3.70268
GLIS1	-0.504578	-0.971235	-0.0379208	4.38041	-2.16806	0.0346036	0.999011	-3.70303
WAS	-0.418236	-0.811333	-0.0251395	6.15097	-2.13336	0.0374806	0.999011	-3.70391
MAPK8IP1	-0.458076	-0.883136	-0.0330159	4.51103	-2.16087	0.0351834	0.999011	-3.70415
LAMB2	-0.451609	-0.874032	-0.0291855	5.0858	-2.14366	0.0366054	0.999011	-3.7054
ZNF705B	-0.452862	-0.874563	-0.0311617	4.66105	-2.15329	0.0358033	0.999011	-3.70562
TSR3	0.415517	0.0272179	0.803815	5.23008	2.14567	0.0364364	0.999011	-3.70586
USP17L12	-0.561125	-1.08219	-0.0400602	8.61188	-2.16105	0.0353304	0.999011	-3.70629
URI1	0.511735	0.0348854	0.988585	6.76258	2.15182	0.0359254	0.999011	-3.70664
RHBDD3	-0.46409	-0.898642	-0.0295388	5.56697	-2.14142	0.0367938	0.999011	-3.70667
PXDN	-0.723987	-1.40441	-0.0435593	5.46473	-2.15673	0.0376703	0.999011	-3.70694
FAM120A	0.457579	0.030591	0.884568	6.94551	2.14878	0.0361773	0.999011	-3.70701
GUK1	0.5104	0.0342741	0.986527	6.56439	2.14946	0.0361203	0.999011	-3.70724
GLT1D1	-0.393462	-0.762573	-0.024352	5.12469	-2.13741	0.0371339	0.999011	-3.71025
CFAP53	-0.541506	-1.04468	-0.0383327	4.49188	-2.15788	0.035427	0.999011	-3.71116
MOV10	-0.463417	-0.898275	-0.0285592	5.16096	-2.13681	0.0371852	0.999011	-3.71193
BNIP3L	0.56416	0.0355474	1.09277	6.6874	2.14421	0.0369562	0.999011	-3.71513
TARBP1	0.475888	0.030092	0.921683	5.48757	2.14047	0.0368741	0.999011	-3.7152
ZYG11A	-0.490598	-0.948846	-0.0323507	4.62232	-2.14668	0.0363523	0.999011	-3.7158
NPAS1	-0.515902	-0.993353	-0.0384512	4.14961	-2.16661	0.0347203	0.999011	-3.71754
UBE3C	0.500211	0.0316015	0.968821	5.16279	2.14034	0.0368851	0.999011	-3.71816
ZNF585A	0.433834	0.0264187	0.841249	4.99633	2.13515	0.0373273	0.999011	-3.71859
KCTD18	-0.456181	-0.884388	-0.027975	4.93081	-2.13612	0.0372441	0.999011	-3.71895
IL22	-0.426551	-0.82521	-0.0278922	4.48263	-2.14541	0.0364583	0.999011	-3.72046
GALNT12	0.554238	0.0367278	1.07175	4.35012	2.14895	0.0363042	0.999011	-3.72076
PABIR1	0.435054	0.0256101	0.844497	5.78647	2.13054	0.0377228	0.999011	-3.72129
MAGEA9B	-0.663029	-1.28652	-0.039538	4.99319	-2.14808	0.0377098	0.999011	-3.72191
ALX3	-0.451484	-0.873834	-0.0291342	4.50935	-2.14344	0.0366239	0.999011	-3.72339
SYT8	-0.551828	-1.06951	-0.0341499	4.8167	-2.13954	0.0371544	0.999011	-3.72392
KCNMB3	0.521004	0.0321939	1.00981	4.82931	2.13719	0.0371533	0.999011	-3.72457
LCTL	-0.44544	-0.861772	-0.0291084	4.39034	-2.14531	0.0364665	0.999011	-3.7255
XXYLT1	0.472931	0.0273041	0.918558	5.43071	2.12798	0.0379445	0.999011	-3.72682
TRIML2	0.454201	0.0278069	0.880595	4.43856	2.13589	0.037264	0.999011	-3.72809
P4HA1	0.44291	0.025163	0.860657	5.72077	2.1259	0.0381251	0.999011	-3.7293
BPNT1	0.39734	0.0231392	0.771542	4.81768	2.12911	0.0378463	0.999011	-3.73015
EPHX3	-0.49321	-0.957421	-0.0289985	4.77363	-2.13038	0.0377368	0.999011	-3.73027
MAPK12	-0.41463	-0.806401	-0.0228587	5.19399	-2.12212	0.0384561	0.999011	-3.73045
ZNRD2	-0.409845	-0.797909	-0.0217817	5.84475	-2.11767	0.0388482	0.999011	-3.73181
LAYN	-0.411498	-0.801077	-0.0219195	5.33911	-2.11794	0.0388242	0.999011	-3.73183
DYRK4	-0.420704	-0.817024	-0.024384	4.78864	-2.12849	0.0379002	0.999011	-3.73328
PAPSS2	0.561692	0.0299774	1.09341	5.61975	2.12388	0.0388493	0.999011	-3.73398
C7orf50	0.480718	0.026487	0.934948	5.48308	2.12205	0.0384624	0.999011	-3.73426
CLDND1	0.485444	0.0267307	0.944158	5.72259	2.12197	0.0384692	0.999011	-3.73445
SPRR1B	-1.78571	-3.47539	-0.0960308	6.61282	-2.15184	0.0389793	0.999011	-3.73623
TMCO6	0.38776	0.0213027	0.754217	4.885	2.12169	0.0384941	0.999011	-3.73688
TNFRSF8	-0.466306	-0.905188	-0.0274232	4.54651	-2.13041	0.037734	0.999011	-3.73713
SPRR2B	-1.14899	-2.24265	-0.0553279	6.1453	-2.13901	0.0400736	0.999011	-3.74112
NBPF14	-0.335258	-0.65252	-0.0179957	7.64841	-2.11886	0.0387431	0.999011	-3.74164
HLA-DQB1	0.907344	0.0430949	1.77159	6.81174	2.13594	0.0401917	0.999011	-3.74169
KLHL22	-0.434611	-0.847551	-0.0216713	5.2767	-2.11035	0.0395009	0.999011	-3.74268
HOXD11	-0.689914	-1.34277	-0.0370576	4.80181	-2.13702	0.0388788	0.999011	-3.74297
ALPL	-0.524661	-1.01993	-0.0293883	4.57565	-2.1241	0.0382821	0.999011	-3.74333
DTX1	-0.468637	-0.910915	-0.0263598	4.51497	-2.12463	0.0382362	0.999011	-3.74484
MRPL33	0.419131	0.0215391	0.816722	6.39218	2.11375	0.0391968	0.999011	-3.74583
HES1	0.492312	0.0260252	0.958599	5.58871	2.11704	0.0389043	0.999011	-3.74609
RPUSD3	-0.462448	-0.901477	-0.0234197	4.92941	-2.11209	0.0393455	0.999011	-3.74762
TREX2	-0.506968	-0.983456	-0.0304806	4.27901	-2.13339	0.0374777	0.999011	-3.74894
RAB7B	-0.415071	-0.809455	-0.0206871	5.19714	-2.1103	0.0395056	0.999011	-3.74946
MPIG6B	-0.542275	-1.05025	-0.0343036	4.04733	-2.14053	0.0368692	0.999011	-3.75265
CPT2	-0.545389	-1.06161	-0.0291723	4.5118	-2.11997	0.0387926	0.999011	-3.75285
OXER1	-0.373349	-0.729559	-0.0171397	5.15023	-2.1016	0.0402939	0.999011	-3.75334
CCT7	0.492668	0.0244834	0.960853	6.40862	2.10998	0.0395344	0.999011	-3.75338
MAP7D1	-0.435702	-0.85238	-0.0190235	5.5526	-2.09667	0.0407474	0.999011	-3.75617
PXMP4	-0.416294	-0.812254	-0.0203344	4.78402	-2.1081	0.0397042	0.999011	-3.75779
WBP11	0.499944	0.0237557	0.976132	5.97997	2.10515	0.0399705	0.999011	-3.75804
NRAS	-0.385519	-0.754599	-0.0164386	5.31142	-2.09443	0.0409544	0.999011	-3.7598
RPL13A	0.521599	0.0249129	1.01829	7.50689	2.10623	0.0399251	0.999011	-3.7599
NTAN1	0.386934	0.0174179	0.75645	5.09572	2.09964	0.0404739	0.999011	-3.76
UQCR11	0.508233	0.0247903	0.991676	7.40759	2.10794	0.0397179	0.999011	-3.76025
PIGF	0.409335	0.0186782	0.799993	5.02035	2.10099	0.0403498	0.999011	-3.76099
SLC7A14	0.405342	0.0196823	0.791002	4.48665	2.10746	0.039762	0.999011	-3.76107
CRYGN	-0.522805	-1.02177	-0.0238433	4.84886	-2.10195	0.0403617	0.999011	-3.76231
NINJ1	0.42939	0.0186154	0.840164	6.73675	2.09599	0.0408099	0.999011	-3.76269
SERTAD1	-0.451556	-0.883469	-0.0196426	4.98115	-2.09631	0.0407802	0.999011	-3.76291
TWIST1	-0.419256	-0.819478	-0.0190347	4.7276	-2.10049	0.040396	0.999011	-3.76542
NMUR1	-0.435688	-0.848997	-0.0223791	4.37309	-2.11369	0.0392018	0.999011	-3.76563
EPPK1	-0.722274	-1.41228	-0.0322646	5.1679	-2.1201	0.040686	0.999011	-3.76647
CNTLN	0.47428	0.0197316	0.928829	5.19679	2.09217	0.041165	0.999011	-3.76853
DZANK1	-0.432465	-0.844816	-0.0201139	4.52512	-2.10293	0.0401728	0.999011	-3.76907
DIAPH2	-0.413499	-0.811445	-0.0155527	5.73106	-2.08349	0.0419801	0.999011	-3.77211
ZNF704	0.434216	0.0191488	0.849282	4.53961	2.09763	0.0406588	0.999011	-3.77252
ACTR8	-0.392173	-0.768298	-0.016048	4.85375	-2.09068	0.0413039	0.999011	-3.77367
JCHAIN	1.10963	0.0408952	2.17837	6.81854	2.11384	0.0423154	0.999011	-3.77451
SPDYE5	-0.437709	-0.858706	-0.0167123	7.22274	-2.08472	0.0418635	0.999011	-3.77617
CALML6	-0.390651	-0.766686	-0.0146169	5.08748	-2.08307	0.0420202	0.999011	-3.77619
DYNLRB1	0.422508	0.0169219	0.828094	6.07857	2.08878	0.0414812	0.999011	-3.77633
POLR2J	0.381155	0.0146445	0.747665	5.93187	2.08524	0.0418143	0.999011	-3.77725
PPP2R3B	-0.46145	-0.90534	-0.0175595	4.97914	-2.08444	0.0418898	0.999011	-3.77759
SLC35E4	-0.380796	-0.748655	-0.0129372	6.05775	-2.07564	0.0427293	0.999011	-3.77811
ACAA1	-0.454843	-0.893272	-0.0164143	5.57526	-2.08019	0.0422933	0.999011	-3.77814
RPL7	0.448493	0.0259571	0.871028	10.1495	2.1283	0.0379166	0.999011	-3.77934
MYBBP1A	-0.411586	-0.808756	-0.0144148	5.66028	-2.0779	0.0425128	0.999011	-3.77977
FOXR1	-0.409509	-0.802462	-0.0165571	4.61876	-2.08961	0.0414036	0.999011	-3.7809
TRAPPC5	0.447723	0.0165792	0.878867	6.10376	2.08223	0.0420996	0.999011	-3.78148
SEPTIN11	0.422038	0.0148133	0.829264	5.76812	2.07806	0.042497	0.999011	-3.78249
AIMP2	0.401258	0.0154194	0.787096	4.95953	2.08526	0.041813	0.999011	-3.78251
PIKFYVE	-0.374054	-0.735791	-0.0123176	5.3012	-2.0734	0.0429454	0.999011	-3.78252
KLHL14	-0.491767	-0.959745	-0.0237895	4.14399	-2.10705	0.0397983	0.999011	-3.78349
LMBRD1	0.41524	0.0146722	0.815809	5.41898	2.07857	0.0424486	0.999011	-3.7836
WFDC1	-0.480464	-0.937953	-0.0229755	4.14957	-2.10582	0.0399098	0.999011	-3.78517
TNNI1	-0.376772	-0.740276	-0.0132692	5.05037	-2.07832	0.0424725	0.999011	-3.78523
DEPP1	0.501917	0.0181009	0.985733	4.97092	2.08014	0.0422983	0.999011	-3.78635
RASSF10	-0.492898	-0.966841	-0.0189548	4.61186	-2.08532	0.0418072	0.999011	-3.78659
RNF175	-0.390738	-0.767206	-0.0142702	4.78339	-2.08113	0.0422042	0.999011	-3.78707
SGPL1	0.456808	0.0150264	0.89859	5.87661	2.07332	0.0429528	0.999011	-3.79168
C9orf40	-0.388461	-0.766084	-0.0108382	5.95887	-2.06267	0.0439931	0.999011	-3.79206
OR2A7	-0.480992	-0.947523	-0.0144599	5.42887	-2.06727	0.0435413	0.999011	-3.79249
GATA4	-0.44409	-0.871402	-0.0167788	4.38336	-2.08386	0.0419452	0.999011	-3.79628
TEPSIN	-0.366397	-0.72308	-0.00971359	5.9308	-2.05973	0.0442844	0.999011	-3.79909
ATP5PD	0.437565	0.0144476	0.860683	7.70192	2.07359	0.0429272	0.999011	-3.802
EDARADD	-0.54007	-1.0621	-0.0180397	4.60275	-2.07645	0.0428583	0.999011	-3.80241
UPF1	-0.352628	-0.695648	-0.00960681	5.56943	-2.06128	0.0441307	0.999011	-3.80247
USP39	0.40202	0.0122799	0.79176	4.90317	2.0683	0.0434407	0.999011	-3.80258
RTRAF	0.431193	0.0121629	0.850224	6.45354	2.06333	0.0439288	0.999011	-3.80475
FAT1	-0.651341	-1.28183	-0.0208494	4.97304	-2.08551	0.0432068	0.999011	-3.80604
KCNG1	-0.615528	-1.21152	-0.0195389	4.49881	-2.08111	0.0432428	0.999011	-3.80766
AMOTL2	-0.476129	-0.940601	-0.0116566	5.94938	-2.05545	0.0447114	0.999011	-3.80785
PSMA2	0.401411	0.0111869	0.791635	6.99832	2.06261	0.0439997	0.999011	-3.80799
H4C5	0.57133	0.0168557	1.1258	7.92063	2.07205	0.0436861	0.999011	-3.80961
FUNDC1	0.416443	0.0107993	0.822086	5.36424	2.05851	0.0444061	0.999011	-3.81072
TMEM234	-0.356388	-0.705231	-0.00754554	5.94191	-2.0485	0.0454117	0.999011	-3.81084
ATP5PO	0.469632	0.0122293	0.927035	7.05862	2.05873	0.0443834	0.999011	-3.81256
EIF4A2	0.493757	0.0142563	0.973257	7.85664	2.06474	0.0437896	0.999011	-3.81281
RPL18	0.639458	0.0216799	1.25724	8.9408	2.08652	0.0428024	0.999011	-3.81283
DARS1	0.371332	0.00937833	0.733287	6.84684	2.05708	0.0445484	0.999011	-3.81327
RPEL1	-0.400307	-0.791024	-0.0095888	4.90806	-2.05433	0.0448229	0.999011	-3.81398
HYAL3	-0.423784	-0.837529	-0.0100385	5.03216	-2.05377	0.044879	0.999011	-3.81405
RPL8	0.515443	0.0181086	1.01278	9.17183	2.07813	0.0424902	0.999011	-3.81612
H2AC6	0.484	0.0116503	0.956349	7.1155	2.05458	0.0447982	0.999011	-3.81699
E2F8	-0.468359	-0.923986	-0.0127321	4.59578	-2.06116	0.0441431	0.999011	-3.81747
UPK3BL1	-0.560749	-1.10637	-0.0151285	8.24301	-2.06525	0.0442058	0.999011	-3.81777
NDUFB9	0.465682	0.011967	0.919396	7.02566	2.05801	0.0444554	0.999011	-3.81975
RRAGC	-0.497523	-0.982527	-0.0125187	4.59984	-2.05688	0.0445681	0.999011	-3.81992
RPL5	0.437076	0.0133174	0.860834	8.81369	2.06814	0.0434566	0.999011	-3.82004
GNAS	0.435647	0.0100569	0.861236	7.37956	2.05251	0.0450065	0.999011	-3.82183
PAQR7	-0.40705	-0.806836	-0.00726372	5.19028	-2.04156	0.0461205	0.999011	-3.82446
ZSCAN10	-0.481071	-0.946819	-0.0153228	4.23393	-2.07109	0.0431692	0.999011	-3.82461
CHST13	-0.382242	-0.757762	-0.00672245	5.14141	-2.04102	0.0461756	0.999011	-3.82519
NAP1L1	0.473949	0.0111964	0.936701	8.11357	2.05364	0.0448926	0.999011	-3.82592
CLN8	-0.468649	-0.929749	-0.00754879	5.15032	-2.03795	0.0464924	0.999011	-3.82729
GATB	-0.393943	-0.781567	-0.00631828	5.25371	-2.03781	0.0465071	0.999011	-3.82815
SET	0.461008	0.00909471	0.912922	6.95354	2.04548	0.0457188	0.999011	-3.82885
NPDC1	-0.50868	-1.01071	-0.00664688	5.82872	-2.03481	0.0471531	0.999011	-3.83001
HSPG2	-0.424886	-0.843834	-0.00593882	5.58658	-2.03355	0.0469501	0.999011	-3.83071
BLVRA	0.385627	0.00651502	0.76474	5.22967	2.03958	0.0463237	0.999011	-3.83151
NIPSNAP1	0.424508	0.00744266	0.841574	5.76266	2.04091	0.0461872	0.999011	-3.83304
TTC19	-0.344903	-0.685243	-0.00456358	6.51564	-2.03201	0.0471108	0.999011	-3.83308
LAMA5	-0.489828	-0.970431	-0.00922477	5.93923	-2.04361	0.0459096	0.999011	-3.8337
OR1L8	-0.461567	-0.915543	-0.00759073	4.89718	-2.03865	0.0464199	0.999011	-3.83497
PSMB5	0.492276	0.00813045	0.976422	6.04613	2.0388	0.0464048	0.999011	-3.83522
FOSL1	-0.456735	-0.908015	-0.00545441	5.93059	-2.02936	0.0473892	0.999011	-3.83576
B3GNT2	-0.440685	-0.875206	-0.0061646	5.41322	-2.03357	0.0469477	0.999011	-3.83671
PFDN5	0.43763	0.00716236	0.868098	7.54223	2.03849	0.0464369	0.999011	-3.83731
H1-2	0.806519	0.012498	1.60054	7.90854	2.06327	0.0466902	0.999011	-3.838
UACA	-0.447046	-0.884471	-0.00962139	4.35281	-2.04923	0.0453375	0.999011	-3.83868
AKAIN1	0.486046	0.011589	0.960503	3.9952	2.0541	0.0448462	0.999011	-3.83887
VEGFA	0.604637	0.0103946	1.19888	6.94285	2.05066	0.0462895	0.999011	-3.83895
ANKRD30A	-0.521975	-1.03438	-0.00956553	4.54432	-2.04379	0.0460215	0.999011	-3.83896
LIMK1	0.409811	0.00580953	0.813812	5.65829	2.03396	0.0469073	0.999011	-3.84
MTURN	0.421991	0.00587041	0.838112	5.05933	2.03341	0.0469643	0.999011	-3.84142
HNRNPA1	0.401055	0.00871915	0.793391	8.88862	2.04969	0.0452912	0.999011	-3.84174
H6PD	-0.389204	-0.774823	-0.00358458	5.78473	-2.02376	0.0479813	0.999011	-3.84195
SHPK	-0.393249	-0.783076	-0.00342271	5.64041	-2.02273	0.0480914	0.999011	-3.84278
NDUFA8	0.424225	0.00556388	0.842886	5.38056	2.03177	0.0471359	0.999011	-3.84279
ZNF335	-0.426333	-0.847438	-0.00522766	4.93257	-2.03002	0.0473201	0.999011	-3.84284
RPL36AL	0.422784	0.00445926	0.841109	6.25674	2.0265	0.0476911	0.999011	-3.84391
EGLN1	0.410898	0.00487478	0.816922	5.14604	2.0292	0.0474062	0.999011	-3.84494
RRAGB	-0.477723	-0.94748	-0.00796656	4.38487	-2.03913	0.0463705	0.999011	-3.84792
IKZF3	0.522551	0.00374696	1.04135	5.70593	2.02385	0.0484305	0.999011	-3.84823
SSH2	0.430287	0.00459922	0.855975	4.88352	2.02679	0.0476605	0.999011	-3.84927
NCCRP1	-0.625832	-1.24361	-0.00805039	4.52117	-2.04385	0.0472169	0.999011	-3.85001
COL17A1	-0.616159	-1.22698	-0.00534165	5.23554	-2.03615	0.0481184	0.999011	-3.85039
PAICS	0.425009	0.00413827	0.84588	6.08309	2.02484	0.0478669	0.999011	-3.85055
COX4I1	0.553284	0.00668916	1.09988	7.88114	2.03461	0.0473672	0.999011	-3.85083
PF4	-0.368969	-0.73654	-0.00139838	5.72832	-2.01275	0.0491652	0.999011	-3.8521
PLA2G4E	-0.858641	-1.70949	-0.0077959	4.63426	-2.0519	0.0480521	0.999011	-3.85211
ZHX2	0.411631	0.00300329	0.820259	5.48906	2.01986	0.048398	0.999011	-3.85247
NAA50	0.436542	0.00368145	0.869403	5.9895	2.02218	0.0481503	0.999011	-3.8541
NOC2L	-0.405081	-0.807781	-0.00238065	5.31792	-2.01698	0.0487079	0.999011	-3.8553
DDX24	-0.392338	-0.782945	-0.0017305	5.41021	-2.01401	0.049029	0.999011	-3.85542
TOM1L2	-0.570184	-1.12989	-0.0104741	4.10477	-2.04584	0.046018	0.999011	-3.8575
REST	0.439741	0.00235666	0.877125	5.37059	2.01593	0.0488212	0.999011	-3.85758
TMEM243	0.529467	0.00433974	1.05459	4.58387	2.02469	0.0482059	0.999011	-3.85776
GBP3	-0.463501	-0.926179	-0.000824183	6.37965	-2.0087	0.0496076	0.999011	-3.85801
RAET1E	-0.419514	-0.8332	-0.00582771	4.31318	-2.03337	0.0469686	0.999011	-3.85825
SGCB	0.386787	0.00324705	0.770328	4.61022	2.0221	0.0481586	0.999011	-3.8589
RAP1GAP	-0.419498	-0.836137	-0.0028598	4.96015	-2.01889	0.0485025	0.999011	-3.85905
RPL32	0.482911	0.012	0.953822	10.2472	2.05622	0.044634	0.999011	-3.85912
CXCR4	0.463993	0.00103809	0.926948	6.62823	2.00962	0.0495065	0.999011	-3.86015
ODF3	-0.414765	-0.827863	-0.00166769	4.92815	-2.01322	0.0491145	0.999011	-3.86052
HPDL	-0.406246	-0.80626	-0.00623191	4.18705	-2.03636	0.046657	0.999011	-3.86073
TAF13	-0.488803	-0.975882	-0.00172405	5.44026	-2.01276	0.0492232	0.999011	-3.86116
LCE3D	-0.625971	-1.24847	-0.00347222	4.627	-2.03027	0.0487931	0.999011	-3.86137
OPN1MW3	-0.511768	-1.01493	-0.00860877	4.07888	-2.03943	0.0463393	0.999011	-3.86233
OR10P1	-0.450292	-0.896728	-0.00385607	4.48718	-2.02244	0.0481219	0.999011	-3.86242
THEM6	-0.41875	-0.836188	-0.00131294	5.44278	-2.01143	0.0493089	0.999011	-3.86294
CYB561D2	-0.365914	-0.731461	-0.000366574	5.17021	-2.00713	0.0497788	0.999011	-3.8639
AUH	0.3792	0.000753152	0.757646	5.43942	2.00911	0.0495618	0.999011	-3.86402
LYSMD4	-0.480863	-0.958811	-0.00291432	4.69593	-2.01735	0.0486678	0.999011	-3.8641
ORC3	0.371285	0.000616143	0.741954	5.33993	2.00846	0.0496337	0.999011	-3.86431
PHAX	-0.370146	-0.736337	-0.00395458	8.93538	-2.02678	0.0476615	0.999011	-3.86515
GSDMC	-0.621469	-1.24022	-0.00271849	4.71603	-2.02731	0.0490468	0.999011	-3.86528
KLHDC3	0.38254	0.000556671	0.764523	6.00316	2.00805	0.0496788	0.999011	-3.86647
AQP6	-0.445413	-0.887724	-0.00310168	4.4545	-2.01919	0.0484705	0.999011	-3.86653
KCNH5	-0.489983	-0.974149	-0.00581584	4.2345	-2.02921	0.0474049	0.999011	-3.8669
SPRR2G	-0.836389	-1.66981	-0.00296722	4.5293	-2.03976	0.0492346	0.999011	-3.8683
C11orf68	-0.332948	-0.665804	-9.23863e-05	4.85032	-2.00568	0.0499387	0.999011	-3.87178
ZDHHC15	-0.486173	-0.967423	-0.00492246	4.1398	-2.02563	0.0477827	0.999011	-3.87397
RHOJ	-0.48173	-0.958712	-0.00474741	4.21803	-2.02508	0.0478413	0.999011	-3.87446
PRXL2A	0.447277	2.07137e-05	0.894532	6.26124	2.00522	0.0499898	0.999011	-3.87457
RNASE6	0.480897	3.8047e-05	0.961756	4.67511	2.00528	0.0499825	0.999011	-3.87812
RPL41	0.459241	0.000256207	0.918225	9.96363	2.00624	0.0498767	0.999011	-3.90693

## Sheet: DEGs.NSCLC.Tumor.R.vs.NR
# DEGs between NSCLC Tumor responder vs non-responder
	logFC	CI.L	CI.R	AveExpr	t	P.Value	adj.P.Val	B
PTPRU	-1.4101	-1.98016	-0.84005	4.68143	-4.95994	7.4582e-06	0.123127	1.60365
OAS1	-1.17462	-1.73366	-0.615578	5.63797	-4.21304	9.68321e-05	0.34307	0.0618371
CYB561D1	-1.02608	-1.51689	-0.53526	4.79538	-4.19181	0.000103904	0.34307	-0.0397633
RPL35A	1.56008	0.850792	2.26937	9.0246	4.41026	4.99579e-05	0.34307	-0.123538
RPL12	1.2112	0.631863	1.79055	8.92671	4.19203	0.000103829	0.34307	-0.471907
PLEKHG5	-1.18792	-1.79386	-0.581983	5.32006	-3.93125	0.000244408	0.491586	-0.520451
HELZ2	-0.96813	-1.46565	-0.470606	5.64703	-3.90176	0.000268015	0.491586	-0.574594
ISG15	-1.54675	-2.32954	-0.763957	6.79278	-3.98834	0.000262485	0.491586	-0.668082
DDX60	-1.11454	-1.69947	-0.529606	5.75488	-3.82059	0.000347477	0.491586	-0.749177
EPS8	1.42303	0.682788	2.16327	6.14847	3.86841	0.000339468	0.491586	-0.895437
EPHA2	-1.25828	-1.93037	-0.58619	5.23412	-3.7641	0.000454825	0.577593	-0.917824
CCNI	1.14627	0.550706	1.74183	7.82303	3.85923	0.000307174	0.491586	-0.931217
MYCL	-0.968019	-1.49373	-0.442309	4.36456	-3.69215	0.000521265	0.595848	-1.09057
NAPRT	-1.03979	-1.61713	-0.462453	5.52399	-3.61125	0.000670634	0.595848	-1.15843
RPS2	1.2818	0.607534	1.95606	9.63867	3.81181	0.000357322	0.491586	-1.23284
LRIG2	-0.787822	-1.23081	-0.344833	4.98144	-3.56596	0.000771299	0.595848	-1.24553
EPHA4	-1.01398	-1.58407	-0.443902	5.65557	-3.56644	0.000770147	0.595848	-1.24918
OAS3	-1.20971	-1.88505	-0.534379	6.16345	-3.59948	0.000740453	0.595848	-1.25901
KLK5	-0.919275	-1.43069	-0.407859	4.42637	-3.60423	0.000685367	0.595848	-1.26421
PPP2R3B	-0.972892	-1.53076	-0.415026	4.97914	-3.49684	0.000953159	0.631717	-1.37532
RDH16	-1.00735	-1.58783	-0.426872	4.93298	-3.47965	0.00100436	0.631717	-1.4184
DDX58	-1.08936	-1.71397	-0.464757	6.40525	-3.49734	0.000953491	0.631717	-1.42577
C15orf62	-0.799687	-1.26374	-0.335635	5.38236	-3.45537	0.00108114	0.631717	-1.44693
RPL9	1.19946	0.535401	1.86351	8.95331	3.62177	0.00064911	0.595848	-1.47798
RASSF10	-1.01086	-1.59802	-0.423695	4.61186	-3.45201	0.00109219	0.631717	-1.4789
POLR2J	0.832689	0.351654	1.31372	5.93187	3.47095	0.00103126	0.631717	-1.50294
LAYN	-0.836036	-1.33029	-0.34178	5.33911	-3.39168	0.00130999	0.679723	-1.56782
RPL24	1.09946	0.482657	1.71627	9.08701	3.57415	0.000752083	0.595848	-1.57767
HGD	0.839148	0.342772	1.33552	5.46717	3.38976	0.00131753	0.679723	-1.62423
RPS18	1.12664	0.491454	1.76183	9.5877	3.55651	0.000794031	0.595848	-1.65029
ZHX2	0.888761	0.359099	1.41842	5.48906	3.36456	0.00142079	0.706185	-1.67152
DNAH1	-0.885648	-1.41979	-0.351503	4.71465	-3.32463	0.00160017	0.706185	-1.74196
ACOT7	-0.981798	-1.58002	-0.383573	4.88012	-3.29078	0.00176882	0.706185	-1.77079
PITPNM1	-0.76052	-1.22794	-0.293104	5.11765	-3.26249	0.00192255	0.706185	-1.8125
CD36	-0.771029	-1.24381	-0.298245	4.59041	-3.27001	0.00188045	0.706185	-1.83821
RPL23	1.26371	0.518905	2.00851	8.6756	3.40567	0.00128884	0.679723	-1.83828
RPS24	1.03941	0.43474	1.64407	9.68972	3.44676	0.00110969	0.631717	-1.83849
EPCAM	1.10147	0.427479	1.77546	5.42295	3.28136	0.00187338	0.706185	-1.86938
KLHL17	-0.684568	-1.1125	-0.256638	5.36265	-3.20764	0.00225712	0.719494	-1.91141
IL18	-0.869955	-1.4145	-0.325411	5.16836	-3.20336	0.00228543	0.719494	-1.92593
NDN	-0.913438	-1.482	-0.344879	4.67744	-3.2214	0.00216836	0.719494	-1.93803
RNF181	0.987981	0.379293	1.59667	7.15175	3.25458	0.00196768	0.706185	-1.95859
MAB21L4	-1.05674	-1.71889	-0.394583	4.58486	-3.20582	0.00235342	0.719494	-1.9602
P4HA1	0.871407	0.327248	1.41556	5.72077	3.21097	0.0022353	0.719494	-1.96507
RPS6	1.26508	0.509114	2.02105	9.56586	3.35817	0.00147546	0.706185	-1.97157
UBL4B	-0.953899	-1.53925	-0.368546	4.26098	-3.26758	0.00189398	0.706185	-1.97523
KLK10	-2.16305	-3.49586	-0.830236	4.8494	-3.30405	0.00233034	0.719494	-1.98313
EIF3E	0.941335	0.3625	1.52017	7.54555	3.26085	0.00193183	0.706185	-1.9999
DNPH1	0.781887	0.288311	1.27546	5.25958	3.17637	0.00247167	0.728658	-2.00841
G3BP2	0.829742	0.306469	1.35302	5.67293	3.17948	0.00244953	0.728658	-2.01263
RNF207	-0.789976	-1.2927	-0.287251	5.03722	-3.15083	0.00266103	0.734865	-2.01589
RPS7	0.973477	0.384375	1.56258	9.39421	3.31342	0.00165424	0.706185	-2.03369
RPLP2	1.09537	0.426372	1.76437	9.34913	3.28304	0.00180965	0.706185	-2.07013
PSG5	-0.861543	-1.41396	-0.309126	6.26982	-3.12717	0.0028485	0.734865	-2.08546
SECTM1	-0.871605	-1.42555	-0.317655	4.44507	-3.15493	0.00262968	0.734865	-2.08927
SERPINB3	-1.93547	-3.16267	-0.708267	5.14017	-3.21041	0.00297846	0.734865	-2.09353
OR2A4	-0.860418	-1.41588	-0.304958	5.35808	-3.10597	0.00302688	0.734865	-2.09584
ENPEP	0.97437	0.353293	1.59545	4.53728	3.14572	0.0027005	0.734865	-2.11719
CLDN10	1.29381	0.470218	2.1174	5.33559	3.1754	0.00288598	0.734865	-2.12349
RPL31	0.99287	0.386715	1.59903	9.95473	3.28435	0.00180268	0.706185	-2.12377
RPL13	1.11576	0.433502	1.79803	10.2037	3.27916	0.00183051	0.706185	-2.14266
AQP3	-2.58887	-4.22011	-0.957637	7.0623	-3.23139	0.00283043	0.734865	-2.16537
PPP1R1B	1.10197	0.388288	1.81565	4.9265	3.10684	0.00321445	0.751277	-2.18525
GGT5	-0.908404	-1.49919	-0.317617	4.65818	-3.08311	0.003231	0.751277	-2.1937
PRSS21	-0.909861	-1.50484	-0.314884	4.57723	-3.06631	0.00338921	0.765423	-2.19753
RPL36A	1.02132	0.381078	1.66157	9.15367	3.19859	0.00231736	0.719494	-2.20908
HSP90AB1	1.03121	0.378401	1.68402	8.40944	3.16739	0.00253673	0.734717	-2.22044
PCBD1	0.90489	0.311414	1.49837	5.46722	3.05727	0.0034773	0.765423	-2.23233
SLC52A3	-0.707379	-1.17468	-0.240074	4.70139	-3.03524	0.00370094	0.787208	-2.23433
EPPK1	-1.29081	-2.13776	-0.443869	5.1679	-3.08687	0.00379637	0.787208	-2.24318
RPS3A	1.09092	0.406127	1.77572	9.98902	3.19428	0.00234651	0.719494	-2.25733
SELENOH	0.833173	0.285221	1.38112	6.0041	3.04884	0.00356136	0.773612	-2.26086
MAU2	-0.739032	-1.23086	-0.247206	4.69319	-3.01296	0.00394083	0.787208	-2.28192
ATAD3C	-0.788753	-1.31509	-0.262413	5.19763	-3.0048	0.00403218	0.787208	-2.28342
ATG7	-0.814182	-1.3588	-0.269559	5.48191	-2.99756	0.00411503	0.789942	-2.28901
HYAL1	-0.78587	-1.31056	-0.261176	4.82537	-3.00321	0.00405025	0.787208	-2.29276
KCNK6	-0.744884	-1.24069	-0.249075	6.52267	-3.01242	0.00394682	0.787208	-2.29955
RPS10	0.77251	0.274606	1.27041	8.7398	3.111	0.00298368	0.734865	-2.30316
XKR8	-0.773125	-1.29178	-0.254469	5.21114	-2.9889	0.00421601	0.795668	-2.30619
RPS29	0.928484	0.335558	1.52141	9.66833	3.1399	0.00274615	0.734865	-2.31024
ABCA7	-0.776075	-1.29427	-0.257878	4.68498	-3.00296	0.00405307	0.787208	-2.31305
TOMM7	0.891519	0.307578	1.47546	7.93496	3.06128	0.00343794	0.765423	-2.35188
AVIL	-1.01836	-1.70402	-0.332693	4.61868	-2.9864	0.00443894	0.795668	-2.35837
DENND11	0.932049	0.305236	1.55886	5.54522	2.98176	0.00430595	0.795668	-2.35879
RPS27	0.970337	0.344436	1.59624	9.93002	3.10855	0.00300463	0.734865	-2.38333
MOV10	-0.802844	-1.35079	-0.254897	5.16096	-2.93788	0.00486005	0.80831	-2.39316
CNR2	-0.812614	-1.35918	-0.266051	4.45026	-2.98116	0.00430835	0.795668	-2.40162
EEF1G	1.03541	0.365862	1.70496	9.85399	3.10079	0.00307212	0.735038	-2.40441
HDX	-0.835346	-1.40088	-0.269813	4.32709	-2.96176	0.00454803	0.795668	-2.40663
REG1A	0.847594	0.27633	1.41886	4.47628	2.97504	0.0043827	0.795668	-2.41176
RPL38	1.023	0.355758	1.69025	9.24099	3.07421	0.00331398	0.759868	-2.41206
TMEM263	0.768316	0.24427	1.29236	5.51197	2.93976	0.00483481	0.80831	-2.42329
TRIM62	-0.750539	-1.26661	-0.234469	4.9742	-2.91612	0.00516159	0.816176	-2.43466
SPINK5	-1.09021	-1.83778	-0.342633	4.88567	-2.9428	0.00527125	0.818371	-2.4408
SERPINB4	-1.50864	-2.52869	-0.488582	4.56577	-3.00527	0.0049484	0.80831	-2.44189
IQCG	0.799385	0.251968	1.3468	4.78778	2.92806	0.0049941	0.80831	-2.44855
NME2	1.04182	0.348741	1.7349	8.32657	3.01406	0.00392866	0.787208	-2.45206
DERL1	0.739083	0.233226	1.24494	5.81231	2.92959	0.00497294	0.80831	-2.4522
EPM2A	-0.73152	-1.23487	-0.228172	4.66886	-2.91406	0.00519102	0.816176	-2.46089
FBXO6	-0.749588	-1.26736	-0.231818	4.78697	-2.90287	0.00535369	0.818371	-2.46573
EIF3H	0.916206	0.295684	1.53673	6.97264	2.96058	0.00456296	0.795668	-2.46951
RPL27	0.921396	0.306165	1.53663	8.52949	3.00296	0.0040531	0.787208	-2.47209
SLC25A45	-0.787739	-1.32429	-0.251186	4.23454	-2.94382	0.00478062	0.80831	-2.47763
FYTTD1	0.971488	0.301664	1.64131	5.44377	2.91244	0.00532838	0.818371	-2.49354
MAPK8IP2	-0.683193	-1.15871	-0.207681	5.37143	-2.88087	0.0056873	0.831013	-2.49396
MPIG6B	-0.981364	-1.64629	-0.316435	4.04733	-2.95935	0.00457862	0.795668	-2.51135
RABGAP1L	0.817479	0.248381	1.38658	5.4764	2.88026	0.00569684	0.831013	-2.52397
TGFB3	-0.795828	-1.35403	-0.237631	5.52604	-2.85873	0.00604233	0.831013	-2.52991
MCPH1	-0.742837	-1.26155	-0.224122	4.77336	-2.87148	0.00583541	0.831013	-2.53531
DDX20	-0.788367	-1.342	-0.234733	5.3441	-2.85527	0.00609965	0.831013	-2.53678
KRTAP20-3	-0.656896	-1.11721	-0.196579	4.78557	-2.86141	0.00599824	0.831013	-2.53996
TOR4A	-0.663747	-1.12943	-0.198069	4.93436	-2.85797	0.00605487	0.831013	-2.54288
SCRT2	-0.677823	-1.15226	-0.203385	4.66693	-2.86469	0.0059447	0.831013	-2.54974
CCR2	-0.770625	-1.30544	-0.235815	4.60911	-2.88925	0.00555801	0.831013	-2.54988
PLAGL1	-0.702399	-1.1943	-0.210496	4.59132	-2.86316	0.00596963	0.831013	-2.55367
HINT1	0.865624	0.271607	1.45964	7.71026	2.92194	0.00507926	0.814111	-2.55728
SZT2	-0.630652	-1.07567	-0.185633	5.24405	-2.84153	0.00633219	0.831013	-2.55937
CCRL2	-0.662265	-1.12899	-0.195539	5.11365	-2.84519	0.00626945	0.831013	-2.57062
PARP9	-0.937589	-1.59848	-0.276694	6.10553	-2.84948	0.00634378	0.831013	-2.57674
CBX3	0.770416	0.236879	1.30395	7.40937	2.89536	0.00546547	0.827793	-2.5852
SLC25A24	-0.718843	-1.22882	-0.208863	5.29758	-2.82633	0.00659913	0.831642	-2.58523
RPL19	0.976721	0.316607	1.63683	9.64409	2.96683	0.00448418	0.795668	-2.58675
WSB2	0.78737	0.233403	1.34134	5.75244	2.84994	0.00618883	0.831013	-2.58818
C7orf50	0.827032	0.240664	1.4134	5.48308	2.82809	0.00656763	0.831642	-2.61442
IL15	-0.724076	-1.23507	-0.213086	4.43943	-2.84128	0.00633662	0.831013	-2.62372
ARL4A	0.723097	0.209118	1.23708	5.50832	2.82093	0.00669632	0.837496	-2.62516
ANP32E	0.807846	0.235592	1.3801	5.98575	2.83062	0.0065228	0.831642	-2.62702
MTURN	0.742417	0.213318	1.27152	5.05933	2.81354	0.00683171	0.841718	-2.63142
EHD2	-0.766241	-1.31444	-0.218041	4.75757	-2.80264	0.00703577	0.841718	-2.63254
GOLGA8A	-0.69987	-1.19434	-0.205398	7.38309	-2.83803	0.0063928	0.831013	-2.63886
LDHB	1.3267	0.40955	2.24386	7.93008	2.92443	0.00568233	0.831013	-2.65146
F3	-1.3242	-2.26589	-0.382504	5.73393	-2.85407	0.00718441	0.841718	-2.65274
IRX6	-0.66372	-1.1428	-0.184642	5.22849	-2.77792	0.0075197	0.841718	-2.66727
SPON2	-1.21941	-2.09604	-0.342788	5.73708	-2.82043	0.00772897	0.841718	-2.67581
RPS27A	0.993105	0.313425	1.67278	10.1373	2.92976	0.0049706	0.80831	-2.67757
GTPBP6	-0.652215	-1.12307	-0.181361	5.90532	-2.77745	0.00752929	0.841718	-2.68343
RPS13	1.03098	0.305634	1.75633	8.08982	2.85285	0.006225	0.831013	-2.69012
PARL	0.840885	0.235058	1.44671	5.4709	2.7831	0.00741584	0.841718	-2.69224
LUZP6	0.872845	0.248949	1.49674	6.69723	2.80521	0.00698707	0.841718	-2.69826
CHGA	-0.740203	-1.27603	-0.204376	4.54226	-2.76992	0.00768282	0.841718	-2.71563
RAB2B	0.792259	0.218044	1.36647	4.75532	2.76652	0.00775316	0.841718	-2.72235
C2CD2L	-0.607521	-1.05114	-0.1639	4.97515	-2.74593	0.00819156	0.841718	-2.72284
NOC2L	-0.694025	-1.2016	-0.186447	5.31792	-2.74166	0.00828536	0.841718	-2.72958
LPCAT4	-0.792993	-1.36918	-0.216806	6.52101	-2.75961	0.00789787	0.841718	-2.74158
WDR77	-0.68281	-1.18269	-0.182936	5.85248	-2.73893	0.00834594	0.841718	-2.74942
LRP11	-0.725474	-1.25866	-0.192285	5.18242	-2.72824	0.0085866	0.841718	-2.75115
FXR2	-0.687679	-1.19154	-0.18382	5.90376	-2.73664	0.00839678	0.841718	-2.75386
PINK1	-0.627093	-1.08743	-0.166758	4.71598	-2.73149	0.00851277	0.841718	-2.75748
NPHP4	-0.688946	-1.19367	-0.184217	4.43336	-2.73696	0.00838978	0.841718	-2.75752
APOBEC3A	-1.05522	-1.8281	-0.282343	4.54527	-2.75662	0.00865279	0.841718	-2.7621
NXF1	-0.633929	-1.10172	-0.166141	5.4113	-2.71727	0.00884004	0.841718	-2.76929
STING1	-0.824002	-1.43249	-0.215519	5.24594	-2.71556	0.00888937	0.841718	-2.773
RPS12	0.948309	0.276405	1.62021	9.3346	2.82998	0.00653401	0.831642	-2.77334
PJA2	0.674054	0.178419	1.16969	5.75488	2.72693	0.00861637	0.841718	-2.77507
GAD1	-0.736032	-1.27751	-0.194556	4.50062	-2.72558	0.00864737	0.841718	-2.77694
H3-4	0.723172	0.19201	1.25434	4.88972	2.72996	0.00854747	0.841718	-2.77767
UQCRB	1.00497	0.278117	1.73182	7.39894	2.77789	0.00771178	0.841718	-2.77834
MAP1LC3A	-0.764984	-1.32784	-0.202128	4.40876	-2.72519	0.0086564	0.841718	-2.77987
CAVIN1	-0.79584	-1.38547	-0.206207	5.43133	-2.70636	0.00909906	0.841718	-2.78809
P2RY6	-0.687453	-1.19657	-0.178333	5.77857	-2.70747	0.00907235	0.841718	-2.79053
FRA10AC1	0.738515	0.194345	1.28268	5.65473	2.72124	0.0087476	0.841718	-2.79118
TKT	0.914258	0.246647	1.58187	6.48039	2.74717	0.00821035	0.841718	-2.79226
NINJ1	0.747151	0.199144	1.29516	6.73675	2.73378	0.00846106	0.841718	-2.79229
LYPLAL1	0.744207	0.19516	1.29325	5.24974	2.71785	0.00882647	0.841718	-2.79245
PIP4K2C	-0.686205	-1.19287	-0.17954	5.81013	-2.71565	0.00887799	0.841718	-2.79379
LIG1	-0.624994	-1.08972	-0.160271	4.85431	-2.69664	0.00933567	0.841718	-2.80493
RPS14	0.949625	0.269307	1.62994	9.26469	2.79886	0.00710783	0.841718	-2.81128
CCNC	0.765855	0.201315	1.33039	6.2855	2.72015	0.00877284	0.841718	-2.81615
CIBAR1	-0.64458	-1.12686	-0.162298	5.48376	-2.67989	0.00975657	0.841718	-2.8328
GSDMC	-1.00843	-1.76154	-0.255322	4.71603	-2.70274	0.00990077	0.841718	-2.83295
LCE3D	-1.04232	-1.81945	-0.265188	4.627	-2.70798	0.00979992	0.841718	-2.84411
PRRT1B	-0.612247	-1.06964	-0.15485	4.71046	-2.68395	0.0096529	0.841718	-2.84796
ZNF680	0.608451	0.153345	1.06356	5.54218	2.68074	0.00973478	0.841718	-2.85092
POLR2C	0.650585	0.163688	1.13748	5.25409	2.67922	0.00977379	0.841718	-2.85132
SLC16A7	-1.05398	-1.84406	-0.263906	4.96465	-2.69623	0.0102132	0.841718	-2.85532
RUNDC3A	-0.840286	-1.46468	-0.215892	4.29106	-2.69842	0.00929182	0.841718	-2.85586
P2RY4	-0.698239	-1.21997	-0.17651	4.45618	-2.68349	0.00966468	0.841718	-2.85614
OR10H2	-0.681587	-1.19474	-0.168438	4.98601	-2.66329	0.0101908	0.841718	-2.86053
MAP3K5	-0.575545	-1.01034	-0.140748	5.32572	-2.6542	0.010436	0.841718	-2.87129
RPS9	0.853264	0.231315	1.47521	8.99385	2.75087	0.00808442	0.841718	-2.87177
IFNLR1	-0.726788	-1.27588	-0.177692	5.15881	-2.654	0.0104415	0.841718	-2.87215
NPDC1	-0.858728	-1.50718	-0.210272	5.82872	-2.65941	0.0104699	0.841718	-2.87558
PBX4	-0.685543	-1.20292	-0.168169	5.07256	-2.65688	0.0103632	0.841718	-2.87667
CYP26C1	-0.708171	-1.23763	-0.178714	4.29578	-2.68194	0.00970419	0.841718	-2.87892
RTKN	-0.580145	-1.01895	-0.141338	4.59259	-2.65097	0.0105247	0.841718	-2.88254
MYOC	-0.646379	-1.13091	-0.161848	4.31706	-2.6749	0.00988541	0.841718	-2.88263
LCMT1	0.616332	0.151242	1.08142	4.98349	2.65717	0.0103554	0.841718	-2.88531
ASGR2	-0.625775	-1.0987	-0.152851	4.85481	-2.65319	0.0104638	0.841718	-2.88993
RPL27A	1.01355	0.277611	1.7495	9.63425	2.76156	0.00785912	0.841718	-2.89163
SF3B6	0.686606	0.169744	1.20347	5.68959	2.66363	0.0101818	0.841718	-2.89166
HDAC11	-0.758294	-1.33177	-0.184815	4.49847	-2.65132	0.010515	0.841718	-2.89248
XAF1	-0.897063	-1.57788	-0.216247	5.76079	-2.65074	0.0109111	0.841718	-2.89511
PRXL2A	0.790018	0.197341	1.3827	6.26124	2.67276	0.00994095	0.841718	-2.89735
IL22RA1	-0.826983	-1.4518	-0.202167	4.30829	-2.65391	0.010444	0.841718	-2.90005
SLAIN2	0.654196	0.160471	1.14792	5.9681	2.65683	0.0103645	0.841718	-2.90036
OSGIN1	0.978986	0.241556	1.71642	5.67433	2.67352	0.0104073	0.841718	-2.90144
NEDD4	-0.677066	-1.19099	-0.16314	4.73144	-2.64163	0.0107842	0.841718	-2.90177
SPACA7	-0.655237	-1.15018	-0.160298	4.46742	-2.65453	0.010427	0.841718	-2.90725
MRPS33	0.71296	0.172811	1.25311	5.57236	2.64663	0.0106445	0.841718	-2.91122
NDUFA4	0.744875	0.184724	1.30503	6.77374	2.66637	0.0101091	0.841718	-2.91489
DYNC2I1	0.654931	0.156995	1.15287	5.33175	2.63732	0.0109058	0.841718	-2.91657
KRTAP11-1	-0.727333	-1.27317	-0.181495	4.32144	-2.67184	0.00996501	0.841718	-2.91844
ZNF277	0.652381	0.155636	1.14913	5.25323	2.63335	0.011019	0.841718	-2.9233
EPHX1	0.999861	0.246955	1.75277	6.18855	2.67368	0.0103727	0.841718	-2.92342
ARPC1A	0.76646	0.185667	1.34725	5.86164	2.64612	0.0106587	0.841718	-2.92489
MBTPS2	-0.642041	-1.13186	-0.152226	4.5591	-2.62828	0.0111653	0.841718	-2.92588
CYP17A1	-0.582831	-1.02827	-0.137388	4.91611	-2.62357	0.0113028	0.841718	-2.92704
RHOT1	1.02815	0.248582	1.80772	4.91378	2.66144	0.0109695	0.841718	-2.92753
CCDC66	-0.657706	-1.16065	-0.154765	5.08667	-2.62214	0.0113447	0.841718	-2.92774
RPL4	0.950993	0.248659	1.65333	9.02168	2.71503	0.00889267	0.841718	-2.92841
MEST	0.753941	0.182303	1.32558	6.66377	2.64459	0.0107013	0.841718	-2.93825
EBAG9	0.726488	0.171319	1.28166	5.27283	2.62388	0.0112936	0.841718	-2.93992
ANK2	-0.874795	-1.52978	-0.219811	4.15895	-2.67804	0.00980415	0.841718	-2.93994
RPL18A	0.901928	0.234681	1.56917	9.12092	2.71036	0.00900336	0.841718	-2.94197
SLC30A7	-0.65585	-1.15877	-0.152927	5.79477	-2.61484	0.0115616	0.841718	-2.94221
ACAP3	-0.597013	-1.05528	-0.138751	5.4415	-2.61223	0.0116399	0.841718	-2.94306
PLPP3	-0.679807	-1.20168	-0.15793	5.65081	-2.61191	0.0116494	0.841718	-2.94311
GNA11	0.634002	0.14816	1.11984	5.06719	2.6166	0.011509	0.841718	-2.94973
PSMD11	1.16843	0.283881	2.05298	6.26545	2.67357	0.0109779	0.841718	-2.95204
PLAT	-1.10364	-1.95164	-0.255651	5.48718	-2.63655	0.0121476	0.841718	-2.95696
AQP6	-0.723182	-1.27784	-0.168526	4.4545	-2.61436	0.0115759	0.841718	-2.96256
NCCRP1	-0.989891	-1.75013	-0.229655	4.52117	-2.62703	0.0119409	0.841718	-2.96431
ZNF549	-0.700354	-1.24169	-0.159015	5.24398	-2.59412	0.0121974	0.841718	-2.96765
TYMP	-1.19102	-2.09897	-0.283071	7.2901	-2.65796	0.0115443	0.841718	-2.97096
ZNF335	-0.682706	-1.21041	-0.155002	4.93257	-2.59409	0.0121984	0.841718	-2.97117
PARS2	-0.634525	-1.12414	-0.144911	4.7163	-2.59858	0.0120579	0.841718	-2.97405
SPATA2	-0.683599	-1.2091	-0.158101	4.5258	-2.60839	0.0117562	0.841718	-2.97447
PLEKHB1	0.638938	0.146973	1.1309	4.91734	2.60415	0.0118858	0.841718	-2.97482
IAH1	0.710897	0.162518	1.25928	5.35494	2.59937	0.0120334	0.841718	-2.97919
BMP4	-0.871662	-1.54698	-0.196348	4.82607	-2.59473	0.012495	0.841718	-2.98914
APLF	0.774932	0.179549	1.37032	4.63608	2.60981	0.0117131	0.841718	-2.98928
DCUN1D3	-0.753522	-1.33994	-0.167102	5.60012	-2.57649	0.0127633	0.841718	-2.99905
PLK2	-0.930226	-1.65015	-0.210305	4.59453	-2.6011	0.0124658	0.841718	-3.00115
ZNF32	0.641108	0.143493	1.13872	5.50989	2.58333	0.0125411	0.841718	-3.00147
FAM83C	-0.706369	-1.25511	-0.157629	6.09853	-2.58111	0.0126129	0.841718	-3.00317
IRF7	-0.650241	-1.15675	-0.143728	6.00172	-2.5741	0.012842	0.841718	-3.00507
JARID2	-0.571599	-1.01718	-0.126017	5.68713	-2.5722	0.0129046	0.841718	-3.00878
ANKRD17	0.66896	0.149261	1.18866	5.54602	2.58101	0.0126161	0.841718	-3.01142
RPL35	0.905419	0.226501	1.58434	9.38469	2.67408	0.00990668	0.841718	-3.01193
RECQL5	-0.546716	-0.972501	-0.120932	6.01228	-2.57462	0.0128247	0.841718	-3.01623
SMTN	-0.630924	-1.12427	-0.137578	5.53341	-2.56429	0.013169	0.841718	-3.01703
MAPK12	-0.630428	-1.12376	-0.137093	5.19399	-2.56233	0.0132351	0.841718	-3.01875
FKBP8	0.725429	0.16335	1.28751	6.30408	2.58785	0.012396	0.841718	-3.01988
TATDN1	0.642089	0.143337	1.14084	5.83036	2.58138	0.0126041	0.841718	-3.02134
C1GALT1C1	-0.705846	-1.25936	-0.152328	5.00811	-2.55693	0.013419	0.841718	-3.0267
SELENOO	-0.684802	-1.22159	-0.148011	5.59349	-2.558	0.0133825	0.841718	-3.02976
PTP4A1	0.732312	0.165889	1.29874	6.72308	2.59237	0.0122526	0.841718	-3.03269
IPO4	0.721549	0.1569	1.2862	4.8191	2.56229	0.0132365	0.841718	-3.03514
SSR2	0.60871	0.134575	1.08285	6.22667	2.57424	0.0128372	0.841718	-3.03577
ANKRD29	-0.793239	-1.41667	-0.169809	4.86693	-2.55289	0.013641	0.84344	-3.03938
DNMT3B	-0.866569	-1.54633	-0.186804	4.68659	-2.56321	0.0135621	0.841718	-3.0399
SH3RF2	-0.832128	-1.48467	-0.179591	5.5511	-2.5603	0.0134726	0.841718	-3.04057
PUM3	0.728677	0.157682	1.29967	5.33513	2.55885	0.0133536	0.841718	-3.04066
GATA4	-0.693138	-1.23437	-0.151909	4.38336	-2.56791	0.0130473	0.841718	-3.04741
CATSPER2	-0.70661	-1.26296	-0.150263	4.81623	-2.54668	0.0137748	0.844079	-3.04759
STARD3NL	0.71006	0.153446	1.26667	4.47765	2.55789	0.0133863	0.841718	-3.05022
PAQR7	-0.641404	-1.14746	-0.13535	5.19028	-2.54142	0.0139609	0.844079	-3.05176
POTEG	-0.846849	-1.51415	-0.179552	5.71089	-2.55081	0.013948	0.844079	-3.0518
ZNF419	-0.588595	-1.05319	-0.124003	5.29626	-2.54031	0.0140004	0.844079	-3.05334
MPPED2	-0.715649	-1.27921	-0.152085	4.66503	-2.54623	0.0137907	0.844079	-3.0536
MAP7D1	-0.674772	-1.20758	-0.141966	5.5526	-2.53939	0.0140331	0.844079	-3.05672
RSL1D1	0.812068	0.177972	1.44616	6.61427	2.5679	0.0130475	0.841718	-3.06
LAMA5	-0.788049	-1.40675	-0.169345	5.93923	-2.55394	0.013522	0.841718	-3.06489
TAAR9	-0.850213	-1.51944	-0.18099	4.72687	-2.55133	0.0138142	0.844079	-3.06772
STRIP2	-0.736315	-1.3184	-0.154226	4.65127	-2.53639	0.0141408	0.844079	-3.06816
TOMM20	0.725702	0.158597	1.29281	6.81586	2.56588	0.0131154	0.841718	-3.07674
FXYD5	-0.922768	-1.65345	-0.192083	6.58031	-2.54457	0.0144944	0.856429	-3.08454
RPS15A	0.854285	0.197482	1.51109	9.13549	2.60801	0.0117677	0.841718	-3.08652
HOXD11	-1.00835	-1.80926	-0.207437	4.80181	-2.546	0.0149301	0.859566	-3.08701
LENG8	-0.7096	-1.2707	-0.148496	7.1716	-2.53578	0.0141626	0.844079	-3.10107
RAPGEF5	0.664016	0.135226	1.19281	4.9092	2.51789	0.0148205	0.859566	-3.10401
SETSIP	-0.618426	-1.11124	-0.125614	4.72586	-2.51622	0.0148835	0.859566	-3.10908
ANAPC16	0.687619	0.140886	1.23435	5.99915	2.52182	0.0146737	0.859038	-3.11055
RPS3	0.874067	0.199196	1.54894	9.44081	2.59696	0.0121083	0.841718	-3.11272
HERC1	-0.614636	-1.10784	-0.12143	5.54181	-2.4988	0.015553	0.866329	-3.11868
ZNF560	0.660577	0.137127	1.18403	4.28361	2.5304	0.0143575	0.852621	-3.12025
SMIM11A	0.648277	0.129706	1.16685	4.95953	2.50665	0.0152478	0.866329	-3.12256
PLOD2	0.917525	0.1845	1.65055	5.01552	2.52137	0.0153181	0.866329	-3.12441
RPS15	0.896948	0.199834	1.59406	8.95257	2.57991	0.0126517	0.841718	-3.1248
CKMT1A	-1.05451	-1.89688	-0.212143	6.35974	-2.53277	0.0154887	0.866329	-3.13021
SLC29A1	0.732314	0.14838	1.31625	4.44118	2.51464	0.0149431	0.859566	-3.13371
RPL22L1	1.02232	0.209727	1.83492	6.40432	2.53929	0.0149179	0.859566	-3.13708
ITIH4	-0.734103	-1.32043	-0.147773	4.54461	-2.51048	0.0151011	0.86564	-3.14241
KRT10	-1.63795	-2.95783	-0.31807	5.39448	-2.52654	0.0165925	0.871546	-3.14549
USP19	-0.614833	-1.11093	-0.118732	4.81999	-2.48501	0.016102	0.871546	-3.14569
RRAGC	-0.75197	-1.35757	-0.146371	4.59984	-2.48976	0.0159111	0.871546	-3.14583
SLC38A5	-0.850774	-1.53184	-0.169704	4.49777	-2.50797	0.0153749	0.866329	-3.14867
KCNT1	-0.76995	-1.38807	-0.151833	4.3914	-2.49766	0.0155977	0.866329	-3.14891
SPIN4	-0.686599	-1.23721	-0.135985	4.34357	-2.50033	0.0154931	0.866329	-3.15148
FXR1	0.850473	0.175193	1.52575	7.27708	2.52544	0.0145454	0.856429	-3.15276
C22orf31	-0.669421	-1.20848	-0.130362	4.32746	-2.49003	0.0159001	0.871546	-3.15346
TOMM6	0.753376	0.154976	1.35178	7.47604	2.52442	0.0145773	0.856429	-3.1536
RPL7	0.757411	0.17043	1.34439	10.1495	2.58731	0.0124132	0.841718	-3.1538
RPLP0	0.939834	0.203949	1.67572	8.91608	2.56201	0.0133049	0.841718	-3.1549
NET1	0.827018	0.163039	1.491	5.91136	2.49947	0.0156379	0.866329	-3.15733
MRPL23	0.653633	0.126217	1.18105	5.60599	2.48497	0.0161035	0.871546	-3.15861
SERINC2	-0.730504	-1.3211	-0.139911	5.65884	-2.48014	0.0163003	0.871546	-3.16118
ATRAID	0.634542	0.121334	1.14775	5.22462	2.47918	0.0163394	0.871546	-3.16438
ESPN	-0.679875	-1.23081	-0.128944	6.15019	-2.47442	0.0165357	0.871546	-3.165
ALKBH7	0.62445	0.119071	1.12983	5.08778	2.47755	0.0164065	0.871546	-3.16551
BMP2	-0.722021	-1.30833	-0.135711	4.92372	-2.46924	0.0167514	0.871546	-3.1665
PPP1R3D	-0.710844	-1.28629	-0.135395	4.48635	-2.4769	0.0164331	0.871546	-3.16789
SMOX	-0.62765	-1.13678	-0.118524	4.7997	-2.47191	0.0166398	0.871546	-3.16807
RPL30	0.965786	0.217956	1.71362	10.6209	2.58952	0.0123428	0.841718	-3.17246
PCSK9	-0.758447	-1.37504	-0.141858	4.93463	-2.46704	0.0168794	0.871546	-3.17411
RPS17	0.830626	0.188763	1.47249	11.0512	2.5948	0.0121759	0.841718	-3.17725
STRA6	-0.675045	-1.22502	-0.125068	4.95863	-2.4611	0.0170959	0.876509	-3.17744
SCML1	-0.560623	-1.01629	-0.104958	4.5155	-2.46699	0.0168463	0.871546	-3.17792
GLUD2	-0.807488	-1.4551	-0.159881	4.03115	-2.50015	0.0155001	0.866329	-3.18057
FTH1	0.902692	0.208501	1.59688	12.4361	2.60737	0.0117873	0.841718	-3.18113
CEP164	-0.631347	-1.14643	-0.116264	5.33338	-2.45772	0.0172409	0.876509	-3.18172
IFI6	-1.72342	-3.11183	-0.335006	7.22496	-2.52713	0.0165677	0.871546	-3.18216
POMGNT1	-0.564095	-1.02475	-0.103438	5.265	-2.45537	0.0173425	0.876509	-3.18575
VWA5A	-0.654434	-1.18616	-0.122705	4.77101	-2.46784	0.0168104	0.871546	-3.18645
CATSPER4	-0.726056	-1.31288	-0.139232	4.55436	-2.48087	0.0162705	0.871546	-3.18878
DTX1	-0.693736	-1.25684	-0.130635	4.51497	-2.4703	0.0167073	0.871546	-3.19196
GLMN	-0.663322	-1.20511	-0.121538	4.79416	-2.45493	0.0173613	0.876509	-3.19466
RPL36	0.985321	0.198728	1.77191	8.11477	2.52046	0.0151993	0.866329	-3.19521
RPS8	0.867552	0.182292	1.55281	9.56169	2.53852	0.0140641	0.844079	-3.19992
PAK3	-0.758747	-1.3738	-0.143695	4.36913	-2.47358	0.0165705	0.871546	-3.20013
SND1	0.702401	0.13391	1.27089	6.9394	2.47744	0.0164111	0.871546	-3.20036
RPS28	0.888295	0.190663	1.58593	10.1702	2.55312	0.0135503	0.841718	-3.2015
RSRP1	-0.66018	-1.20024	-0.120123	6.39894	-2.45112	0.0175271	0.876835	-3.20507
SYNPO2	-0.685284	-1.24552	-0.125046	4.53747	-2.45267	0.0174594	0.876835	-3.20697
CLDN7	-0.834392	-1.51262	-0.156168	6.60696	-2.46925	0.0168935	0.871546	-3.20935
RNF223	-0.537056	-0.977734	-0.0963775	4.80893	-2.44365	0.017856	0.880473	-3.21271
PDE3B	0.723672	0.133749	1.3136	4.49407	2.45973	0.0171547	0.876509	-3.21664
SMIM10L2B	-0.666898	-1.21156	-0.122238	4.41102	-2.45513	0.0173525	0.876509	-3.21687
SPAG17	-0.710083	-1.29085	-0.129312	4.4283	-2.45158	0.0175071	0.876835	-3.2183
ZSCAN18	0.702629	0.130738	1.27452	4.171	2.46351	0.0169935	0.873975	-3.22023
DNAJB9	0.714638	0.127548	1.30173	5.61138	2.44075	0.0179854	0.880473	-3.22307
LAMA3	-0.725719	-1.32454	-0.126903	5.04429	-2.43006	0.018469	0.880473	-3.22372
PODNL1	-0.633489	-1.15408	-0.112896	4.51424	-2.43996	0.0180207	0.880473	-3.22725
PLA2G4E	-1.27508	-2.32491	-0.225251	4.63426	-2.46953	0.0187832	0.880473	-3.23159
UTP3	0.641115	0.113033	1.1692	5.73284	2.43431	0.0182751	0.880473	-3.23506
HOXC13	-0.754925	-1.37608	-0.133775	4.48662	-2.43696	0.0181554	0.880473	-3.23532
PPP1R18	-0.595434	-1.08815	-0.102717	5.51203	-2.42313	0.0187884	0.880473	-3.23565
INAFM1	-0.626	-1.14396	-0.108044	4.82986	-2.42339	0.0187766	0.880473	-3.23696
STXBP3	-0.558222	-1.0205	-0.095944	5.62119	-2.42128	0.0188748	0.880473	-3.23869
MAFA	-0.648386	-1.18576	-0.111017	5.1336	-2.41937	0.0189642	0.880473	-3.24151
CNTLN	0.707753	0.123168	1.29234	5.19679	2.42759	0.0185822	0.880473	-3.24191
HEBP1	0.718556	0.126582	1.31053	5.875	2.43388	0.0182948	0.880473	-3.24192
POU3F1	-0.668529	-1.21609	-0.120965	4.33218	-2.44808	0.0176601	0.880473	-3.24261
PLEKHM2	-0.509099	-0.93019	-0.0880072	6.1313	-2.42419	0.0187393	0.880473	-3.24304
SLC37A2	-0.653514	-1.19543	-0.111594	5.0696	-2.41803	0.0190271	0.880473	-3.24313
WFDC5	-0.962773	-1.76002	-0.165522	4.75144	-2.44095	0.0191864	0.880473	-3.24579
FOXC2	-0.663824	-1.21228	-0.115364	4.54281	-2.42689	0.0186147	0.880473	-3.24605
SAMD9	-0.801195	-1.46624	-0.136145	5.10959	-2.42162	0.0192401	0.880473	-3.24661
MICAL3	-0.70904	-1.29796	-0.120115	5.41076	-2.41408	0.0192135	0.880473	-3.24903
PI3	-2.00968	-3.67558	-0.343792	5.65417	-2.4563	0.0195868	0.880473	-3.25001
C1QTNF9B	-0.616601	-1.12865	-0.104558	5.11507	-2.41456	0.0191907	0.880473	-3.25131
TFF3	1.13812	0.198648	2.07759	5.39081	2.45799	0.0189822	0.880473	-3.25138
PARP10	-0.726967	-1.33098	-0.122952	5.68253	-2.41328	0.0192514	0.880473	-3.25189
KLK13	-0.797617	-1.46094	-0.13429	4.60805	-2.41551	0.0194303	0.880473	-3.262
ATP13A2	-0.678275	-1.24435	-0.112204	5.07025	-2.40257	0.0197665	0.880473	-3.26586
SERTAD1	-0.653452	-1.19905	-0.107858	4.98115	-2.40152	0.019818	0.880473	-3.27098
BORA	-0.640563	-1.17557	-0.105556	4.74913	-2.40073	0.0198564	0.880473	-3.27171
CDIN1	-0.622458	-1.14144	-0.10348	4.38255	-2.40493	0.019652	0.880473	-3.27846
C18orf63	0.669009	0.116161	1.22186	4.34544	2.42643	0.0186358	0.880473	-3.27965
CRACDL	0.620306	0.103962	1.13665	4.57079	2.40884	0.0194637	0.880473	-3.2816
JAKMIP2	0.778381	0.133344	1.42342	4.28894	2.41963	0.018952	0.880473	-3.28211
RPL34	0.753681	0.144654	1.36271	9.93872	2.48137	0.0162498	0.871546	-3.28273
DAP	0.657776	0.11453	1.20102	7.32504	2.42785	0.0185701	0.880473	-3.28327
KLK14	-0.592608	-1.08919	-0.096028	4.88923	-2.39287	0.0202436	0.880473	-3.28394
APBB3	-0.514418	-0.944596	-0.0842397	6.37124	-2.39778	0.0200011	0.880473	-3.28407
FBXO27	-0.873307	-1.60334	-0.14327	4.36157	-2.40969	0.0201383	0.880473	-3.287
RAD9A	-0.513648	-0.942827	-0.0844688	6.33229	-2.39976	0.0199037	0.880473	-3.28775
OR2T6	0.72779	0.125006	1.33057	4.07778	2.42095	0.0188902	0.880473	-3.28991
ZNF75D	-0.568948	-1.04678	-0.0911173	5.00247	-2.38748	0.0205133	0.880473	-3.29104
ZNF497	-0.626867	-1.15098	-0.10275	4.44287	-2.39822	0.0199795	0.880473	-3.29339
PHLDB2	-0.686504	-1.26398	-0.109033	5.0652	-2.38371	0.0207035	0.880473	-3.29404
NOL9	-0.539689	-0.993007	-0.0863713	5.83517	-2.38716	0.0205292	0.880473	-3.29569
RIPOR2	-0.734615	-1.35186	-0.117366	5.14201	-2.38669	0.0205734	0.880473	-3.29762
FAAH2	-0.694229	-1.27775	-0.110708	4.64056	-2.38554	0.0206109	0.880473	-3.29917
LAPTM4B	0.763205	0.130859	1.39555	6.91465	2.42007	0.0189313	0.880473	-3.30008
FAM181B	-0.545178	-1.00444	-0.0859182	5.14413	-2.38024	0.0208803	0.880473	-3.30097
ZNF707	-0.601108	-1.10554	-0.0966774	4.57684	-2.38942	0.020416	0.880473	-3.30114
ZNRF1	0.684058	0.10995	1.25817	5.61529	2.38913	0.0204303	0.880473	-3.30122
SUMO2	0.729411	0.119637	1.33919	6.47902	2.39853	0.0199643	0.880473	-3.30354
SLC8B1	-0.581944	-1.0729	-0.0909926	5.23604	-2.37675	0.0210594	0.880473	-3.30517
AKAIN1	0.741968	0.125483	1.35845	3.9952	2.41326	0.0192527	0.880473	-3.30665
GOLIM4	0.83673	0.135894	1.53757	6.08499	2.39971	0.0202852	0.880473	-3.30731
ESS2	0.581101	0.0925586	1.06964	5.64292	2.38501	0.0206378	0.880473	-3.30756
SLC12A6	-0.548763	-1.01195	-0.085576	4.93599	-2.37558	0.0211198	0.880473	-3.30955
SSBP1	0.642522	0.104946	1.1801	6.40009	2.39657	0.0200607	0.880473	-3.30979
TOMM70	0.575645	0.0908392	1.06045	5.22889	2.38083	0.0208504	0.880473	-3.31021
IKBKE	-0.628931	-1.16073	-0.0971273	5.01206	-2.37134	0.0213401	0.880694	-3.31384
UBE3A	0.616937	0.0967518	1.13712	4.9738	2.37807	0.0209918	0.880473	-3.31403
SOBP	-0.63901	-1.17753	-0.100486	4.67445	-2.37927	0.02093	0.880473	-3.31476
GRM2	-0.668713	-1.22634	-0.111089	4.23122	-2.40458	0.019669	0.880473	-3.31721
EARS2	0.603523	0.0943075	1.11274	4.97747	2.37648	0.0210736	0.880473	-3.31735
SLC37A3	0.6503	0.101699	1.1989	5.31868	2.37683	0.0210553	0.880473	-3.31768
PVALB	0.638316	0.103787	1.17284	4.27854	2.39445	0.0201653	0.880473	-3.31781
PADI2	0.686247	0.112333	1.26016	4.32405	2.39759	0.0200103	0.880473	-3.32027
CHL1	-0.623718	-1.15127	-0.0961663	4.52262	-2.37063	0.0213766	0.880694	-3.32037
PPM1H	-0.71778	-1.32419	-0.111373	4.26389	-2.37339	0.0212335	0.880694	-3.32218
NOC4L	-0.525659	-0.971551	-0.0797674	4.88778	-2.36383	0.0217345	0.880694	-3.32588
ERV3-1	0.850288	0.132583	1.56799	5.57801	2.38403	0.021258	0.880694	-3.32763
APEX1	0.699776	0.107221	1.29233	5.3433	2.36795	0.0215174	0.880694	-3.33173
OAS2	-0.814619	-1.5072	-0.122038	5.63193	-2.36726	0.0221606	0.880694	-3.33292
HDAC10	-0.622196	-1.15268	-0.0917088	5.22366	-2.35176	0.0223823	0.880694	-3.34233
TMBIM1	-0.814715	-1.4996	-0.129833	7.53512	-2.38691	0.0206535	0.880473	-3.34255
PTGER3	-0.539482	-0.998065	-0.0808984	4.78335	-2.35885	0.0219999	0.880694	-3.34417
KIF5C	0.590257	0.0895029	1.09101	4.6345	2.36351	0.0217513	0.880694	-3.34507
UBA52	0.926058	0.151959	1.70016	8.19587	2.40586	0.0200695	0.880473	-3.34991
MRPL28	0.568689	0.084437	1.05294	5.4944	2.35475	0.0222204	0.880694	-3.35037
LRRC24	-0.58758	-1.0875	-0.0876654	4.46944	-2.35674	0.0221128	0.880694	-3.35057
FOXR1	-0.588155	-1.08825	-0.0880555	4.61876	-2.35818	0.0220358	0.880694	-3.35081
SGCB	0.573383	0.0857004	1.06107	4.61022	2.35748	0.022073	0.880694	-3.35182
KCNG1	-0.853413	-1.58187	-0.124959	4.49881	-2.3607	0.02271	0.880694	-3.35402
SUMO3	0.687615	0.103987	1.27124	6.36878	2.36239	0.0218111	0.880694	-3.35501
KCNMB3	0.720585	0.105932	1.33524	4.82931	2.3507	0.0224404	0.880694	-3.35561
NPM3	0.656587	0.096467	1.21671	5.45635	2.35046	0.0224534	0.880694	-3.35858
EIF2A	0.699898	0.103427	1.29637	5.59292	2.35281	0.0223254	0.880694	-3.35915
NR2C1	-0.53916	-1.00072	-0.0776001	5.7196	-2.34224	0.0229058	0.880694	-3.36122
ALS2CL	-0.737201	-1.36756	-0.106837	5.82991	-2.34572	0.0227669	0.880694	-3.3648
MRPS24	0.646161	0.0946411	1.19768	5.69129	2.3492	0.0225218	0.880694	-3.36547
SLC7A2	0.64554	0.096922	1.19416	4.33128	2.35936	0.0219724	0.880694	-3.36575
ULBP2	-0.924571	-1.71816	-0.130983	4.82226	-2.35503	0.023541	0.881643	-3.36727
SPRR1B	-2.62576	-4.85825	-0.393271	6.61282	-2.3948	0.0225918	0.880694	-3.36763
ZNF431	-0.705697	-1.31211	-0.099283	5.06805	-2.33358	0.0234035	0.881643	-3.36949
SLC35B2	0.604957	0.0879385	1.12198	6.04905	2.34617	0.0226883	0.880694	-3.36967
SLC12A4	-0.509501	-0.946547	-0.0724542	5.986	-2.33754	0.0231681	0.881643	-3.37011
SPG11	-0.506758	-0.942716	-0.0708003	5.32087	-2.33076	0.0235511	0.881643	-3.37399
CCDC8	-0.70031	-1.29871	-0.101914	4.48191	-2.34662	0.0226636	0.880694	-3.37466
TIMM9	0.60967	0.0876156	1.13172	5.94191	2.34164	0.0229389	0.880694	-3.37477
SEC23A	0.665556	0.0943242	1.23679	5.10501	2.33622	0.0232422	0.881643	-3.37596
FARP1	0.728408	0.104912	1.35191	5.91068	2.34251	0.0228904	0.880694	-3.37903
RPL10A	0.695072	0.111563	1.27858	8.82804	2.38849	0.0204626	0.880473	-3.38023
TMEM198	-0.537788	-1.00095	-0.0746282	5.01334	-2.32821	0.0236968	0.882313	-3.3809
TSTD1	0.554046	0.0788125	1.02928	5.69366	2.33765	0.0231616	0.881643	-3.38347
WBP2	0.548957	0.0769784	1.02094	5.91756	2.33215	0.0234718	0.881643	-3.38747
MROH1	-0.683507	-1.27347	-0.0935437	5.54217	-2.32305	0.0239934	0.882313	-3.38949
PLD2	-0.673242	-1.25527	-0.0912164	5.02305	-2.31937	0.0242073	0.883336	-3.39079
CTTNBP2NL	-0.512935	-0.956468	-0.0694014	5.43989	-2.31887	0.0242364	0.883336	-3.39349
SCO2	-0.686272	-1.27508	-0.0974626	7.10785	-2.33702	0.023197	0.881643	-3.39398
SPTB	0.670374	0.0918374	1.24891	5.12236	2.32342	0.0239722	0.882313	-3.39483
NODAL	0.594753	0.0845029	1.105	4.35166	2.33719	0.0231873	0.881643	-3.3958
CALM2	0.830914	0.124848	1.53698	7.72429	2.36131	0.0219817	0.880694	-3.39627
SCIN	0.898583	0.124059	1.67311	4.55703	2.34068	0.0240254	0.882313	-3.39739
SCN7A	0.738084	0.104276	1.37189	4.41685	2.33501	0.0233101	0.881643	-3.40032
CLEC14A	-0.702824	-1.30094	-0.104707	4.23616	-2.35614	0.0221451	0.880694	-3.40485
DAD1	0.526168	0.0725482	0.979788	6.63826	2.32581	0.0238345	0.882313	-3.40788
MPP6	0.744488	0.0995529	1.38942	4.71176	2.31656	0.024514	0.883336	-3.40814
MZT2A	0.683158	0.0918003	1.27451	5.46303	2.31639	0.0243816	0.883336	-3.40917
TMEM38B	0.619156	0.0846932	1.15362	4.37626	2.32286	0.0240043	0.882313	-3.40952
CPNE9	-0.6634	-1.23733	-0.0894681	4.54247	-2.3177	0.0243053	0.883336	-3.41017
KRCC1	0.554796	0.0736608	1.03593	5.53598	2.3121	0.0246345	0.883336	-3.41194
DGKG	0.699741	0.0932261	1.30626	4.43987	2.31333	0.0245622	0.883336	-3.41534
SPRR2B	-1.64033	-3.06453	-0.216126	6.1453	-2.34497	0.025317	0.883336	-3.41657
OST4	0.6155	0.0866998	1.1443	7.44883	2.33388	0.0233743	0.881643	-3.4172
METTL7B	0.668568	0.0882962	1.24884	4.78484	2.31023	0.0247458	0.883336	-3.41741
RPL29	0.706097	0.105902	1.30629	8.80764	2.35892	0.021996	0.880694	-3.41811
ZCCHC17	-0.537513	-1.00603	-0.0690002	5.25688	-2.30043	0.025335	0.883336	-3.41823
MX2	-0.751207	-1.40634	-0.0960758	5.17926	-2.30378	0.0254791	0.883336	-3.41921
RPS16	0.795457	0.118454	1.47246	8.66778	2.35596	0.0221553	0.880694	-3.41932
ABHD5	-0.524211	-0.981532	-0.0668891	4.99513	-2.2984	0.0254586	0.883336	-3.42127
NAGA	0.670188	0.0914775	1.2489	4.27553	2.32208	0.02405	0.882313	-3.42214
SERP1	0.679546	0.0930655	1.26603	6.92808	2.32331	0.0239787	0.882313	-3.42382
NOL11	0.626798	0.0808326	1.17276	5.00349	2.30199	0.0252402	0.883336	-3.42533
FBXL4	0.539782	0.0687759	1.01079	5.19335	2.29791	0.0254884	0.883336	-3.43
PPP2R3A	0.547777	0.069974	1.02558	5.32636	2.29877	0.0254357	0.883336	-3.43093
MRAP2	0.696958	0.0904759	1.30344	4.54478	2.30425	0.0251037	0.883336	-3.43164
AKR1C3	1.92753	0.265199	3.58986	6.65693	2.3609	0.0244177	0.883336	-3.43419
RPL36AL	0.633892	0.0813603	1.18642	6.25674	2.30038	0.025338	0.883336	-3.4379
KCNS1	-0.636647	-1.19364	-0.0796515	4.76433	-2.29186	0.0258603	0.883336	-3.43842
OR2A7	-0.676387	-1.2701	-0.0826784	5.42887	-2.28435	0.0263285	0.883336	-3.44183
SMIM30	0.638028	0.0798187	1.19624	5.87869	2.29184	0.0258617	0.883336	-3.44816
COPG2	0.652017	0.0807197	1.22331	4.83158	2.28843	0.0260732	0.883336	-3.44826
PPP1R9A	0.947172	0.117575	1.77677	4.73965	2.30871	0.0262986	0.883336	-3.44843
CAPZA2	0.598377	0.0735062	1.12325	5.22659	2.28593	0.0262293	0.883336	-3.44865
RPL28	0.872092	0.128937	1.61525	9.80841	2.35338	0.0223202	0.880694	-3.45102
DERA	0.622254	0.0766857	1.16782	5.68584	2.28697	0.0261646	0.883336	-3.45381
SBNO2	-0.584165	-1.09887	-0.069458	5.3738	-2.27571	0.0268769	0.883336	-3.45417
IL22	-0.575826	-1.08164	-0.0700155	4.48263	-2.28268	0.0264339	0.883336	-3.46262
DPYD	-1.11952	-2.10989	-0.129159	5.63312	-2.29732	0.0278855	0.883336	-3.46269
TBC1D24	0.62999	0.0773253	1.18265	4.44393	2.28567	0.0262459	0.883336	-3.4631
ZNF664	0.630871	0.0758941	1.18585	5.65693	2.27933	0.026646	0.883336	-3.46467
MARVELD3	-0.564622	-1.06259	-0.0666565	4.58662	-2.27353	0.027017	0.883336	-3.46507
MTFR1L	-0.551349	-1.03894	-0.0637609	5.18437	-2.26733	0.027418	0.883336	-3.46606
BAK1	-0.506896	-0.952221	-0.06157	6.88539	-2.28235	0.0264547	0.883336	-3.46653
RCOR1	-0.602495	-1.13437	-0.0706185	5.69903	-2.27135	0.0271573	0.883336	-3.4681
GCSAM	-0.598294	-1.12369	-0.072897	4.38331	-2.28333	0.026393	0.883336	-3.47395
RAB7B	-0.554939	-1.047	-0.062878	5.19714	-2.26135	0.0278103	0.883336	-3.47565
RNASE7	-0.62798	-1.18492	-0.0710439	5.08387	-2.2609	0.0278398	0.883336	-3.47659
IFIH1	-0.546398	-1.03122	-0.0615783	5.26817	-2.2598	0.0279126	0.883336	-3.47738
RPS20	0.796295	0.114633	1.47796	10.1743	2.34232	0.0229012	0.880694	-3.47787
RPL7A	0.60706	0.0845339	1.12959	9.81786	2.32951	0.0236222	0.882305	-3.47971
GTF3A	0.637185	0.0750133	1.19936	6.60341	2.27268	0.0270715	0.883336	-3.48171
PSORS1C2	-0.632862	-1.19026	-0.0754594	4.24925	-2.27657	0.0268217	0.883336	-3.48209
NTPCR	0.566997	0.0652276	1.06877	5.67785	2.26578	0.0275192	0.883336	-3.48271
C11orf49	0.585559	0.066431	1.10469	4.91261	2.26171	0.0277863	0.883336	-3.4832
TRMT1	-0.537825	-1.0152	-0.0604456	6.05203	-2.25901	0.0279648	0.883336	-3.48601
RACK1	0.935399	0.123439	1.74736	8.7642	2.31812	0.0248844	0.883336	-3.48659
MKRN1	0.603721	0.0693672	1.13807	5.90122	2.26542	0.0275428	0.883336	-3.48688
BNIP5	-0.622702	-1.17337	-0.0720351	4.36202	-2.26742	0.027412	0.883336	-3.4876
ZNF165	-0.623417	-1.17791	-0.0689201	4.78864	-2.25435	0.0282757	0.883336	-3.48764
MRAS	-0.660875	-1.23675	-0.0850022	4.01189	-2.30109	0.0252948	0.883336	-3.48892
C1QTNF12	-0.66826	-1.26027	-0.0762455	4.56977	-2.26336	0.0276776	0.883336	-3.48975
CAPN3	-0.543331	-1.02728	-0.0593837	5.11936	-2.25117	0.0284894	0.883336	-3.49003
MARK2	-0.5648	-1.06533	-0.0642658	6.36466	-2.26257	0.0277297	0.883336	-3.49271
PAQR5	-0.56907	-1.07605	-0.0620927	4.83688	-2.2507	0.0285206	0.883336	-3.49362
ABCC2	0.873735	0.102049	1.64542	4.23926	2.28075	0.0273728	0.883336	-3.49501
RAVER2	-0.544479	-1.03027	-0.0586857	5.02688	-2.24735	0.0287477	0.883336	-3.4951
DCUN1D4	0.565985	0.0624947	1.06948	4.52904	2.25401	0.0282986	0.883336	-3.49685
TMEM234	-0.508976	-0.96313	-0.0548216	5.94191	-2.24717	0.0287603	0.883336	-3.49932
CGAS	-0.61014	-1.15536	-0.0649176	5.90413	-2.24387	0.0289853	0.883336	-3.50106
PRRG2	-0.581935	-1.1021	-0.0617688	4.89716	-2.24323	0.029029	0.883336	-3.50106
ATL3	-0.583379	-1.10484	-0.061916	5.37611	-2.2432	0.0290308	0.883336	-3.50204
MLH1	-0.621984	-1.17714	-0.0668314	4.6476	-2.24651	0.028805	0.883336	-3.50272
DCAF6	0.595159	0.0652835	1.12504	5.71663	2.25217	0.0284221	0.883336	-3.50294
SLC25A23	0.64275	0.0694266	1.21607	5.02567	2.24793	0.028708	0.883336	-3.50356
SNX20	-0.611467	-1.15153	-0.0714034	4.59056	-2.27023	0.0272298	0.883336	-3.50449
KRTAP5-11	-0.667323	-1.2624	-0.0722412	4.52651	-2.24854	0.028667	0.883336	-3.50451
NFIB	0.662526	0.0712416	1.25381	5.33549	2.24671	0.028791	0.883336	-3.50491
MAGEC3	0.532254	0.0586223	1.00588	4.59098	2.2533	0.0283457	0.883336	-3.50528
OS9	-0.640258	-1.2098	-0.0707148	6.56856	-2.25408	0.0282935	0.883336	-3.50539
VAV3	-0.917351	-1.73522	-0.0994807	4.60557	-2.26674	0.0288716	0.883336	-3.50541
CAV1	-0.925735	-1.7553	-0.096172	5.51675	-2.25897	0.0296959	0.883336	-3.50614
TERT	-0.740246	-1.40174	-0.078754	4.56734	-2.24734	0.0290334	0.883336	-3.50781
CLIC3	-0.751707	-1.42504	-0.0783706	5.4778	-2.24459	0.0294345	0.883336	-3.5082
PFDN5	0.66087	0.0759618	1.24578	7.54223	2.26553	0.0275356	0.883336	-3.5087
ACTR8	-0.525124	-0.995424	-0.0548239	4.85375	-2.23887	0.0293294	0.883336	-3.50942
MPZL1	0.51967	0.056708	0.982632	6.1846	2.25073	0.0285188	0.883336	-3.50958
MBIP	0.892312	0.0947956	1.68983	5.53194	2.25925	0.0292217	0.883336	-3.51349
COX11	0.541237	0.0573681	1.02511	5.83749	2.24285	0.0290547	0.883336	-3.5136
GNPDA2	0.494513	0.051864	0.937163	4.92212	2.24006	0.029247	0.883336	-3.51427
DYNLRB1	0.596325	0.0644443	1.12821	6.07857	2.24807	0.0286988	0.883336	-3.51441
LYPD3	-1.4873	-2.8237	-0.150896	5.44248	-2.26581	0.0302749	0.883336	-3.51487
CHPF2	0.541896	0.0569066	1.02689	5.73947	2.2404	0.0292237	0.883336	-3.51554
PAK2	0.585387	0.0627221	1.10805	6.2109	2.24575	0.0288568	0.883336	-3.51605
OLFML2A	-0.597678	-1.13446	-0.0608926	4.9355	-2.23258	0.0297668	0.883336	-3.51718
UQCRQ	0.588922	0.0649937	1.11285	6.84051	2.25386	0.0283083	0.883336	-3.5178
ZMPSTE24	-0.536275	-1.0182	-0.0543524	4.99792	-2.23127	0.0298592	0.883336	-3.51809
PHYHD1	-0.566366	-1.07526	-0.0574737	5.01184	-2.23158	0.0298372	0.883336	-3.51941
RPS19	0.927215	0.10939	1.74504	8.19918	2.28384	0.0271782	0.883336	-3.51954
TRAF3IP2	-0.502382	-0.95361	-0.0511535	5.7388	-2.23243	0.0297773	0.883336	-3.51982
UNC13D	-0.614161	-1.16631	-0.0620134	5.11772	-2.23033	0.0299254	0.883336	-3.52145
RPL17	0.652808	0.0818518	1.22377	9.64352	2.29258	0.025816	0.883336	-3.52228
LRCH3	0.609651	0.0627111	1.15659	4.82291	2.23503	0.029596	0.883336	-3.52255
CLEC4A	-0.525169	-0.993098	-0.0572395	4.49915	-2.2504	0.0285411	0.883336	-3.52282
FAM47A	-0.566069	-1.07237	-0.0597662	4.33913	-2.24182	0.0291259	0.883336	-3.52292
SSH2	0.612427	0.0635299	1.16132	4.88352	2.2372	0.0294449	0.883336	-3.52384
L3HYPDH	0.720379	0.07621	1.36455	4.51125	2.2425	0.0290917	0.883336	-3.52517
LILRB3	-0.539928	-1.0252	-0.0546511	5.20663	-2.23094	0.0298824	0.883336	-3.52706
POLR2I	0.611074	0.0643427	1.1578	6.17846	2.2411	0.0291753	0.883336	-3.52752
TXNRD1	1.19122	0.127109	2.25533	6.59221	2.27445	0.0293235	0.883336	-3.52945
WAS	-0.565855	-1.0767	-0.0550112	6.15097	-2.22105	0.0305849	0.883336	-3.53269
GNPAT	0.624023	0.0617877	1.18626	4.8871	2.22548	0.0302684	0.883336	-3.53468
SAP30L	-0.550705	-1.04714	-0.054268	4.76195	-2.22431	0.0303514	0.883336	-3.53487
CPD	0.72794	0.0749223	1.38096	6.26139	2.2359	0.0295951	0.883336	-3.53522
SOD1	0.85254	0.0887933	1.61629	6.39031	2.2483	0.0295045	0.883336	-3.53554
SLC4A7	-0.544344	-1.03612	-0.052569	5.08725	-2.21947	0.0306989	0.883336	-3.53562
ZBED4	-0.485906	-0.924831	-0.0469821	4.84977	-2.21975	0.0306783	0.883336	-3.53635
ALDH1A3	-0.582751	-1.10946	-0.0560425	5.00067	-2.21847	0.0307705	0.88346	-3.53726
CRLF2	-0.553678	-1.05147	-0.0558883	4.56178	-2.23025	0.0299311	0.883336	-3.53742
LRP4	0.635562	0.0622133	1.20891	4.98445	2.2227	0.0304669	0.883336	-3.53746
MMRN2	0.739461	0.0769975	1.40192	4.25702	2.23877	0.0293849	0.883336	-3.53813
NCBP2AS2	0.825687	0.0805766	1.5708	5.37424	2.23352	0.0306648	0.883336	-3.53997
ASAP3	-0.566863	-1.07892	-0.0548016	4.52235	-2.21972	0.0306808	0.883336	-3.54079
RBSN	-0.572189	-1.08915	-0.0552301	4.69013	-2.21934	0.0307075	0.883336	-3.54088
PSMC2	0.629518	0.0623554	1.19668	5.89015	2.22557	0.0302618	0.883336	-3.54118
DDX4	1.16451	0.114859	2.21415	6.58824	2.25461	0.0307102	0.883336	-3.54345
ZNF536	0.581156	0.0568636	1.10545	4.59879	2.2226	0.0304741	0.883336	-3.54392
ACTL8	-0.695989	-1.32313	-0.0688515	4.43869	-2.22526	0.030284	0.883336	-3.54705
ZNF507	0.59455	0.0565803	1.13252	5.32113	2.21601	0.0309485	0.885492	-3.5473
CD34	-0.547932	-1.04478	-0.0510817	4.6862	-2.21127	0.0312938	0.888386	-3.55227
ERBB2	1.12814	0.108517	2.14777	6.0628	2.24738	0.0311205	0.887337	-3.55295
VEGFA	0.897526	0.092765	1.70229	6.94285	2.24772	0.0296598	0.883336	-3.55347
UBL5	0.661299	0.0652732	1.25732	6.79013	2.22471	0.0303229	0.883336	-3.55443
ARHGEF17	-0.600779	-1.14681	-0.0547452	5.54849	-2.20616	0.0316705	0.888386	-3.55521
ZNF316	0.525142	0.0486085	1.00167	5.26781	2.20966	0.0314125	0.888386	-3.55641
TCF7	-0.629654	-1.194	-0.0653065	4.35213	-2.23716	0.0294478	0.883336	-3.55676
ODF2	0.566091	0.0517395	1.08044	5.03151	2.20682	0.0316213	0.888386	-3.5605
KRT1	-1.64772	-3.14739	-0.148045	4.75983	-2.23706	0.0322965	0.891624	-3.56051
PHKB	0.61664	0.0561979	1.17708	4.89673	2.20619	0.0316684	0.888386	-3.56221
RNF133	0.668393	0.0647809	1.27201	4.11683	2.22032	0.0306375	0.883336	-3.56277
PRSS33	0.58257	0.0549653	1.11017	4.63406	2.21402	0.0310935	0.887337	-3.56363
ALDOA	1.05948	0.122356	1.99661	9.38509	2.28277	0.0276646	0.883336	-3.56415
COX7A2L	0.552764	0.0541848	1.05134	7.22753	2.22304	0.0304425	0.883336	-3.56474
UNC93B1	-0.559882	-1.07095	-0.0488147	5.05444	-2.19664	0.0323817	0.891978	-3.568
VAPA	0.641111	0.0614524	1.22077	6.85725	2.2177	0.0308264	0.88353	-3.5692
EPHB6	-0.691363	-1.31992	-0.0628022	4.36947	-2.20546	0.0317218	0.888386	-3.56941
MARCHF4	-0.597211	-1.14126	-0.0531648	4.71943	-2.20107	0.0320493	0.890901	-3.57114
RPL15	0.661839	0.0714656	1.25221	9.38293	2.24785	0.028714	0.883336	-3.57219
SNX17	0.605931	0.0549248	1.15694	6.1409	2.205	0.0317566	0.888386	-3.5724
SH3BP1	-0.61495	-1.17707	-0.0528268	5.59973	-2.19356	0.0326152	0.891978	-3.57278
TALDO1	0.937216	0.0876584	1.78677	6.48771	2.22903	0.0314462	0.888386	-3.57281
TMEM201	-0.573842	-1.09812	-0.0495645	4.66292	-2.19469	0.0325298	0.891978	-3.57305
ZSCAN21	0.532523	0.0470718	1.01797	4.83447	2.19955	0.0321629	0.890901	-3.5736
SLC34A3	-0.538937	-1.03219	-0.0456794	5.38343	-2.19081	0.0328244	0.891978	-3.57564
TFF2	-0.634789	-1.21069	-0.0588851	4.32777	-2.21014	0.0313766	0.888386	-3.57649
CLCN5	-0.623594	-1.18955	-0.0576406	4.07213	-2.20934	0.0314358	0.888386	-3.57739
MRPL1	0.524777	0.0456319	1.00392	4.54603	2.19608	0.032424	0.891978	-3.57821
LRIG3	-0.822624	-1.57516	-0.0700901	5.34247	-2.20444	0.0328865	0.891978	-3.57824
CYB561D2	-0.508924	-0.97498	-0.0428685	5.17021	-2.18956	0.0329205	0.891978	-3.57854
TSPAN7	0.877299	0.0742975	1.6803	5.2742	2.20727	0.0330254	0.891978	-3.58187
CCNL2	-0.547478	-1.04839	-0.0465625	5.96532	-2.19151	0.0327713	0.891978	-3.58428
ATP5PO	0.679732	0.0619294	1.29753	7.05862	2.20612	0.0316733	0.888386	-3.58444
TAB1	-0.512787	-0.983524	-0.0420498	5.00737	-2.18424	0.0333303	0.891978	-3.58543
SMCR8	-0.510158	-0.978471	-0.0418449	5.05826	-2.18429	0.0333264	0.891978	-3.58551
LRRC4C	-0.763468	-1.45782	-0.0691177	4.21633	-2.20688	0.031803	0.888386	-3.589
CCT7	0.681262	0.0597154	1.30281	6.40862	2.19777	0.032297	0.891624	-3.58985
MED13	0.626919	0.0559501	1.19789	7.11449	2.20161	0.0320088	0.890901	-3.591
NQO1	1.06057	0.0886312	2.03251	5.63145	2.2147	0.0333398	0.891978	-3.59141
APOL1	-1.20107	-2.30608	-0.0960621	6.19507	-2.21108	0.0340438	0.894309	-3.59145
ZNF665	0.692324	0.0614135	1.32323	4.10545	2.20031	0.0321064	0.890901	-3.59254
FABP1	0.446279	0.0364504	0.856108	5.43167	2.18346	0.0333904	0.891978	-3.59259
CXCL16	-0.601317	-1.1549	-0.0477346	5.48954	-2.17802	0.0338145	0.894309	-3.59327
CNOT4	0.551222	0.0453931	1.05705	5.92441	2.18506	0.0332663	0.891978	-3.59557
CYP2D6	-0.490519	-0.942486	-0.0385516	5.22686	-2.17616	0.0339612	0.894309	-3.59628
RPS23	0.735401	0.0741554	1.39665	9.55404	2.22999	0.0299492	0.883336	-3.5984
AGPAT4	-0.582167	-1.1177	-0.0466336	4.67421	-2.17973	0.033681	0.894309	-3.59862
GALNT12	0.715107	0.058915	1.3713	4.35012	2.1867	0.033277	0.891978	-3.59937
IGSF23	-0.610312	-1.17348	-0.0471451	5.0152	-2.17298	0.0342119	0.894309	-3.60186
RAB6B	0.879157	0.068956	1.68936	5.09646	2.19287	0.0341738	0.894309	-3.60199
RPS6KA4	-0.525705	-1.01098	-0.0404286	5.28759	-2.17217	0.0342761	0.894309	-3.602
AADAC	0.634635	0.0498591	1.21941	4.60378	2.17608	0.0339668	0.894309	-3.60511
FGGY	-0.640705	-1.22995	-0.0514568	4.49437	-2.18022	0.0336423	0.894309	-3.60556
H2AC6	0.696062	0.0586199	1.3335	7.1155	2.18952	0.0329236	0.891978	-3.60583
P4HA2	0.626569	0.0487452	1.20439	5.68399	2.17428	0.0341094	0.894309	-3.60717
COL17A1	-0.817966	-1.57531	-0.0606193	5.23554	-2.18006	0.034948	0.89535	-3.60767
IFITM3	-0.988185	-1.89268	-0.083689	8.13301	-2.21062	0.0330626	0.891978	-3.60815
RASGRF2	0.614573	0.0518938	1.17725	4.37322	2.19005	0.0328829	0.891978	-3.60824
NDUFB5	0.820029	0.0689507	1.57111	6.98443	2.19643	0.0330301	0.891978	-3.60916
UACA	-0.616008	-1.18116	-0.0508578	4.35281	-2.18556	0.0332276	0.891978	-3.6099
MST1	-0.510881	-0.983838	-0.0379235	5.70098	-2.1659	0.0347768	0.89535	-3.61073
RNF187	0.579264	0.0456414	1.11289	6.16014	2.17662	0.0339243	0.894309	-3.61073
RPS4X	0.737937	0.0712075	1.40467	9.28498	2.21927	0.0307126	0.883336	-3.61194
PLGLB2	-0.510147	-0.981496	-0.0387991	6.36877	-2.17018	0.0344348	0.894309	-3.61214
RPS11	0.870194	0.0844147	1.65597	9.62595	2.22417	0.030668	0.883336	-3.61482
LDLRAP1	-0.509435	-0.981682	-0.0371875	5.40879	-2.16302	0.0350092	0.89535	-3.61483
SLX4	-0.602599	-1.15948	-0.0457123	4.38745	-2.16972	0.0344715	0.894309	-3.61626
SUPT16H	0.619576	0.047057	1.1921	5.84917	2.16993	0.0344543	0.894309	-3.61645
UROS	0.530103	0.0401125	1.02009	5.9476	2.16927	0.0345069	0.894309	-3.6169
CALU	0.621746	0.0478778	1.19561	6.37144	2.17241	0.034257	0.894309	-3.61863
SHISA3	1.09217	0.0788458	2.10549	5.31276	2.18993	0.035448	0.89535	-3.61949
INSL4	0.623477	0.0479374	1.19902	4.57263	2.17213	0.0342791	0.894309	-3.62007
TNC	-1.34577	-2.59479	-0.0967504	6.57212	-2.19317	0.0355419	0.89535	-3.62041
NACC2	-0.505797	-0.975462	-0.0361332	5.5193	-2.15939	0.035304	0.89535	-3.62074
ALPL	-0.662099	-1.27617	-0.0480302	4.57565	-2.16196	0.0350951	0.89535	-3.62112
LZTS2	-0.52791	-1.01834	-0.0374793	4.83156	-2.15836	0.0353878	0.89535	-3.62133
MRPL45	0.584421	0.0426767	1.12617	5.22597	2.16308	0.0350042	0.89535	-3.62138
ANTXR1	-0.620074	-1.19592	-0.0442263	6.28107	-2.15912	0.0353255	0.89535	-3.62327
ZBED1	-0.575403	-1.10926	-0.0415413	4.6268	-2.16115	0.0351607	0.89535	-3.62337
FKBP9	0.499896	0.0379344	0.961858	6.42791	2.16978	0.0344666	0.894309	-3.6234
OGFR	-0.503153	-0.969286	-0.0370213	6.75196	-2.16438	0.0348997	0.89535	-3.62588
GCH1	-0.619266	-1.19474	-0.0437913	4.68584	-2.15771	0.0354411	0.89535	-3.62836
FAM131A	0.616443	0.0438713	1.18902	4.69674	2.15876	0.0353551	0.89535	-3.62839
ATP6V1A	0.512277	0.0364102	0.988144	5.86647	2.15854	0.0353728	0.89535	-3.63028
ZNF185	-0.757803	-1.46498	-0.0506241	4.88111	-2.15833	0.0362788	0.898958	-3.63135
SLC35E4	-0.51595	-0.996602	-0.0352976	6.05775	-2.15237	0.0358792	0.89535	-3.63311
SLC25A37	0.620634	0.0422057	1.19906	5.17997	2.15143	0.0359572	0.89535	-3.6366
GPR32	-0.56299	-1.08807	-0.0379091	4.87006	-2.14989	0.0360851	0.897182	-3.63702
MMP25	-0.55119	-1.06476	-0.0376185	4.6606	-2.152	0.0359103	0.89535	-3.63883
OR1D5	0.502434	0.0351255	0.969742	4.67593	2.15584	0.0355938	0.89535	-3.63924
IPPK	-0.596841	-1.15517	-0.0385151	5.09768	-2.14344	0.0366235	0.899729	-3.64153
SENP5	0.600534	0.042028	1.15904	6.31872	2.15601	0.0355798	0.89535	-3.64203
TMEM222	-0.597471	-1.15254	-0.0424064	4.26212	-2.15831	0.0353914	0.89535	-3.64322
DESI2	0.517028	0.033991	1.00007	5.30151	2.14622	0.0363904	0.898958	-3.64465
DAP3	0.574192	0.0406325	1.10775	6.9594	2.15782	0.0354316	0.89535	-3.64681
ATP5MK	0.629196	0.0436995	1.21469	6.48165	2.15478	0.0356809	0.89535	-3.6472
DMAC1	0.698962	0.0475767	1.35035	6.51317	2.15214	0.0359506	0.89535	-3.64844
ANP32B	0.639939	0.0440658	1.23581	6.70067	2.15341	0.035794	0.89535	-3.64921
LRRC47	-0.530768	-1.02756	-0.0339757	5.88585	-2.14225	0.0367237	0.900613	-3.64947
UGT2B15	0.54131	0.0371874	1.04543	4.35701	2.15304	0.0358246	0.89535	-3.64978
ZFHX2	-0.561391	-1.08646	-0.0363177	4.51769	-2.14381	0.0365926	0.899729	-3.65128
VCX3A	-0.592359	-1.14711	-0.0376129	4.73652	-2.14108	0.0368232	0.900613	-3.65181
RPL37A	0.754151	0.0668834	1.44142	10.0188	2.20026	0.0321099	0.890901	-3.65201
CCNB1IP1	0.824549	0.0543679	1.59473	3.98681	2.15772	0.0364571	0.898958	-3.65328
MAPK8IP1	-0.590662	-1.14182	-0.0395066	4.51103	-2.14885	0.0361713	0.897972	-3.65518
FGD5	-0.528416	-1.02506	-0.0317756	5.21344	-2.13341	0.0374756	0.904517	-3.65677
BLVRA	0.515011	0.031602	0.99842	5.22967	2.13621	0.0372368	0.904517	-3.65683
CAPN7	-0.470457	-0.912793	-0.0281217	5.50966	-2.1326	0.0375455	0.904517	-3.65746
DYNC1LI1	-0.532999	-1.03397	-0.0320243	4.81349	-2.1333	0.0374855	0.904517	-3.65753
GADD45B	-0.547535	-1.06268	-0.0323904	5.72798	-2.1312	0.0376662	0.904517	-3.65944
PLEKHA4	-0.486687	-0.944391	-0.0289822	6.00575	-2.13209	0.0375894	0.904517	-3.66043
RPL21	0.55146	0.0442216	1.0587	9.70035	2.17993	0.033665	0.894309	-3.66128
STAT6	-0.616967	-1.19367	-0.0402634	7.15243	-2.14511	0.0364832	0.898958	-3.66245
LYSMD4	-0.627086	-1.21747	-0.036706	4.69593	-2.12979	0.0377878	0.904517	-3.66273
CDK6	-0.617639	-1.19952	-0.0357584	5.43435	-2.12835	0.0379128	0.904517	-3.66311
HNRNPLL	0.522405	0.0310996	1.01371	5.87752	2.13205	0.037593	0.904517	-3.66576
C11orf68	-0.443705	-0.862068	-0.0253414	4.85032	-2.12658	0.0380662	0.904517	-3.66727
SEPTIN11	0.562138	0.0325602	1.09172	5.76812	2.12841	0.0379076	0.904517	-3.66983
PCNP	0.517937	0.0323139	1.00356	6.87229	2.13855	0.0370374	0.904513	-3.67068
ACTL6A	0.805882	0.0493658	1.5624	6.46243	2.14473	0.0373349	0.904517	-3.67144
PGM2L1	-0.587119	-1.14191	-0.0323228	4.70174	-2.12194	0.0384713	0.904517	-3.67244
THAP3	-0.526913	-1.02504	-0.0287822	5.47213	-2.12098	0.038556	0.904517	-3.67262
UBE2H	0.681486	0.0410439	1.32193	6.27752	2.13363	0.0374575	0.904517	-3.67335
TTLL8	-0.606507	-1.173	-0.0400099	4.26536	-2.14674	0.0363472	0.898958	-3.67543
GPI	0.860532	0.0515738	1.66949	6.56143	2.14624	0.0376302	0.904517	-3.67548
RTBDN	-0.475951	-0.926066	-0.025836	4.62656	-2.12022	0.0386234	0.904517	-3.67659
GPANK1	0.51161	0.0280604	0.99516	5.55811	2.12148	0.038512	0.904517	-3.67666
KPNA4	0.618665	0.0333014	1.20403	5.1361	2.1192	0.0387133	0.904517	-3.68029
DENND2C	-0.646607	-1.25967	-0.0335497	5.04132	-2.11555	0.0391037	0.904517	-3.68057
GBP3	-0.644881	-1.25509	-0.0346757	6.37965	-2.11907	0.0387246	0.904517	-3.68107
CYP39A1	-0.696555	-1.35062	-0.0424881	4.12045	-2.13538	0.0373076	0.904517	-3.68123
LSP1	-0.654007	-1.27389	-0.0341207	6.81885	-2.11629	0.0390477	0.904517	-3.68171
NPPB	-0.501719	-0.976504	-0.0269339	4.70929	-2.11887	0.0387419	0.904517	-3.68255
UPF1	-0.462092	-0.900046	-0.0241372	5.56943	-2.11563	0.039029	0.904517	-3.68264
ST6GALNAC3	0.616837	0.0354249	1.19825	4.4671	2.12729	0.038004	0.904517	-3.6829
SLC27A4	-0.560475	-1.09105	-0.0299002	6.24532	-2.11812	0.0388083	0.904517	-3.68379
CAMK1	-0.491075	-0.956707	-0.0254432	4.86008	-2.11469	0.039113	0.904517	-3.68427
CARD14	-0.565727	-1.10237	-0.0290808	4.66353	-2.11378	0.0391939	0.904517	-3.68554
NDUFA7	0.553962	0.0306059	1.07732	6.41404	2.12238	0.0384327	0.904517	-3.68584
RFTN1	-0.592858	-1.15523	-0.0304908	5.27673	-2.11384	0.0391888	0.904517	-3.68666
COX20	0.533875	0.0294634	1.03829	6.41069	2.12225	0.0384448	0.904517	-3.68683
LIME1	-0.491947	-0.959285	-0.0246088	5.69871	-2.11071	0.039469	0.904517	-3.68751
PDE2A	-0.574471	-1.11784	-0.0311036	4.31056	-2.1199	0.038651	0.904517	-3.68796
PTGES	-0.534442	-1.04202	-0.0268603	5.50187	-2.11123	0.0394221	0.904517	-3.68857
SEC62	0.689288	0.0373326	1.34124	6.21658	2.12071	0.0386537	0.904517	-3.68893
TNFRSF25	-0.614429	-1.19837	-0.0304859	5.74373	-2.10981	0.0395502	0.904517	-3.68913
ACP6	0.514212	0.0260922	1.00233	5.58536	2.11231	0.0393257	0.904517	-3.6902
MERTK	-0.620002	-1.2097	-0.0303037	5.64746	-2.10816	0.0396981	0.904517	-3.69091
TRAF7	0.559819	0.0282092	1.09143	5.14468	2.11152	0.0393959	0.904517	-3.69149
LASP1	0.586443	0.0311155	1.14177	6.78765	2.11747	0.0388657	0.904517	-3.69413
EPOR	-0.651564	-1.27057	-0.0325538	4.35215	-2.11057	0.0394811	0.904517	-3.69897
DOCK7	-0.487948	-0.953497	-0.0224002	5.38334	-2.1016	0.0402941	0.904517	-3.70007
IRGC	-0.544765	-1.06454	-0.0249937	4.91296	-2.10154	0.0402996	0.904517	-3.70047
MAP1B	0.833797	0.0378876	1.62971	4.80607	2.11596	0.0404937	0.904517	-3.70233
CPPED1	0.627205	0.0293277	1.22508	5.02334	2.10348	0.0401226	0.904517	-3.70284
TMEM237	-0.617132	-1.20642	-0.0278417	5.31412	-2.09986	0.0404538	0.904517	-3.70291
GRAMD1C	0.588019	0.0281723	1.14787	4.61006	2.10603	0.0398915	0.904517	-3.70314
HSPG2	-0.562151	-1.09973	-0.0245679	5.58658	-2.09676	0.040739	0.904517	-3.70647
FIS1	0.492464	0.0222357	0.962691	5.48252	2.09994	0.0404463	0.904517	-3.70685
ATXN10	0.551909	0.0274023	1.07642	6.58929	2.10988	0.0395435	0.904517	-3.70711
LRIG1	0.581547	0.0259705	1.13712	5.13035	2.09885	0.0405461	0.904517	-3.70787
NABP1	-0.632629	-1.23649	-0.0287646	6.51608	-2.10064	0.0403825	0.904517	-3.70803
MUS81	-0.473092	-0.925702	-0.0204818	5.65502	-2.09586	0.040822	0.904517	-3.7081
TRIM17	-0.505018	-0.988433	-0.0216034	5.1222	-2.09473	0.0409266	0.904517	-3.70856
GRK5	-0.627213	-1.22757	-0.026851	5.05142	-2.0948	0.04092	0.904517	-3.70967
COMMD8	0.487903	0.0212839	0.954522	5.11043	2.09658	0.0407552	0.904517	-3.71023
UBE2R2	-0.523993	-1.02557	-0.0224124	5.50827	-2.09472	0.0409276	0.904517	-3.71065
INTS13	0.562614	0.0244065	1.10082	4.8471	2.09605	0.0408044	0.904517	-3.71138
PRMT3	0.645372	0.0281969	1.26255	4.8247	2.09673	0.0407415	0.904517	-3.71155
EGF	0.566994	0.0245659	1.10942	4.68963	2.09593	0.0408153	0.904517	-3.71281
CCR1	-0.498228	-0.975851	-0.0206042	5.84793	-2.09162	0.0412155	0.906028	-3.71287
OR52H1	0.544504	0.0244841	1.06452	4.64061	2.09953	0.0404838	0.904517	-3.71418
ATP5PF	0.616458	0.0287365	1.20418	6.78532	2.10316	0.0401516	0.904517	-3.7145
TMEM179	-0.499202	-0.97629	-0.0221136	4.40931	-2.09806	0.0406187	0.904517	-3.71485
PXDN	-0.900749	-1.76779	-0.0337087	5.46473	-2.10577	0.0421492	0.917971	-3.71538
OSGIN2	0.552362	0.0230297	1.08169	5.51729	2.09236	0.0411468	0.906028	-3.71712
KRTAP12-2	0.555932	0.0230417	1.08882	5.25344	2.09182	0.0411968	0.906028	-3.7173
KDELR2	0.586823	0.0254932	1.14815	6.00469	2.09619	0.0407918	0.904517	-3.71893
GAGE10	-0.725609	-1.41795	-0.033269	7.90518	-2.10364	0.0403208	0.904517	-3.72061
H2AC17	0.712771	0.02968	1.39586	6.32899	2.09561	0.0411791	0.906028	-3.72313
WFDC1	-0.616737	-1.2049	-0.0285734	4.14957	-2.10253	0.040209	0.904517	-3.72431
RPL6	0.677754	0.037942	1.31757	9.10745	2.12403	0.0382884	0.904517	-3.72487
ZNF697	-0.568996	-1.11665	-0.0213376	4.70892	-2.08325	0.0420031	0.917971	-3.72631
NDUFC1	0.58482	0.0234932	1.14615	6.054	2.08904	0.0414566	0.910116	-3.72643
TAX1BP3	-0.564047	-1.1059	-0.0221933	6.23035	-2.08725	0.041625	0.9126	-3.72705
DEFB1	-0.834791	-1.6376	-0.0319797	4.19557	-2.09944	0.0419226	0.917904	-3.72864
ZNF891	-0.471381	-0.925802	-0.0169601	5.01738	-2.07996	0.0423156	0.917971	-3.72928
ANKRD40	0.547013	0.0203119	1.07371	4.99837	2.08245	0.0420786	0.917971	-3.72968
EIF4A2	0.692621	0.0323763	1.35287	7.85664	2.10345	0.0401256	0.904517	-3.73142
NXN	-0.536917	-1.05518	-0.0186518	5.149	-2.07729	0.0425714	0.917971	-3.73226
FAM110A	-0.572847	-1.12561	-0.0200791	5.37347	-2.07796	0.0425069	0.917971	-3.73267
RPL37	0.785314	0.0500168	1.52061	10.5104	2.14152	0.0367858	0.900613	-3.73398
TLN2	-0.583257	-1.1469	-0.0196137	4.80367	-2.0749	0.0428009	0.917971	-3.73659
CLEC7A	-0.707414	-1.39188	-0.0229494	5.27836	-2.07915	0.0430814	0.917971	-3.73684
ATP6V1F	0.630309	0.0233291	1.23729	6.15916	2.08219	0.0421033	0.917971	-3.73729
PPIP5K1	-0.545446	-1.07294	-0.0179486	5.03794	-2.07335	0.0429504	0.917971	-3.73744
H2AZ2	0.496305	0.0180504	0.97456	6.22525	2.0808	0.0422353	0.917971	-3.73775
SATB2	-0.572394	-1.12605	-0.0187431	4.7609	-2.073	0.0429838	0.917971	-3.73957
ATP23	-0.447874	-0.881313	-0.0144345	5.02641	-2.0719	0.0430908	0.917971	-3.7396
EPB41	-0.516514	-1.01637	-0.0166597	5.0914	-2.07195	0.0430856	0.917971	-3.73976
SPRR2G	-1.05955	-2.08734	-0.0317637	4.5293	-2.09534	0.0436908	0.920617	-3.74016
KRTAP10-12	-0.53132	-1.04585	-0.0167911	5.05761	-2.07056	0.0432209	0.917971	-3.74241
RNF13	0.557052	0.0180858	1.09602	5.41753	2.07241	0.0430414	0.917971	-3.74366
ENY2	0.572965	0.0191771	1.12675	5.69642	2.07456	0.0428336	0.917971	-3.74379
KDM1A	-0.443743	-0.873282	-0.0142043	6.12882	-2.07143	0.0431362	0.917971	-3.7451
SULT1A4	-0.561747	-1.10409	-0.0193997	6.9144	-2.07685	0.0426135	0.917971	-3.74625
MRPL54	0.463377	0.0148595	0.911894	5.88051	2.07155	0.0431242	0.917971	-3.74627
RBM12	-0.527689	-1.03997	-0.0154134	4.83578	-2.06545	0.0437194	0.920617	-3.74834
IRGQ	-0.528531	-1.04147	-0.0155962	5.58479	-2.06609	0.0436569	0.920617	-3.74909
NENF	0.493323	0.015497	0.971149	6.05832	2.07016	0.0432601	0.917971	-3.75102
ZNF106	-0.497209	-0.980308	-0.01411	5.56174	-2.06369	0.0438931	0.921116	-3.75157
RPS5	0.891072	0.0400204	1.74212	8.89574	2.10957	0.0405638	0.904517	-3.75238
TMEM19	-0.555415	-1.09552	-0.0153089	5.15686	-2.06196	0.0440638	0.921116	-3.75264
CAMK2N1	-0.59929	-1.1817	-0.0168817	6.11066	-2.06324	0.0439368	0.921116	-3.75321
ZSWIM1	-0.504159	-0.994813	-0.0135059	4.98036	-2.06032	0.0442261	0.923045	-3.75525
OR13C2	0.56078	0.0168675	1.10469	4.61822	2.06731	0.043538	0.920617	-3.75699
TRMT44	-0.521963	-1.0302	-0.0137227	5.60929	-2.05926	0.0443307	0.924061	-3.75722
ARHGAP44	-0.603099	-1.18706	-0.0191412	4.20183	-2.07085	0.0431927	0.917971	-3.75806
RPAP2	-0.5889	-1.1568	-0.0209969	4.12126	-2.07926	0.0423825	0.917971	-3.75816
DCUN1D1	0.713882	0.0213082	1.40646	6.44197	2.07008	0.0436015	0.920617	-3.75983
USP29	0.63122	0.018538	1.2439	4.4994	2.06579	0.0436861	0.920617	-3.76081
NMRK1	0.481832	0.0124611	0.951203	5.21207	2.05836	0.0444209	0.924087	-3.76114
JPH2	-0.598777	-1.18048	-0.0170744	4.37673	-2.06398	0.0438644	0.921116	-3.76116
CREBZF	-0.516656	-1.01911	-0.0142058	6.42765	-2.06182	0.0440779	0.921116	-3.76204
ENDOU	-0.577786	-1.13955	-0.0160249	4.57897	-2.06232	0.0440277	0.921116	-3.76207
VDAC1	0.553028	0.0184763	1.08758	7.74917	2.07443	0.0428461	0.917971	-3.76295
PABPC1	0.766759	0.0356129	1.4979	9.6907	2.10279	0.0401856	0.904517	-3.76374
CYP2S1	-1.16327	-2.30377	-0.0227784	5.91077	-2.07535	0.0458444	0.930017	-3.76758
AGPAT1	0.477268	0.0115521	0.942983	5.82301	2.05486	0.0447699	0.92771	-3.7681
ZBTB39	-0.494324	-0.977599	-0.0110492	4.93224	-2.05097	0.0451616	0.92771	-3.76843
NFYC	-0.456223	-0.902288	-0.0101575	5.65718	-2.05078	0.0451801	0.92771	-3.76885
KIT	0.644592	0.0165996	1.27259	4.68644	2.05813	0.0444439	0.924087	-3.77093
VEZT	0.555806	0.0123964	1.09922	4.87789	2.05087	0.0451719	0.92771	-3.77145
CTNNAL1	0.654104	0.0152722	1.29294	4.47122	2.0538	0.0449536	0.92771	-3.77175
DGLUCY	-0.579128	-1.14636	-0.0118913	5.28183	-2.04716	0.0455475	0.928555	-3.77262
TARBP1	0.584934	0.0131245	1.15674	5.48757	2.05115	0.0451434	0.92771	-3.77343
DZANK1	-0.529475	-1.0471	-0.0118521	4.52512	-2.05104	0.0451546	0.92771	-3.77355
EPHX3	-0.587957	-1.16387	-0.0120415	4.77363	-2.04705	0.0455587	0.928555	-3.77389
NEBL	0.531525	0.0116584	1.05139	5.31525	2.05009	0.0452502	0.927994	-3.77393
IGFL1	-0.496484	-0.981745	-0.0112226	4.44375	-2.0515	0.0451082	0.92771	-3.77394
DHFR	-0.50293	-0.995402	-0.0104574	5.88342	-2.0477	0.0454923	0.928555	-3.77432
MRPL17	0.66667	0.01377	1.31957	5.39745	2.04956	0.0455289	0.928555	-3.77601
CYB5A	0.946574	0.0216458	1.8715	6.65768	2.07334	0.0451301	0.92771	-3.77607
HENMT1	-0.475908	-0.941618	-0.0101972	4.58911	-2.04903	0.0453577	0.928555	-3.77734
GCNT3	-0.891148	-1.76898	-0.013311	5.39203	-2.05808	0.0467984	0.930694	-3.77878
HNF4A	-0.540672	-1.07129	-0.0100545	4.92813	-2.04312	0.04596	0.930017	-3.77882
BTBD18	-0.595356	-1.17699	-0.0137188	4.49202	-2.05242	0.0450153	0.92771	-3.77931
DGAT1	-0.502286	-0.995251	-0.00932062	5.49205	-2.04304	0.0459685	0.930017	-3.77955
SDAD1	0.504883	0.00963796	1.00013	5.29982	2.04415	0.0458548	0.930017	-3.77999
STMN4	-0.515658	-1.02156	-0.00975638	4.37307	-2.04379	0.0458909	0.930017	-3.78472
ANKLE2	-0.538182	-1.06577	-0.0105918	6.59625	-2.04538	0.0457289	0.930017	-3.78538
TMEM79	-0.854113	-1.69758	-0.0106486	5.17801	-2.05097	0.0473176	0.933293	-3.7856
AIMP2	0.494571	0.00836271	0.980779	4.95953	2.03961	0.0463206	0.930694	-3.78599
PPP1R15A	-0.577888	-1.14642	-0.00935992	5.67366	-2.03814	0.0464732	0.930694	-3.78649
DEPP1	0.642111	0.0117225	1.2725	4.97092	2.04241	0.0460326	0.930174	-3.78777
ABRAXAS1	0.476948	0.00762241	0.946273	5.10399	2.03769	0.0465194	0.930694	-3.78881
LUZP1	-0.584911	-1.16101	-0.00881065	4.73203	-2.03579	0.0467165	0.930694	-3.78975
AIFM2	0.521716	0.00815925	1.03527	5.00088	2.03698	0.0465928	0.930694	-3.79003
TPST2	-0.523059	-1.03878	-0.00734248	5.3618	-2.03367	0.0469371	0.930694	-3.79053
RNF138	-0.520027	-1.03276	-0.00729797	5.6035	-2.03366	0.0469379	0.930694	-3.79098
HOXA7	-0.629963	-1.24996	-0.00996675	4.38052	-2.03736	0.0465538	0.930694	-3.79194
CDK5R1	0.660805	0.00939652	1.31221	5.04612	2.03608	0.0469027	0.930694	-3.79364
BRIP1	0.548401	0.00809703	1.0887	4.7648	2.03517	0.0467807	0.930694	-3.79381
LRGUK	-0.574928	-1.14078	-0.00907448	4.33903	-2.03728	0.0465618	0.930694	-3.79473
SPTBN5	-0.647467	-1.28415	-0.0107865	4.21972	-2.03909	0.046374	0.930694	-3.79724
GSTT4	-0.607635	-1.20737	-0.00789622	4.60682	-2.03152	0.0471618	0.933122	-3.79872
SLPI	-1.49678	-2.9759	-0.0176581	6.73207	-2.0603	0.0474804	0.933752	-3.79891
GSG1L2	0.487505	0.00679086	0.968219	4.61771	2.03345	0.0469603	0.930694	-3.79949
CLDN17	-0.742506	-1.47451	-0.0105033	4.26126	-2.04061	0.0469295	0.930694	-3.80082
ADGRF3	-0.49144	-0.977281	-0.00559973	4.59361	-2.02823	0.0475076	0.933752	-3.80115
SPIB	0.574776	0.00722791	1.14232	4.83821	2.03066	0.0472524	0.933122	-3.80168
TBL1XR1	0.799277	0.0101436	1.58841	6.28421	2.04261	0.047252	0.933122	-3.80239
C12orf56	-0.502522	-1.00028	-0.00476227	4.56846	-2.02431	0.0479234	0.933752	-3.80422
ZNF22	0.521746	0.00524547	1.03825	4.9337	2.02549	0.0477982	0.933752	-3.80577
AKR7A3	-0.610705	-1.21605	-0.00535826	4.92607	-2.02287	0.0480762	0.933752	-3.80703
TTC19	-0.456115	-0.907638	-0.00459221	6.51564	-2.02552	0.047795	0.933752	-3.80766
ERICH1	-0.636303	-1.26635	-0.00625236	4.47374	-2.02516	0.0478478	0.933752	-3.80858
LUC7L2	0.543577	0.00587647	1.08128	6.23512	2.02704	0.047634	0.933752	-3.80861
MIIP	-0.589393	-1.17348	-0.00530706	4.55075	-2.02334	0.0480261	0.933752	-3.80872
CPNE1	-0.522585	-1.04029	-0.00487677	6.17131	-2.02401	0.0479548	0.933752	-3.80888
LY6D	-1.66421	-3.32542	-0.00300741	5.1952	-2.0398	0.0496106	0.939191	-3.80915
PYGB	-0.587647	-1.17004	-0.00525275	6.01183	-2.02321	0.0480403	0.933752	-3.80995
KLHL8	0.454639	0.00377216	0.905507	4.65964	2.0219	0.0481799	0.934668	-3.81213
PSMB5	0.640131	0.00613932	1.27412	6.04613	2.02454	0.0478987	0.933752	-3.81213
SAMD5	-0.527306	-1.05062	-0.00398956	4.51179	-2.02041	0.0483392	0.935363	-3.81241
NCAPH2	-0.591926	-1.1795	-0.00435209	5.91046	-2.01998	0.0483857	0.935363	-3.81275
RPS25	0.681092	0.0115594	1.35062	8.44683	2.03974	0.0463072	0.930694	-3.81452
HES4	-0.573101	-1.14334	-0.00286483	5.47909	-2.0152	0.0489001	0.939191	-3.81567
A1CF	0.550155	0.00532738	1.09498	4.2349	2.02473	0.0478785	0.933752	-3.81602
ITFG1	0.557609	0.002613	1.11261	5.35109	2.01456	0.0489686	0.939191	-3.81937
NGF	-0.560481	-1.11653	-0.00443317	4.40582	-2.02111	0.0482643	0.935205	-3.82002
COL11A2	-0.533509	-1.06504	-0.00197756	4.7655	-2.01258	0.0491834	0.939191	-3.82151
CRYGB	-0.488304	-0.974209	-0.00239903	4.45073	-2.01502	0.0489189	0.939191	-3.82197
INTS2	0.473188	0.00157159	0.944804	4.89333	2.01181	0.0492681	0.939191	-3.82247
GSTK1	0.553751	0.00270722	1.1048	6.50864	2.01498	0.0489242	0.939191	-3.82348
PSMD13	0.536076	0.00258493	1.06957	6.25688	2.01484	0.0489388	0.939191	-3.82389
IL1RL2	-0.543514	-1.08548	-0.00155209	4.54302	-2.01087	0.0493704	0.939191	-3.82479
ALX1	-0.583885	-1.16695	-0.000817376	4.70401	-2.00794	0.049691	0.939191	-3.8255
APAF1	-0.490329	-0.980061	-0.000597591	4.93657	-2.00757	0.0497309	0.939191	-3.82568
TSFM	-0.509924	-1.01887	-0.000975631	5.90134	-2.00897	0.0495778	0.939191	-3.82575
SLC4A3	-0.509527	-1.01841	-0.00064743	4.99101	-2.00768	0.0497195	0.939191	-3.82593
PFKM	0.540257	0.00169547	1.07882	4.35844	2.01144	0.0493083	0.939191	-3.82594
CCSER2	0.484431	0.00103762	0.967824	5.80904	2.00943	0.0495275	0.939191	-3.82643
MET	0.872046	0.00123084	1.74286	5.90026	2.02639	0.0496928	0.939191	-3.82689
ZNF746	0.641459	0.00101433	1.2819	5.73206	2.00957	0.0496513	0.939191	-3.82787
CPZ	-0.527949	-1.05564	-0.000254931	5.20432	-2.00609	0.0498933	0.939191	-3.82814
TTYH3	0.529402	0.00278951	1.05602	7.21027	2.01575	0.0488409	0.939191	-3.82835
ANHX	-0.504013	-1.00759	-0.000438289	4.80353	-2.00687	0.0498079	0.939191	-3.82938
STYK1	0.489202	0.000827225	0.977576	5.9577	2.00852	0.0496268	0.939191	-3.83072
HTATIP2	0.647864	0.000445503	1.29528	5.80246	2.00782	0.0498483	0.939191	-3.83188
SLC35D3	0.522515	0.00025587	1.04478	4.22632	2.00611	0.0498918	0.939191	-3.83923

## Sheet: DEGs.NSCLC.Immune.R.vs.NR
# DEGs between NSCLC Immune responder vs non-responder
	logFC	CI.L	CI.R	AveExpr	t	P.Value	adj.P.Val	B
ZNF461	-1.08943	-1.5848	-0.59406	6.22226	-4.40971	5.00511e-05	0.826294	-3.7662
ARHGEF40	-0.888935	-1.39846	-0.379408	5.30165	-3.49819	0.00094923	0.999727	-4.0719
MMP3	-1.19621	-1.8468	-0.54561	4.76782	-3.68668	0.000530263	0.999727	-4.08678
CD163L1	-0.911889	-1.42142	-0.402359	4.85663	-3.58851	0.000719504	0.999727	-4.09072
ANKS6	0.83603	0.342579	1.32948	4.89243	3.39718	0.00128853	0.999727	-4.14779
RPS18	0.955868	0.37884	1.5329	9.5877	3.32156	0.00161481	0.999727	-4.15457
TNNI1	-0.816975	-1.31927	-0.314683	5.05037	-3.26132	0.00192914	0.999727	-4.16741
CCL22	-0.998401	-1.62804	-0.368757	4.93751	-3.17944	0.00244975	0.999727	-4.17861
RPS9	0.899221	0.328119	1.47032	8.99385	3.15714	0.002613	0.999727	-4.18036
HELZ2	-0.801642	-1.32979	-0.273495	5.64703	-3.04345	0.00361602	0.999727	-4.1948
PF4	-0.735193	-1.22962	-0.240764	5.72832	-2.98153	0.00430393	0.999727	-4.19701
TUBB4B	-0.86001	-1.4489	-0.271125	7.1892	-2.92829	0.00499088	0.999727	-4.20076
LMO1	-0.710506	-1.21201	-0.209004	6.04107	-2.84077	0.00634536	0.999727	-4.22724
TNRC18	-0.779245	-1.30527	-0.253217	5.41411	-2.97034	0.00444052	0.999727	-4.2445
AQP12B	-0.791994	-1.33718	-0.246809	5.04379	-2.91286	0.00520827	0.999727	-4.24957
CRABP1	-0.900697	-1.49775	-0.303641	4.54965	-3.02486	0.00381097	0.999727	-4.25199
ZNF107	0.957128	0.305697	1.60856	4.46314	2.94607	0.00475085	0.999727	-4.25485
MRPS18C	-0.594771	-1.02914	-0.160402	6.0531	-2.74557	0.00819962	0.999727	-4.25541
ZNF524	0.735358	0.221111	1.2496	5.3497	2.86727	0.00590297	0.999727	-4.26268
BTBD19	-0.729201	-1.25763	-0.200774	5.28127	-2.76696	0.00774394	0.999727	-4.26448
CLDND1	0.883695	0.25574	1.51165	5.72259	2.82173	0.00668187	0.999727	-4.27034
P2RY14	-0.734031	-1.2491	-0.218964	4.89003	-2.85754	0.00606201	0.999727	-4.27056
ALOX15	-0.770785	-1.32547	-0.216099	5.18583	-2.7863	0.00735242	0.999727	-4.27159
SLC6A17	-0.620048	-1.06977	-0.170329	5.33756	-2.76456	0.00779398	0.999727	-4.27464
OR14C36	-0.666732	-1.14253	-0.190929	4.94098	-2.80974	0.00690223	0.999727	-4.27675
ZNF354C	0.946397	0.279879	1.61292	4.2896	2.8471	0.006237	0.999727	-4.28313
PLG	-0.713393	-1.24161	-0.185173	5.41584	-2.70804	0.00905875	0.999727	-4.28501
EVI2A	0.778107	0.21011	1.3461	4.98776	2.74685	0.0081716	0.999727	-4.28538
LILRA6	-0.668576	-1.17119	-0.165962	5.53098	-2.66721	0.0100867	0.999727	-4.28658
HRH4	-1.03881	-1.74199	-0.335628	4.17953	-2.96217	0.00454282	0.999727	-4.29137
CLDN11	0.747383	0.204055	1.29071	4.7405	2.75818	0.00792807	0.999727	-4.29196
CRCP	0.655341	0.170218	1.14046	5.86097	2.70867	0.00904357	0.999727	-4.29503
PDIA5	0.866075	0.239473	1.49268	4.78406	2.77144	0.00765163	0.999727	-4.29536
EEF2KMT	-0.568229	-1.00646	-0.130001	5.81239	-2.59995	0.0120154	0.999727	-4.29828
RPL29	0.723115	0.175203	1.27103	8.80764	2.64629	0.0106538	0.999727	-4.2996
WDR75	-0.755832	-1.30514	-0.206519	5.28358	-2.75897	0.00791141	0.999727	-4.30061
GPAT2	-0.626188	-1.11985	-0.132529	6.55549	-2.54342	0.0138898	0.999727	-4.30393
KRIT1	0.65084	0.165252	1.13643	5.2378	2.6875	0.00956331	0.999727	-4.307
FUNDC1	0.748629	0.189546	1.30771	5.36424	2.68492	0.00962838	0.999727	-4.30743
HSFX1	-0.880825	-1.50484	-0.256806	4.4434	-2.8303	0.00652835	0.999727	-4.30919
SPDYE5	-0.699417	-1.25189	-0.14694	7.22274	-2.53842	0.014068	0.999727	-4.31227
RPLP0	0.850095	0.190752	1.50944	8.91608	2.5864	0.0124995	0.999727	-4.31285
FAM47C	-0.883941	-1.49378	-0.274101	3.91449	-2.90636	0.00530249	0.999727	-4.31344
DLEU7	-0.704934	-1.23251	-0.177356	4.74208	-2.67918	0.00977468	0.999727	-4.3147
COX17	-0.584298	-1.05117	-0.117429	6.25116	-2.50946	0.0151399	0.999727	-4.31488
ETV3	-0.557796	-1.00279	-0.112806	6.32904	-2.51343	0.0149887	0.999727	-4.31621
SOX18	-0.711524	-1.27189	-0.151153	5.49366	-2.54598	0.0137995	0.999727	-4.3169
ZSCAN10	-0.875552	-1.50957	-0.241529	4.23393	-2.76897	0.00770239	0.999727	-4.31809
GOLGA8A	-0.598723	-1.07793	-0.119514	7.38309	-2.5052	0.0153038	0.999727	-4.31992
RNF175	-0.683387	-1.20207	-0.164702	4.78339	-2.64182	0.0107786	0.999727	-4.32058
IMPDH1	-0.587006	-1.06278	-0.111229	6.46966	-2.47389	0.0165577	0.999727	-4.32177
RPL24	0.711868	0.153748	1.26999	9.08701	2.55749	0.0134001	0.999727	-4.32457
INHBA	0.837333	0.190906	1.48376	4.54421	2.59729	0.0120982	0.999727	-4.32605
SLC35C1	-0.688829	-1.21784	-0.159822	5.01086	-2.61091	0.0116798	0.999727	-4.32664
RACGAP1	-0.726716	-1.29053	-0.162899	5.38374	-2.58445	0.012505	0.999727	-4.32675
ZBED3	-0.855633	-1.48694	-0.224331	4.40349	-2.71764	0.00883145	0.999727	-4.32734
DYRK4	-0.727873	-1.28101	-0.174732	4.78864	-2.63852	0.0108717	0.999727	-4.32987
RPL35A	0.796739	0.162967	1.43051	9.0246	2.52072	0.0147147	0.999727	-4.3301
RP2	-0.803493	-1.40762	-0.199364	4.60341	-2.66682	0.0100971	0.999727	-4.33259
RNF7	0.768071	0.156957	1.37919	6.45623	2.52011	0.0147372	0.999727	-4.33436
ASGR2	-0.654162	-1.16592	-0.142409	4.85481	-2.5631	0.013209	0.999727	-4.33438
MRTFB	-0.594331	-1.07311	-0.11555	5.75733	-2.48905	0.0159395	0.999727	-4.3349
PTGER4	-0.654052	-1.18094	-0.127162	5.20095	-2.48905	0.0159394	0.999727	-4.33567
F2RL2	-0.760894	-1.38063	-0.141155	5.32035	-2.46182	0.0170652	0.999727	-4.3361
UBE2Q2L	-0.669124	-1.21607	-0.122179	5.7527	-2.45304	0.0174434	0.999727	-4.33618
MEGF8	-0.506708	-0.92715	-0.0862659	6.50701	-2.41653	0.0190975	0.999727	-4.33704
PIK3R6	-0.772701	-1.36228	-0.183118	4.56091	-2.62789	0.0111765	0.999727	-4.33721
TFAM	0.637432	0.133291	1.14157	5.43983	2.53526	0.0141813	0.999727	-4.33721
NRAS	-0.629086	-1.13479	-0.123383	5.31142	-2.49434	0.0157285	0.999727	-4.33732
TAF10	0.721976	0.142314	1.30164	6.28951	2.49741	0.0156076	0.999727	-4.3389
MLST8	-0.646811	-1.16745	-0.126168	5.51803	-2.49103	0.0158602	0.999727	-4.33937
KIAA1614	-0.711403	-1.26942	-0.153382	4.99298	-2.55627	0.0134418	0.999727	-4.34032
MAP6	-0.855485	-1.48291	-0.228057	4.26267	-2.73395	0.00845727	0.999727	-4.34061
SLC12A4	-0.540665	-0.989315	-0.0920142	5.986	-2.41636	0.0191058	0.999727	-4.34089
MMP19	-0.727931	-1.2868	-0.169064	4.49215	-2.6117	0.0116559	0.999727	-4.3431
EDDM3A	-0.817617	-1.43844	-0.196796	4.38938	-2.64073	0.0108093	0.999727	-4.34396
RIF1	0.643588	0.128384	1.15879	5.6256	2.50478	0.0153198	0.999727	-4.34397
FOXK2	0.654084	0.130609	1.17756	5.34955	2.50541	0.0152956	0.999727	-4.34571
VWA8	-0.787432	-1.39343	-0.181434	4.61029	-2.60545	0.0118458	0.999727	-4.34782
PRDM13	-0.72855	-1.31524	-0.141859	4.92668	-2.48995	0.0159032	0.999727	-4.34812
ABR	-0.538372	-0.987555	-0.0891898	5.51466	-2.40326	0.019733	0.999727	-4.34863
PRKX	-0.603027	-1.11557	-0.0904803	6.85713	-2.35909	0.0219869	0.999727	-4.34948
PABIR1	0.683199	0.124776	1.24162	5.78647	2.45316	0.0174383	0.999727	-4.35012
FAM43B	-0.579335	-1.05982	-0.0988466	5.26842	-2.41762	0.0190463	0.999727	-4.35075
SLC39A10	-0.789287	-1.41842	-0.160149	4.97904	-2.51554	0.014909	0.999727	-4.35104
GAGE10	-0.805432	-1.47782	-0.133048	7.90518	-2.40436	0.0198403	0.999727	-4.35143
CBX6	-0.719268	-1.3331	-0.105435	6.42603	-2.34953	0.0225038	0.999727	-4.35164
CPSF4L	-0.788362	-1.40737	-0.169355	4.54933	-2.55371	0.01353	0.999727	-4.35286
MRPL57	0.746111	0.134656	1.35757	5.92595	2.4467	0.0177211	0.999727	-4.35321
EEF1G	0.747632	0.144719	1.35054	9.85399	2.48642	0.0160451	0.999727	-4.35353
KCNH3	-0.569859	-1.0468	-0.0929191	5.47439	-2.39577	0.0201	0.999727	-4.35375
CSF2RA	-0.743171	-1.36412	-0.122219	4.99597	-2.39978	0.0199026	0.999727	-4.35384
TTLL3	-0.640592	-1.18119	-0.0999958	5.49297	-2.37602	0.0210972	0.999727	-4.35399
GPHN	-0.714248	-1.29853	-0.129963	5.26247	-2.45113	0.0175268	0.999727	-4.35468
PPP1R18	0.640506	0.109336	1.17168	5.51203	2.41786	0.0190352	0.999727	-4.35561
UBE2J1	0.681375	0.111061	1.25169	5.88715	2.39559	0.0201087	0.999727	-4.3566
HLA-DQB1	1.38898	0.229894	2.54806	6.81174	2.43802	0.0203175	0.999727	-4.35688
MZB1	1.06546	0.186639	1.94429	4.65789	2.45276	0.0187836	0.999727	-4.35827
RAP1GAP	-0.729789	-1.31477	-0.144808	4.96015	-2.50148	0.0154482	0.999727	-4.35934
ZNF568	0.644254	0.113118	1.17539	5.36933	2.43216	0.0183729	0.999727	-4.35944
TSR3	0.654849	0.118129	1.19157	5.23008	2.44644	0.0177325	0.999727	-4.36005
ZFAND2A	-0.678678	-1.22592	-0.131436	5.06827	-2.48671	0.0160334	0.999727	-4.36007
DDX10	-0.601703	-1.10084	-0.102568	5.29748	-2.41716	0.019068	0.999727	-4.36017
GATA1	-0.98716	-1.72484	-0.249476	4.02829	-2.68323	0.00967121	0.999727	-4.36055
UNC119B	-0.776345	-1.39401	-0.158678	5.22299	-2.52024	0.0147325	0.999727	-4.36093
CXCL13	0.889179	0.152085	1.62627	4.92601	2.42602	0.0191066	0.999727	-4.36123
CD79A	0.750299	0.120404	1.38019	5.08347	2.3884	0.020467	0.999727	-4.36208
RPS27	0.706228	0.132531	1.27993	9.93002	2.46833	0.0167896	0.999727	-4.3624
RHBDD3	-0.71285	-1.30846	-0.117237	5.56697	-2.3998	0.0199018	0.999727	-4.36263
ROGDI	-0.505218	-0.944711	-0.0657243	6.45371	-2.30498	0.0250598	0.999727	-4.36277
CSF3R	-0.650779	-1.20199	-0.0995688	5.00023	-2.36732	0.0215501	0.999727	-4.36282
SLC25A4	0.663494	0.11265	1.21434	5.47455	2.41518	0.0191614	0.999727	-4.36319
KIF11	-0.634896	-1.1662	-0.10359	5.27172	-2.39607	0.0200852	0.999727	-4.3633
USP30	-0.724887	-1.3035	-0.146271	4.68974	-2.51201	0.0150427	0.999727	-4.36365
PIK3R5	-0.628454	-1.15528	-0.101633	4.88975	-2.39195	0.0202897	0.999727	-4.36461
PRPS1L1	-0.789324	-1.40969	-0.16896	4.41183	-2.55123	0.0136159	0.999727	-4.36672
TMEM247	-0.870645	-1.53912	-0.202172	4.01021	-2.61155	0.0116603	0.999727	-4.36681
SMIM12	-0.641839	-1.18551	-0.0981673	5.11045	-2.36718	0.0215578	0.999727	-4.36708
DIO2	-0.863968	-1.59374	-0.134198	4.77334	-2.38081	0.0213208	0.999727	-4.36738
RPS4X	0.712637	0.110003	1.31527	9.28498	2.37113	0.0213506	0.999727	-4.36889
LCE2B	-0.829817	-1.48079	-0.178845	4.26109	-2.556	0.0134511	0.999727	-4.36895
RPS21	0.722251	0.0992211	1.34528	8.72031	2.32445	0.0239126	0.999727	-4.36955
GABRG1	-0.76633	-1.38452	-0.148143	4.61266	-2.48563	0.0160768	0.999727	-4.36978
CPT1C	-0.648192	-1.18902	-0.10736	4.84609	-2.40316	0.019738	0.999727	-4.37151
SEC14L5	-0.588799	-1.07039	-0.10721	4.50636	-2.4515	0.0175106	0.999727	-4.3717
RPL9	0.707819	0.102692	1.31295	8.95331	2.3454	0.0227307	0.999727	-4.3717
TRIML2	0.699277	0.117535	1.28102	4.43856	2.41024	0.0193966	0.999727	-4.37183
OR4F15	-0.846999	-1.53764	-0.156361	4.63857	-2.45909	0.0171822	0.999727	-4.37194
ACKR1	-0.809092	-1.44845	-0.169737	4.13608	-2.53745	0.0141027	0.999727	-4.37354
GREB1	0.641009	0.104306	1.17771	4.46443	2.39481	0.0201475	0.999727	-4.3747
RARRES1	0.730729	0.108407	1.35305	4.94467	2.35441	0.0222386	0.999727	-4.37514
UNC13D	-0.694805	-1.29046	-0.0991537	5.11772	-2.3389	0.0230916	0.999727	-4.37527
RAB29	-0.725956	-1.32809	-0.123821	4.82889	-2.41745	0.0190544	0.999727	-4.37558
RPS2	0.716655	0.108432	1.32488	9.63867	2.36259	0.0218002	0.999727	-4.37706
DLD	-0.689382	-1.26745	-0.111319	5.42253	-2.39125	0.0203242	0.999727	-4.37733
RPS13	0.757642	0.0899265	1.42536	8.08982	2.27744	0.0269437	0.999727	-4.37807
OTUD6A	-0.84356	-1.51271	-0.174408	4.02691	-2.52774	0.0144549	0.999727	-4.37854
RASGRP4	-0.680593	-1.2548	-0.106386	4.70827	-2.37662	0.0210661	0.999727	-4.37859
NHEJ1	-0.730207	-1.32704	-0.133377	4.48733	-2.45322	0.0174356	0.999727	-4.37929
FGF19	-0.820136	-1.5135	-0.126772	4.8251	-2.37292	0.0213384	0.999727	-4.38063
FRRS1	-0.67925	-1.23653	-0.121966	4.76318	-2.44396	0.0178422	0.999727	-4.3811
PERM1	-0.661569	-1.22104	-0.1021	4.7826	-2.37105	0.021355	0.999727	-4.38127
HMX3	-0.814201	-1.46599	-0.162411	4.17812	-2.50475	0.015321	0.999727	-4.38149
GJC1	-0.646618	-1.18824	-0.104994	4.7562	-2.39382	0.0201966	0.999727	-4.38192
CAPN7	-0.538943	-1.01173	-0.066157	5.50966	-2.2857	0.0262438	0.999727	-4.3823
DNASE1L1	0.694179	0.0954936	1.29286	5.38052	2.32495	0.0238837	0.999727	-4.38363
TSFM	-0.591332	-1.11833	-0.0643365	5.90134	-2.24991	0.028574	0.999727	-4.38409
ANKRD54	-0.51205	-0.969619	-0.0544813	6.02566	-2.24387	0.0289852	0.999727	-4.38419
HYOU1	0.627411	0.0837078	1.17111	5.66879	2.31383	0.0245325	0.999727	-4.38422
SLC12A8	0.703087	0.100298	1.30588	4.89813	2.33876	0.0230997	0.999727	-4.38486
ZCRB1	0.636507	0.0943772	1.17864	4.72416	2.35419	0.0222507	0.999727	-4.385
RPL38	0.679518	0.0833283	1.27571	9.24099	2.28538	0.0262642	0.999727	-4.38504
MYT1L	-0.724106	-1.31864	-0.129577	4.16306	-2.44214	0.0179232	0.999727	-4.38504
LILRB2	-0.509944	-0.97308	-0.0468077	5.97934	-2.20778	0.031551	0.999727	-4.38574
ELK1	-0.643257	-1.20543	-0.0810819	5.61061	-2.29432	0.0257085	0.999727	-4.38685
SHARPIN	-0.677167	-1.26913	-0.0852012	5.58356	-2.29372	0.0257455	0.999727	-4.3874
MIB2	-0.925564	-1.66922	-0.181907	4.62827	-2.49626	0.0156898	0.999727	-4.38761
USP17L11	-0.893264	-1.67659	-0.109936	8.4465	-2.29852	0.0263645	0.999727	-4.38764
SLC16A13	-0.682277	-1.25978	-0.104778	4.78153	-2.36892	0.0214663	0.999727	-4.38777
RPS24	0.633072	0.085023	1.18112	9.68972	2.31619	0.0243933	0.999727	-4.38798
OMA1	0.542615	0.0671121	1.01812	5.43552	2.28813	0.0260923	0.999727	-4.38799
MGAT3	-0.869742	-1.57499	-0.16449	4.15068	-2.47279	0.0166033	0.999727	-4.38812
PTGDS	0.616638	0.0765678	1.15671	5.21105	2.2894	0.026013	0.999727	-4.38857
SPIB	0.687132	0.0882924	1.28597	4.83821	2.30076	0.025315	0.999727	-4.38862
FBXO11	-0.486162	-0.928085	-0.04424	6.3156	-2.20585	0.0316931	0.999727	-4.38884
GPR176	-0.681665	-1.26684	-0.0964872	4.69324	-2.33574	0.0232691	0.999727	-4.38942
FBXL8	-0.502128	-0.961786	-0.04247	6.32635	-2.19039	0.0328571	0.999727	-4.38975
RPL13	0.729519	0.107397	1.35164	10.2037	2.35127	0.0224092	0.999727	-4.38997
C9orf40	-0.553566	-1.05961	-0.0475256	5.95887	-2.19344	0.0326245	0.999727	-4.39003
ESPN	-0.611715	-1.17239	-0.0510353	6.15019	-2.18764	0.0330678	0.999727	-4.39049
TAF6L	-0.609107	-1.14797	-0.0702415	5.30927	-2.26649	0.0274726	0.999727	-4.39105
SEC11C	0.733119	0.0810678	1.38517	5.85353	2.25445	0.0282715	0.999727	-4.39194
OR51D1	-0.631017	-1.16815	-0.0938876	4.41399	-2.35561	0.0221739	0.999727	-4.39218
NKAIN4	-0.802184	-1.47834	-0.126024	4.30293	-2.37884	0.020952	0.999727	-4.39291
ODR4	0.588808	0.0711682	1.10645	5.48334	2.2808	0.0265526	0.999727	-4.39315
GAGE1	-0.665726	-1.28089	-0.0505644	6.54041	-2.16994	0.0344537	0.999727	-4.39323
AANAT	-0.660637	-1.23802	-0.0832554	4.92849	-2.29425	0.0257127	0.999727	-4.39439
B3GNT2	-0.680046	-1.28014	-0.0799505	5.41322	-2.27227	0.0270981	0.999727	-4.39439
ACAA1	-0.669031	-1.26853	-0.0695303	5.57526	-2.23768	0.0294116	0.999727	-4.39458
AKIRIN1	-0.510003	-0.974017	-0.04599	5.88173	-2.20386	0.0318411	0.999727	-4.3947
IGHM	1.58176	0.164602	2.99893	6.60837	2.2724	0.0298305	0.999727	-4.3948
POLA2	-0.574518	-1.08626	-0.0627733	5.55239	-2.25108	0.028495	0.999727	-4.39524
HEMK1	-0.715045	-1.33869	-0.0914032	4.91579	-2.299	0.0254218	0.999727	-4.39531
OR1L8	-0.726491	-1.35895	-0.0940368	4.89718	-2.30326	0.0251637	0.999727	-4.3954
DNAJC16	-0.558708	-1.06596	-0.0514578	5.60149	-2.20853	0.0314951	0.999727	-4.39587
TMEM102	-0.569508	-1.08795	-0.0510631	5.41766	-2.20261	0.0319337	0.999727	-4.39607
C3orf84	-0.802449	-1.47341	-0.131486	4.29423	-2.39806	0.0199872	0.999727	-4.39623
SNX3	0.765918	0.0684949	1.46334	7.05168	2.20669	0.0320309	0.999727	-4.39654
CBFA2T2	0.607029	0.0617969	1.15226	5.95119	2.23239	0.0297807	0.999727	-4.39672
TENT5D	-0.857607	-1.55909	-0.156122	4.01197	-2.45138	0.0175156	0.999727	-4.39735
CPPED1	-0.718865	-1.35887	-0.0788637	5.02334	-2.2522	0.0284195	0.999727	-4.39876
SLC25A13	-0.691373	-1.29512	-0.0876302	5.22311	-2.29616	0.0255956	0.999727	-4.39883
NMRK1	0.565424	0.0605344	1.07031	5.21207	2.24553	0.0288716	0.999727	-4.39894
C20orf202	-0.750362	-1.39648	-0.10424	4.38451	-2.32861	0.0236735	0.999727	-4.39899
PARVB	0.73359	0.0771207	1.39006	5.16601	2.24068	0.029204	0.999727	-4.40033
SH2B2	-0.602024	-1.13095	-0.0731004	4.68361	-2.28224	0.0264613	0.999727	-4.40081
GTPBP6	-0.52964	-1.01859	-0.0406848	5.90532	-2.17197	0.0342924	0.999727	-4.40165
OPN1MW	-0.676149	-1.25711	-0.095192	4.41672	-2.33367	0.0233859	0.999727	-4.40234
SMAP2	0.608308	0.0507325	1.16588	5.52636	2.18757	0.0330734	0.999727	-4.40246
TTC39C	-0.584764	-1.11209	-0.0574363	5.0692	-2.22352	0.0304079	0.999727	-4.40254
OVCA2	-0.598031	-1.14951	-0.0465476	5.55087	-2.17437	0.0341024	0.999727	-4.40273
KIF1B	-0.703168	-1.31484	-0.0915012	5.14142	-2.30508	0.0250541	0.999727	-4.40278
CLCN5	-0.782714	-1.42642	-0.139011	4.07213	-2.43814	0.0181022	0.999727	-4.40281
KIRREL2	-0.676805	-1.25419	-0.099421	4.42234	-2.35039	0.022457	0.999727	-4.40288
TMEM127	-0.510197	-0.985213	-0.03518	6.13324	-2.15362	0.035776	0.999727	-4.40297
PRKAR2B	-0.647074	-1.2335	-0.0606452	5.20405	-2.21248	0.0312053	0.999727	-4.40307
RPS16	0.670305	0.0529442	1.28767	8.66778	2.17708	0.0338884	0.999727	-4.40361
PRSS27	-1.1066	-2.10099	-0.1122	5.19544	-2.2581	0.0301923	0.999727	-4.40362
GBA	-0.587643	-1.13268	-0.0426045	5.90749	-2.16186	0.035103	0.999727	-4.40367
AKAP5	0.546099	0.0505876	1.04161	5.20541	2.20983	0.0313997	0.999727	-4.40417
CUX2	-0.778693	-1.442	-0.115384	4.2692	-2.35392	0.0222652	0.999727	-4.40474
TNC	-1.30145	-2.53285	-0.0700509	6.57212	-2.1513	0.038965	0.999727	-4.40486
SNX1	0.626856	0.0578331	1.19588	5.49393	2.20892	0.0314669	0.999727	-4.40535
SLC12A9	-0.618464	-1.1813	-0.0556325	5.43889	-2.20332	0.0318813	0.999727	-4.40622
PGC	-0.763299	-1.43673	-0.0898648	4.62771	-2.27269	0.0270706	0.999727	-4.40653
CR1	-0.609676	-1.15228	-0.067076	4.59736	-2.253	0.0283663	0.999727	-4.40676
RPL31	0.60963	0.0630843	1.15618	9.95473	2.23656	0.0294891	0.999727	-4.4069
SLIT2	0.620871	0.0570624	1.18468	4.95462	2.20806	0.03153	0.999727	-4.4071
RPLP2	0.673044	0.0610376	1.28505	9.34913	2.2051	0.0317487	0.999727	-4.40773
CFAP53	-0.807185	-1.50955	-0.104815	4.49188	-2.30435	0.0250978	0.999727	-4.40806
ABCF1	-0.602941	-1.13451	-0.0713698	4.92401	-2.27434	0.0269649	0.999727	-4.40869
SPATA7	-0.763564	-1.42879	-0.0983391	4.50892	-2.30154	0.0252677	0.999727	-4.40879
HES4	-0.676332	-1.29558	-0.0570845	5.47909	-2.18996	0.0328895	0.999727	-4.40881
ANKRD49	-0.574926	-1.09944	-0.0504106	5.16556	-2.19783	0.0322919	0.999727	-4.4089
SERPIND1	-0.809733	-1.4993	-0.120164	4.12013	-2.35454	0.0222319	0.999727	-4.40894
LZTFL1	-0.693096	-1.31289	-0.0733052	4.87293	-2.24228	0.0290942	0.999727	-4.40897
FUT7	-0.575567	-1.09988	-0.0512536	4.88169	-2.20113	0.0320444	0.999727	-4.40933
RPS27A	0.680991	0.0698744	1.29211	10.1373	2.23439	0.0296406	0.999727	-4.40939
MSH2	0.577629	0.0626032	1.09266	4.58856	2.24885	0.0286457	0.999727	-4.40944
SLC9A5	-0.595163	-1.1274	-0.0629305	4.70163	-2.24221	0.0290991	0.999727	-4.40984
AUH	0.565756	0.0457113	1.0858	5.43942	2.18137	0.0335528	0.999727	-4.41033
RPL14	0.639122	0.0521343	1.22611	9.23642	2.18321	0.0334097	0.999727	-4.41111
LIG3	0.615359	0.0667657	1.16395	4.59736	2.24915	0.0286253	0.999727	-4.41162
FKBP8	0.610535	0.040973	1.1801	6.30408	2.14937	0.0361282	0.999727	-4.4121
TATDN1	0.565147	0.044591	1.0857	5.83036	2.17688	0.0339039	0.999727	-4.41222
JUND	-0.506086	-0.991343	-0.0208286	6.21274	-2.09119	0.0412559	0.999727	-4.41246
HOXB3	-0.504597	-0.984648	-0.0245467	7.33626	-2.10765	0.0397442	0.999727	-4.41249
BRIP1	-0.672272	-1.27162	-0.0729283	4.7648	-2.24911	0.0286285	0.999727	-4.41255
EIF4G2	0.642308	0.0323045	1.25231	7.86598	2.11131	0.0394149	0.999727	-4.41286
MRPL14	-0.488982	-0.949703	-0.0282605	6.01375	-2.12812	0.0379326	0.999727	-4.41385
ALAS2	-0.78164	-1.47768	-0.0856003	4.4596	-2.25188	0.0284544	0.999727	-4.4139
MAN2B2	-0.591599	-1.13205	-0.0511463	4.93893	-2.19488	0.032515	0.999727	-4.41396
HTR2C	-0.787939	-1.49886	-0.0770203	4.78882	-2.22414	0.0305137	0.999727	-4.41466
OR7A10	-0.605398	-1.15591	-0.0548852	4.85881	-2.20503	0.031754	0.999727	-4.41493
RPS10	0.484099	0.0281656	0.940033	8.7398	2.12899	0.0378568	0.999727	-4.415
STRN3	0.595635	0.0504751	1.1408	5.2922	2.19077	0.0328275	0.999727	-4.41503
PSMB2	0.538201	0.0275054	1.0489	7.03376	2.11312	0.0392532	0.999727	-4.41513
PHAX	-0.509543	-0.98316	-0.0359263	8.93538	-2.15722	0.0354805	0.999727	-4.41527
UBE2D3	0.524098	0.0235334	1.02466	7.32284	2.09939	0.0404966	0.999727	-4.4155
ANKRD9	-0.863471	-1.60891	-0.118034	4.6117	-2.32375	0.0240359	0.999727	-4.41563
TTC6	-1.32379	-2.50418	-0.143395	4.69841	-2.28026	0.0290725	0.999727	-4.41625
CDH7	-0.631778	-1.20494	-0.0586145	4.68861	-2.21018	0.0313742	0.999727	-4.41699
QPCTL	-0.530711	-1.02605	-0.0353708	5.09892	-2.1483	0.0362168	0.999727	-4.41701
KIFC3	-0.657704	-1.26893	-0.0464764	5.25947	-2.15759	0.0354506	0.999727	-4.41775
NACC2	-0.533238	-1.03664	-0.0298337	5.5193	-2.12396	0.0382951	0.999727	-4.41795
OR2T8	-0.575491	-1.09861	-0.0523671	4.60006	-2.20585	0.0316936	0.999727	-4.4183
ARHGEF19	-0.630845	-1.21523	-0.0464631	5.20819	-2.16455	0.0348858	0.999727	-4.41844
ZCCHC12	-0.774512	-1.44785	-0.101175	4.29108	-2.30641	0.0249738	0.999727	-4.41872
PKN3	0.946939	0.0426486	1.85123	5.72908	2.12169	0.0406181	0.999727	-4.41915
AGXT2	-0.836327	-1.56364	-0.109013	4.228	-2.30566	0.025019	0.999727	-4.41963
KCTD11	-0.508904	-1.00552	-0.012291	6.19066	-2.05475	0.0447811	0.999727	-4.41998
ZNF778	-0.582361	-1.11531	-0.049415	4.69958	-2.19104	0.0328072	0.999727	-4.42031
TOMM7	0.55368	0.0179999	1.08936	7.93496	2.0725	0.0430326	0.999727	-4.42075
KRT84	-0.735338	-1.39655	-0.0741234	4.5128	-2.2299	0.0299553	0.999727	-4.42098
SPRYD3	0.565874	0.0380479	1.0937	5.11286	2.14966	0.0361038	0.999727	-4.42111
OR6Q1	-0.660987	-1.24657	-0.0754023	4.02479	-2.26331	0.027681	0.999727	-4.42118
IGLL1	-0.735132	-1.38184	-0.0884277	4.20322	-2.2793	0.0266481	0.999727	-4.42148
TACR3	-0.71382	-1.3676	-0.0600426	4.57197	-2.18927	0.0329423	0.999727	-4.42149
VCX	-0.626537	-1.19514	-0.0579381	4.64526	-2.20944	0.0314285	0.999727	-4.42199
PTP4A1	0.583136	0.025471	1.1408	6.72308	2.09671	0.0407439	0.999727	-4.42203
ZNRF4	-0.514906	-1.00336	-0.0264504	5.27712	-2.1137	0.0392009	0.999727	-4.42211
GNL3	0.631723	0.0317873	1.23166	5.99111	2.11136	0.0394101	0.999727	-4.42229
CCDC157	-0.593395	-1.13133	-0.055457	4.36396	-2.21184	0.0312527	0.999727	-4.42269
COX7A1	-0.640814	-1.25106	-0.0305711	5.10499	-2.10557	0.0399324	0.999727	-4.42314
SULT6B1	-0.750755	-1.4125	-0.0890069	4.1807	-2.27482	0.0269339	0.999727	-4.4232
RPL19	0.640844	0.0400546	1.24163	9.64409	2.13881	0.0370155	0.999727	-4.42381
ARR3	-0.672912	-1.28627	-0.0595561	4.43296	-2.19982	0.0321428	0.999727	-4.42384
IL1RAP	-0.795975	-1.53043	-0.0615194	5.38291	-2.17676	0.0342437	0.999727	-4.42396
XIAP	-0.572851	-1.12501	-0.0206916	5.72286	-2.08026	0.0422866	0.999727	-4.4246
FBLIM1	-0.723715	-1.3651	-0.0823252	4.28589	-2.26249	0.027735	0.999727	-4.42493
PIGF	0.579903	0.037443	1.12236	5.02035	2.14353	0.0366166	0.999727	-4.42508
PMP2	-0.745441	-1.41486	-0.0760186	4.26474	-2.23282	0.0297501	0.999727	-4.42509
UBE3C	0.696546	0.0477108	1.34538	5.16279	2.15257	0.0358632	0.999727	-4.42524
TRBC1	0.697465	0.0161199	1.37881	6.17443	2.05605	0.0450137	0.999727	-4.42539
SLC26A5	-0.726417	-1.38323	-0.0695989	4.47732	-2.21759	0.0308338	0.999727	-4.42551
TEX28	-0.688762	-1.33246	-0.0450657	4.83499	-2.1455	0.0364506	0.999727	-4.42558
CCDC80	0.764748	0.041696	1.4878	4.6647	2.12505	0.0386108	0.999727	-4.42578
ADGRG3	-0.655937	-1.24901	-0.0628685	4.41473	-2.21768	0.0308278	0.999727	-4.42592
FOXP2	-0.604066	-1.16823	-0.0398992	4.93914	-2.14693	0.0363313	0.999727	-4.42649
IER2	-0.558752	-1.11226	-0.00524301	6.50821	-2.02412	0.0479437	0.999727	-4.42652
MMP9	1.06496	0.0427023	2.08722	5.81791	2.11562	0.0416344	0.999727	-4.42663
LMBRD1	0.577152	0.0264365	1.12787	5.41898	2.10138	0.0403146	0.999727	-4.42739
BANK1	0.638818	0.0387356	1.2389	4.55286	2.13456	0.0373778	0.999727	-4.42739
CT62	-0.712436	-1.35416	-0.070709	4.26653	-2.22606	0.0302272	0.999727	-4.4277
TRPV6	-0.594049	-1.14761	-0.0404858	4.6094	-2.15177	0.0359289	0.999727	-4.42811
MIS12	-0.641899	-1.24326	-0.0405373	4.89719	-2.14029	0.0368898	0.999727	-4.42859
TAOK1	0.528265	0.0113324	1.0452	6.86826	2.04908	0.0453523	0.999727	-4.42862
LTA4H	0.610942	0.0226354	1.19925	5.7375	2.08227	0.0420955	0.999727	-4.4288
NUTM2F	-0.45668	-0.911608	-0.00175297	6.19449	-2.01285	0.0491545	0.999727	-4.42901
CSHL1	-0.630662	-1.23962	-0.0217064	5.10263	-2.0766	0.0426375	0.999727	-4.42951
GFM2	-0.457819	-0.914213	-0.00142564	6.91748	-2.01139	0.0493136	0.999727	-4.42986
RPS7	0.552844	0.0211092	1.08458	9.39421	2.08472	0.0418631	0.999727	-4.42996
C3orf36	-0.777222	-1.4808	-0.0736412	4.25494	-2.21499	0.0310224	0.999727	-4.43012
TBX6	-0.50977	-1.00855	-0.0109928	5.4309	-2.04932	0.0453285	0.999727	-4.43012
ASPSCR1	-0.521991	-1.01914	-0.0248453	5.14887	-2.10533	0.0399544	0.999727	-4.43013
PRAP1	-0.631941	-1.23545	-0.0284312	4.96752	-2.09959	0.0404789	0.999727	-4.43076
MPP6	0.759909	0.0467675	1.47305	4.71176	2.1384	0.0372174	0.999727	-4.43146
AGXT	-0.716559	-1.36705	-0.0660678	4.27157	-2.20878	0.0314772	0.999727	-4.43166
CTSB	0.815779	0.0399401	1.59162	9.08524	2.11667	0.0397427	0.999727	-4.43169
TNFRSF6B	-0.637482	-1.2457	-0.0292647	5.01732	-2.1016	0.0402941	0.999727	-4.43192
OSBPL7	-0.730719	-1.41845	-0.0429876	4.62417	-2.13061	0.0377314	0.999727	-4.43234
MICB	-0.685036	-1.32222	-0.0478552	4.49353	-2.15572	0.0356039	0.999727	-4.43245
DBN1	0.704929	0.0281093	1.38175	5.40861	2.08908	0.0415213	0.999727	-4.43257
MAPKAPK2	0.576745	0.00314979	1.15034	7.53965	2.01613	0.0487988	0.999727	-4.43261
C2CD2L	0.510421	0.0207937	1.00005	4.97515	2.09028	0.041341	0.999727	-4.43273
YBX2	-0.705543	-1.34696	-0.0641216	4.51099	-2.20557	0.0317139	0.999727	-4.43275
CDYL	0.573381	0.0227255	1.12404	5.20022	2.08788	0.0415663	0.999727	-4.43289
TM4SF18	0.551379	0.0217607	1.081	4.98427	2.08751	0.0416006	0.999727	-4.43318
UBA52	0.718485	0.00556697	1.4314	8.19587	2.02678	0.0483072	0.999727	-4.43338
GOLGA4	-0.494848	-0.988537	-0.00115911	5.952	-2.00983	0.0494833	0.999727	-4.43377
REXO2	0.551953	0.019787	1.08412	5.44171	2.07968	0.0423425	0.999727	-4.43377
CCL1	-0.70692	-1.35796	-0.0558776	4.33128	-2.17722	0.0338776	0.999727	-4.43389
SIDT2	0.513896	0.0136846	1.01411	5.39754	2.05998	0.0442597	0.999727	-4.43418
RWDD2B	-0.508223	-1.00416	-0.0122862	5.11117	-2.0548	0.0447762	0.999727	-4.43426
SHOC2	0.545402	0.0178915	1.07291	5.34889	2.07313	0.0429715	0.999727	-4.43431
BNIP3L	0.71219	0.0106685	1.41371	6.6874	2.03966	0.0467444	0.999727	-4.43432
OGT	0.687222	0.0103182	1.36413	6.22345	2.03766	0.0467319	0.999727	-4.43475
CCDC185	0.586936	0.0266464	1.14722	4.48674	2.10048	0.0403964	0.999727	-4.43507
RPS3A	0.656735	0.0309659	1.2825	9.98902	2.10435	0.0400439	0.999727	-4.43535
SLC25A33	-0.707161	-1.3812	-0.0331173	4.86022	-2.10364	0.0401082	0.999727	-4.43574
SEC62	0.677485	0.0122467	1.34272	6.21658	2.04278	0.0460731	0.999727	-4.43604
ITM2C	0.726863	0.00690504	1.44682	5.91839	2.0302	0.0479277	0.999727	-4.43612
HSF2BP	-0.613828	-1.18101	-0.0466458	4.18786	-2.17003	0.0344466	0.999727	-4.43674
MYO3A	-0.963658	-1.84372	-0.0836007	4.48118	-2.20823	0.0326066	0.999727	-4.43677
HBS1L	-0.533951	-1.05993	-0.00797606	5.36236	-2.03553	0.0467435	0.999727	-4.43681
PRR4	0.63722	0.022445	1.252	4.63804	2.07833	0.0424714	0.999727	-4.437
TJP3	-0.644374	-1.25951	-0.0292346	5.04401	-2.10042	0.0404025	0.999727	-4.437
MED16	-0.591055	-1.16637	-0.0157396	5.2863	-2.05998	0.0442595	0.999727	-4.43704
ZNF407	0.512076	0.00912876	1.01502	5.3509	2.04152	0.0461243	0.999727	-4.43812
SMLR1	-0.629125	-1.22056	-0.0376941	4.35584	-2.13292	0.0375183	0.999727	-4.43815
EMC7	0.568604	0.008138	1.12907	5.87829	2.03424	0.046878	0.999727	-4.43834
THTPA	-0.525666	-1.04707	-0.00426541	5.45694	-2.02153	0.0482197	0.999727	-4.43843
HSPA13	0.54511	0.0131509	1.07707	5.02865	2.05469	0.0447867	0.999727	-4.43858
KRTAP5-5	-0.749608	-1.44197	-0.0572419	4.21229	-2.1709	0.0343772	0.999727	-4.43868
RPS15	0.631993	0.00323477	1.26075	8.95257	2.01544	0.0488739	0.999727	-4.43874
CENPB	-0.5224	-1.03966	-0.00513962	5.76985	-2.02505	0.0478449	0.999727	-4.43943
ZNF595	-0.610847	-1.19922	-0.0224773	4.91377	-2.08173	0.0421475	0.999727	-4.43965
RADIL	-0.680603	-1.32477	-0.0364387	4.50778	-2.11855	0.0387705	0.999727	-4.44
INKA2	-0.624957	-1.21017	-0.0397448	4.33974	-2.1413	0.036804	0.999727	-4.44041
IL11RA	0.499797	0.00887406	0.990719	5.0207	2.04137	0.0461396	0.999727	-4.44076
C11orf1	0.617815	0.0189218	1.21671	4.80119	2.06848	0.0434238	0.999727	-4.44126
HIKESHI	0.527441	0.00713812	1.04774	5.35225	2.03263	0.0470457	0.999727	-4.44139
ABT1	0.498102	0.00779679	0.988408	5.07638	2.03701	0.0465899	0.999727	-4.44191
XKR7	0.541093	0.0142847	1.0679	4.54511	2.05949	0.0443078	0.999727	-4.44274
CXCR2	-0.530465	-1.05936	-0.00156464	5.16102	-2.01106	0.0493498	0.999727	-4.44284
RPS8	0.632485	0.00907308	1.2559	9.56169	2.03431	0.0468709	0.999727	-4.44288
NFXL1	-0.48405	-0.964316	-0.00378385	5.15878	-2.02092	0.0482844	0.999727	-4.44288
KIF6	-0.579933	-1.13483	-0.0250375	4.45735	-2.0956	0.0408464	0.999727	-4.44295
POLR1A	-0.481829	-0.961713	-0.00194369	5.57373	-2.01325	0.0491116	0.999727	-4.44328
ZMYND10	-0.603458	-1.17609	-0.0308234	4.33917	-2.11305	0.0392588	0.999727	-4.44346
CAMSAP2	-0.597945	-1.18032	-0.0155739	5.29762	-2.05875	0.0443822	0.999727	-4.44387
MEDAG	-0.59718	-1.17624	-0.0181195	4.48659	-2.06787	0.0434832	0.999727	-4.44459
SLC46A3	0.631244	0.00610026	1.25639	4.84	2.02469	0.0478828	0.999727	-4.44464
NOL7	0.553052	0.000283853	1.10582	5.59835	2.00615	0.0498866	0.999727	-4.44622
GSG1	-0.574097	-1.13327	-0.0149236	4.62371	-2.05864	0.0443929	0.999727	-4.44654
LOXL2	-0.635753	-1.26422	-0.00728412	4.57979	-2.02836	0.047494	0.999727	-4.44683
MKX	-0.590703	-1.17475	-0.00665514	4.6549	-2.02797	0.0475354	0.999727	-4.4471
SAP30L	-0.557024	-1.10456	-0.00949127	4.76195	-2.03988	0.0462927	0.999727	-4.44714
NHLRC3	0.529772	0.00548247	1.05406	4.64846	2.02609	0.0477342	0.999727	-4.44714
PXYLP1	-0.667185	-1.30899	-0.0253791	4.48596	-2.08441	0.0418926	0.999727	-4.44757
SMIM41	-0.708931	-1.37947	-0.0383956	3.97315	-2.11994	0.0386477	0.999727	-4.44782
BCO1	-0.603736	-1.18556	-0.0219098	4.61275	-2.08063	0.0422516	0.999727	-4.44784
MAP3K4	0.607996	0.00371478	1.21228	4.81407	2.01745	0.048657	0.999727	-4.4482
USP39	0.55027	0.0058028	1.09474	4.90317	2.02649	0.0476915	0.999727	-4.45097
NPAS1	-0.695226	-1.35741	-0.0330408	4.14961	-2.10517	0.0399688	0.999727	-4.4512
OR10T2	-0.501796	-1.00285	-0.000742289	4.8456	-2.00809	0.0496735	0.999727	-4.45129
TRIM64C	-0.604299	-1.19423	-0.0143687	4.46912	-2.05396	0.0448601	0.999727	-4.45139
ZNF283	-0.640201	-1.26873	-0.0116777	4.77572	-2.04238	0.0460359	0.999727	-4.45152
HYAL4	-0.702936	-1.38627	-0.0195989	4.47602	-2.06263	0.0439971	0.999727	-4.45213
DUSP28	-0.652725	-1.28153	-0.0239185	4.24575	-2.08139	0.0421789	0.999727	-4.45319
KRTAP11-1	-0.58221	-1.15623	-0.00819357	4.32144	-2.03375	0.0469295	0.999727	-4.45438
TERT	-0.773403	-1.52905	-0.0177567	4.56734	-2.05544	0.0450449	0.999727	-4.45476
TMEM39B	0.631274	0.00257964	1.25997	4.46839	2.01335	0.0491001	0.999727	-4.45529
OR2F2	-0.63367	-1.254	-0.0133425	4.28701	-2.04825	0.0454364	0.999727	-4.45591
H2AC15	-0.579723	-1.1557	-0.00374228	4.61171	-2.01815	0.0485815	0.999727	-4.45654
AJUBA	-0.7753	-1.54656	-0.00404556	5.12271	-2.02108	0.0488569	0.999727	-4.45727
RFX8	-0.682016	-1.36082	-0.00321477	4.58106	-2.01462	0.0489626	0.999727	-4.45808
PRX	-0.762264	-1.49669	-0.0278398	4.15822	-2.08128	0.0422048	0.999727	-4.45902
RTL1	-0.632746	-1.26012	-0.0053765	4.38835	-2.02231	0.0481364	0.999727	-4.45935
MAGEA2	-0.815561	-1.61614	-0.0149846	4.30004	-2.04816	0.0460241	0.999727	-4.46171
MLANA	-0.768406	-1.52928	-0.00753059	4.24445	-2.02779	0.0478578	0.999727	-4.46252
PALMD	-0.670334	-1.33756	-0.00311105	4.34579	-2.01447	0.0489785	0.999727	-4.46333

## Sheet: Hallmark.NSCLC.R.vs.NR
# Significant GSEA results (Hallmark pathway) between NSCLC responder vs non-responder
ID	Description	setSize	enrichmentScore	NES	pvalue	p.adjust	qvalue	rank	leading_edge	core_enrichment
HALLMARK_MYC_TARGETS_V1	HALLMARK_MYC_TARGETS_V1	198	0.649216	3.21395	1.1553e-33	5.77651e-32	3.16188e-32	3644	tags=64%, list=22%, signal=51%	6187/6175/6194/10399/6193/3326/6188/6141/6204/9045/1982/26986/6164/328/10935/5691/5902/6128/1933/26156/10574/7419/2091/4673/821/6418/23196/11335/3939/5478/4953/5683/7965/3178/9377/22916/6742/5690/5093/3068/6633/2107/4706/5230/6146/10549/7555/4830/56910/6426/3183/4869/7416/5682/10971/5887/2935/5685/7913/5687/10728/6434/54107/4085/3336/11331/52/7307/5709/26354/2058/3329/8662/10907/3184/6950/65005/4…
HALLMARK_OXIDATIVE_PHOSPHORYLATION	HALLMARK_OXIDATIVE_PHOSPHORYLATION	198	0.534096	2.64405	4.00387e-18	1.00097e-16	5.47898e-17	2879	tags=42%, list=18%, signal=35%	3945/7381/1528/9296/2821/1340/291/1327/10935/4711/10975/55288/7419/3418/539/27089/509/517/3939/4694/1345/4976/10476/4702/7386/9377/521/4697/9550/5018/1892/9167/4706/4835/7416/1347/1351/527/292/64960/29088/7417/54205/498/2879/4710/6391/11331/9551/10632/522/1632/10128/513/4698/1349/26520/2108/4704/4717/4709/1353/518/3030/1337/9868/4728/4191/6389/1350/4708/29796/3313/9617/1666/4701/8992/1329/2110/47…
HALLMARK_MTORC1_SIGNALING	HALLMARK_MTORC1_SIGNALING	195	0.502382	2.48274	5.0616e-15	8.43599e-14	4.6176e-14	3114	tags=44%, list=19%, signal=36%	226/7296/7037/10135/23657/2821/3488/2729/27230/5352/4048/5464/5693/5163/821/7852/51377/3939/7167/5033/6713/26471/5052/7323/23165/5478/2936/54541/6184/6917/5701/27346/2107/5230/8553/6319/7184/6745/8615/3638/31/26136/10096/2539/10097/5719/5685/900/3157/10797/27101/3336/56902/9368/30001/2058/1595/5861/4074/3329/9415/5684/23062/7494/2965/51569/4783/5211/3313/3309/8894/6472/10652/10213/1717/4171/440/8…
HALLMARK_KRAS_SIGNALING_DN	HALLMARK_KRAS_SIGNALING_DN	151	-0.469323	-2.11395	1.50974e-08	1.88718e-07	1.03298e-07	3939	tags=42%, list=24%, signal=32%	55277/4524/778/786/55258/23031/27006/7781/1146/22849/3699/3779/6414/23676/57451/3860/51087/8823/2811/6754/7038/51168/1208/1952/1237/79917/3195/6559/676/3750/7356/5030/91543/51302/5650/4929/57089/55190/5071/10964/26548/11346/5055/7032/29903/51806/727/11202/7051/57118/3567/5077/5317/11254/4599/80303/9194/242/3866/27076/3852/3848/6707
HALLMARK_UNFOLDED_PROTEIN_RESPONSE	HALLMARK_UNFOLDED_PROTEIN_RESPONSE	110	0.484266	2.18798	7.60042e-08	7.60042e-07	4.16023e-07	3117	tags=43%, list=19%, signal=35%	6208/10954/7422/4189/27230/1974/9709/58477/54541/60559/10525/22872/7184/6745/4869/10130/2081/10797/1981/4801/10605/30001/1054/467/25804/7494/3376/8614/4850/55153/5393/1973/10113/3313/3309/1978/468/3799/440/5611/5832/8570/29968/1977/28972/23478/10775
HALLMARK_PROTEIN_SECRETION	HALLMARK_PROTEIN_SECRETION	94	0.487568	2.13111	3.56846e-07	2.97371e-06	1.62772e-06	2642	tags=40%, list=16%, signal=34%	6647/81611/3998/2778/375/1173/10959/1213/3382/967/7163/22872/10282/8615/8775/11316/664/163/164/4074/8674/8729/5066/26286/8675/3482/259230/51614/1176/10067/6643/23033/372/1315/8417/10565/2581/10652
HALLMARK_INTERFERON_ALPHA_RESPONSE	HALLMARK_INTERFERON_ALPHA_RESPONSE	96	-0.491241	-2.06108	1.54285e-06	1.10203e-05	6.03218e-06	2622	tags=35%, list=16%, signal=30%	55008/567/55281/2766/64761/55072/11054/81894/135112/3437/6773/91543/64135/3665/834/10964/10161/83666/10544/129607/684/9034/5610/4343/10561/4599/10410/3600/8519/4938/55601/3429/85441/9636
HALLMARK_REACTIVE_OXYGEN_SPECIES_PATHWAY	HALLMARK_REACTIVE_OXYGEN_SPECIES_PATHWAY	48	0.585896	2.27993	2.80849e-06	1.75531e-05	9.608e-06	2019	tags=44%, list=12%, signal=38%	7296/6647/7295/2729/4257/6648/5052/475/2936/10549/2539/140809/9588/1728/2879/4710/3087/4363/2730/112398/55829
HALLMARK_ADIPOGENESIS	HALLMARK_ADIPOGENESIS	193	0.352419	1.73783	3.97652e-05	0.000220918	0.000120923	2408	tags=26%, list=15%, signal=23%	226/6647/4189/10935/10975/6888/10124/7086/539/27089/134147/7532/9908/64225/1892/7423/400916/4706/6576/4958/57017/1351/51/5209/11194/27069/56922/29088/2879/6391/8491/29979/6453/6623/8404/4698/1349/5495/5468/1652/7905/1337/84173/5211/4191/23788/6342/10113/369/29796/1666
HALLMARK_GLYCOLYSIS	HALLMARK_GLYCOLYSIS	190	0.342913	1.68975	7.79991e-05	0.000389996	0.000213471	2589	tags=28%, list=16%, signal=24%	226/6647/1528/7295/7422/2729/5352/4233/6888/79644/4282/7852/3069/3939/7167/5033/5478/54541/10380/5230/8974/1462/2539/3486/10327/283/2990/839/983/6391/7360/11319/30001/5917/26355/2530/5315/5066/3938/2239/7033/50808/9456/5768/8614/10456/8660/4191/54480/6382/638/3309/2288/23443
HALLMARK_ALLOGRAFT_REJECTION	HALLMARK_ALLOGRAFT_REJECTION	189	0.333163	1.63016	0.00027657	0.00125714	0.000688117	2265	tags=23%, list=14%, signal=20%	6133/6203/6189/6223/4283/10563/3624/6170/10225/1029/973/5579/7124/3460/3117/1615/7076/7321/3122/7163/4830/50852/9734/4869/207/3702/896/822/3059/1984/3683/3383/4065/5917/11222/3625/4318/602/4528/2634/3578/5777/114548
HALLMARK_FATTY_ACID_METABOLISM	HALLMARK_FATTY_ACID_METABOLISM	148	0.344852	1.63787	0.000365754	0.00152397	0.000834175	3673	tags=37%, list=22%, signal=29%	226/2052/328/5092/3320/4282/3939/6281/51170/259307/4953/5720/216/644/549/1892/23173/51/9588/3157/6584/6391/2180/1632/158/2752/131/873/218/3015/2326/4191/6389/84532/1666/23710/10961/2110/7358/3032/10455/7390/11185/594/670/5162/224/2027/7533/6296/9380/34/874/3422/4683
HALLMARK_INFLAMMATORY_RESPONSE	HALLMARK_INFLAMMATORY_RESPONSE	190	-0.329351	-1.52237	0.00228558	0.00879069	0.00481175	2636	tags=26%, list=16%, signal=22%	958/3554/7855/5739/7098/2643/6098/3732/5025/6506/2811/255488/6376/2867/2014/2773/3665/19/1902/2769/2015/3553/3586/2357/3552/3606/6870/6361/3759/684/5099/23166/4084/558/10316/9034/5610/10630/23533/5029/1441/5734/23095/9966/3600/6367/8519/6372/2152
HALLMARK_E2F_TARGETS	HALLMARK_E2F_TARGETS	197	0.303091	1.50072	0.00282473	0.0100883	0.00552203	3703	tags=32%, list=23%, signal=25%	7037/81611/5902/4673/1633/10606/23165/1029/10549/4830/6426/11168/5885/7112/2935/4436/3609/29028/7913/10797/9918/983/6434/4085/9232/2146/11051/29089/3184/5591/9319/4609/5901/10527/1033/3015/5411/203068/1027/1164/29893/10635/1031/10051/51155/4605/4171/1434/6427/4176/11113/197335/7514/5425/5631/3159/4175/5889/6119/29980/4683/9833/4172
HALLMARK_XENOBIOTIC_METABOLISM	HALLMARK_XENOBIOTIC_METABOLISM	183	0.295359	1.44714	0.00754422	0.0251474	0.0137649	1957	tags=23%, list=12%, signal=20%	8644/2052/2028/1646/1528/1066/2729/9060/6747/1244/22949/4121/4814/5967/2936/2651/26007/5831/27346/1593/9446/283537/5226/51/1728/10728/27232/51128/839/10653/52/8714/128/2203/55748/5730/131/191/1652/873/10237/218
HALLMARK_P53_PATHWAY	HALLMARK_P53_PATHWAY	195	0.280349	1.38546	0.00816482	0.0255151	0.0139661	1688	tags=20%, list=10%, signal=18%	3945/29948/10399/3006/6206/25873/2052/6141/23657/3094/26471/4814/6281/25898/8851/8877/1029/54541/64393/51065/896/55332/23303/7421/900/7704/29927/6004/51499/8848/8841/26355/9618/63874/467/2877/6303/3625/10628
HALLMARK_DNA_REPAIR	HALLMARK_DNA_REPAIR	147	0.297429	1.40922	0.0120291	0.0353797	0.0193658	3697	tags=33%, list=23%, signal=26%	6881/2987/5438/10959/22916/5439/5142/4830/4833/5437/9533/23204/2962/2879/3059/5432/64976/29927/53343/6386/11051/2067/5433/25874/50808/4059/2965/4350/353/3615/51164/4090/2967/6829/5440/9328/10623/1603/5984/2073/30833/7936/2958/84265/25920/10189/1479/6119/2071
HALLMARK_PI3K_AKT_MTOR_SIGNALING	HALLMARK_PI3K_AKT_MTOR_SIGNALING	103	0.320855	1.42827	0.0132185	0.0367181	0.0200984	3251	tags=35%, list=20%, signal=28%	5163/7852/375/7323/1173/5601/5579/10094/1213/79109/5879/7184/31/10096/207/10097/108/983/5728/9630/2885/5216/23236/4087/5899/1027/3932/81579/5602/1072/8878/1977/6016/5781/396/6885
HALLMARK_KRAS_SIGNALING_UP	HALLMARK_KRAS_SIGNALING_UP	186	-0.296039	-1.3645	0.0145931	0.0384029	0.0210205	1955	tags=20%, list=12%, signal=18%	101/54677/9314/2048/3783/9053/3018/2022/55107/7476/3553/12/5801/10103/7851/1437/1848/23645/1438/11199/8854/383/79693/650/8808/5328/4319/10205/26499/2150/4013/50856/4803/9935/5327/3237/3481/6590
HALLMARK_PEROXISOME	HALLMARK_PEROXISOME	98	0.314509	1.38929	0.0176488	0.0441221	0.024151	2379	tags=26%, list=14%, signal=22%	6647/26986/291/373156/3418/6648/5052/51170/216/7555/347734/4436/51/1022/2180/8443/3416/2067/51024/5828/3291/6342/25824/9270/6599

## Sheet: Hallmark.NSCLC.Tumor.R.vs.NR
# Significant GSEA results (Hallmark pathway) between NSCLC Tumor responder vs non-responder
ID	Description	setSize	enrichmentScore	NES	pvalue	p.adjust	qvalue	rank	leading_edge	core_enrichment
HALLMARK_MYC_TARGETS_V1	HALLMARK_MYC_TARGETS_V1	198	0.633813	3.04326	5.84065e-31	2.92033e-29	1.47553e-29	3525	tags=61%, list=21%, signal=49%	6187/6194/3326/6175/10399/6193/6188/26156/6141/6204/11335/26986/6164/328/10574/6128/5902/6150/6742/4830/1933/7419/10935/6418/6741/5887/9868/9045/6434/23196/6633/7416/2091/4673/1982/5691/821/4706/5683/9377/5230/22916/7965/10728/3939/5685/6637/3183/3178/2935/10971/3376/56910/7203/5496/55651/5478/7555/3336/3184/2107/8662/10907/5984/3068/8886/5425/10575/3329/10987/3015/4869/7913/10921/6426/7411/6146/…
HALLMARK_OXIDATIVE_PHOSPHORYLATION	HALLMARK_OXIDATIVE_PHOSPHORYLATION	198	0.547316	2.62794	1.83495e-19	4.58738e-18	2.31783e-18	2713	tags=43%, list=17%, signal=36%	3945/55288/7381/1528/2821/4711/4697/509/1345/539/517/9296/7419/522/26520/10935/27089/4976/4717/9868/1340/4701/7416/9167/1327/1353/10476/9550/527/4706/9377/7386/4708/3939/4729/291/10128/6389/7417/9551/4191/1350/8802/10975/4702/1351/3032/4698/3418/4694/4728/27429/54205/6391/64960/5018/2879/11331/65003/514/1349/521/1347/29796/498/1431/4695/518/3313/1892/1738/292/3417/5250/10884/2395/2746/8992/36/303…
HALLMARK_MTORC1_SIGNALING	HALLMARK_MTORC1_SIGNALING	195	0.521907	2.50625	6.02667e-16	1.00445e-14	5.07509e-15	3353	tags=46%, list=20%, signal=37%	3488/7296/226/23657/7037/5352/5033/2821/2729/2539/1717/9415/6713/27230/6319/5693/7167/5701/10135/5052/3638/7852/2936/5464/10096/5719/11333/27346/821/54541/31/26136/5230/23165/8878/3157/29968/3939/5685/8833/27101/10652/8553/5478/6184/9368/3336/2107/8615/4199/4048/51377/10061/1595/3329/10987/10797/2632/899/3422/6533/5211/2058/7323/3309/3475/47/5163/5861/3313/6781/3417/112399/56902/5718/10213/23478/…
HALLMARK_INTERFERON_ALPHA_RESPONSE	HALLMARK_INTERFERON_ALPHA_RESPONSE	96	-0.604009	-2.56849	7.32281e-13	9.15351e-12	4.62493e-12	2108	tags=39%, list=13%, signal=34%	94240/7318/841/10544/6890/91543/1435/834/3437/10379/135112/55008/129607/11054/3430/10161/64135/10561/5610/10964/6773/3665/9034/684/3600/4599/567/54809/4343/83666/85441/10410/8519/55601/4938/3429/9636
HALLMARK_KRAS_SIGNALING_DN	HALLMARK_KRAS_SIGNALING_DN	151	-0.500751	-2.28571	1.69109e-10	1.69109e-09	8.54448e-10	3699	tags=43%, list=23%, signal=34%	57451/4908/7832/54842/3699/3750/797/2827/727/22849/29903/27006/3593/29799/79917/83439/26548/1952/398/1906/4929/5071/1146/26150/3567/7042/4842/676/4524/91543/5317/55190/6559/5055/3860/6754/1237/23031/51806/57118/51168/80303/8900/11346/2811/6414/6446/10964/7051/5077/7032/55277/51302/5030/11202/4599/5650/11254/3866/242/9194/3852/27076/6707/3848
HALLMARK_UNFOLDED_PROTEIN_RESPONSE	HALLMARK_UNFOLDED_PROTEIN_RESPONSE	110	0.487331	2.14083	1.19818e-07	9.9848e-07	5.04495e-07	3420	tags=45%, list=21%, signal=36%	6208/7422/4189/1974/27230/4850/10130/10954/54541/55153/1981/29968/1978/3376/55651/57472/5073/8570/60559/4801/25804/10797/56915/4869/9709/3309/1977/5393/22872/10775/6897/58477/3313/11015/8614/10605/23478/2081/467/55770/3484/3799/6745/10113/440/55272/468/55062/1973
HALLMARK_GLYCOLYSIS	HALLMARK_GLYCOLYSIS	190	0.396694	1.89942	9.45986e-07	6.75704e-06	3.41408e-06	3214	tags=35%, list=20%, signal=29%	7033/226/1528/6888/5352/7422/4233/5033/6647/2729/7295/4282/2539/5318/7167/8974/2719/7852/50808/79644/3486/2239/6382/54480/54541/5516/5230/10165/3939/3069/64132/4191/10380/5478/983/4199/10456/6391/11319/3309/26355/2288/7360/4907/5768/501/1738/6781/3417/11015/283/1365/9456/8534/8614/112399/10007/8460/22976/5315/839/10112/1462/140838/2990/1956/7436
HALLMARK_REACTIVE_OXYGEN_SPECIES_PATHWAY	HALLMARK_REACTIVE_OXYGEN_SPECIES_PATHWAY	48	0.572098	2.15975	5.39036e-06	3.36898e-05	1.70222e-05	3448	tags=58%, list=21%, signal=46%	7296/1728/4257/6647/2729/7295/2539/2730/140809/5052/4363/9588/2936/10587/55829/475/2879/9124/26034/3087/4700/4710/57466/10549/6648/51022/5214/2878
HALLMARK_INTERFERON_GAMMA_RESPONSE	HALLMARK_INTERFERON_GAMMA_RESPONSE	196	-0.390409	-1.8316	7.63788e-06	4.24327e-05	2.14397e-05	1956	tags=30%, list=12%, signal=26%	6892/3431/29126/25939/5770/3574/1439/57674/5371/84166/715/2357/6772/3105/94240/84888/841/80830/57169/6890/3394/91543/3601/5743/4615/834/55016/836/3437/3434/10379/3106/55008/129607/11054/3430/163351/64135/10561/5610/10964/6773/2643/3665/684/3600/4599/4600/567/4939/6398/54739/85441/10410/55601/4940/3429/9636
HALLMARK_FATTY_ACID_METABOLISM	HALLMARK_FATTY_ACID_METABOLISM	148	0.384933	1.77872	7.54246e-05	0.000377123	0.000190546	2431	tags=29%, list=15%, signal=25%	226/2052/5092/3320/216/4282/328/6281/10455/9588/7390/5720/644/218/131/3157/3939/6389/873/2168/51170/4191/7358/8802/23173/4199/3032/11185/670/3015/6391/259307/874/6296/3422/4683/23710/224/1892/1738/3417/84263/4953
HALLMARK_TNFA_SIGNALING_VIA_NFKB	HALLMARK_TNFA_SIGNALING_VIA_NFKB	195	-0.352065	-1.65142	0.000126768	0.00057622	0.000291143	3183	tags=36%, list=19%, signal=30%	9945/595/1847/7097/1326/7832/10938/6347/9334/329/22822/9308/79693/4170/3593/1647/8870/5606/3976/9314/5791/1843/1906/8837/4929/5271/10221/150094/7185/2355/6890/57007/2526/597/10365/1435/3601/23135/5743/51278/5055/3914/3725/19/3553/5734/3726/9592/5054/9322/64135/4616/8061/960/2150/23645/2353/6446/1959/6372/2643/9034/8613/650/7538/5328/2919/3606/10769/2152/3371
HALLMARK_ADIPOGENESIS	HALLMARK_ADIPOGENESIS	193	0.33679	1.61662	0.000362262	0.00150943	0.000762658	3667	tags=35%, list=22%, signal=27%	226/6888/7086/6647/9908/1717/10124/4189/539/134147/400916/10935/27089/27069/604/4706/8404/56922/4958/7532/64225/4191/8802/6576/10975/1351/4199/7423/4698/2632/6391/2879/57017/11194/6623/83549/5211/1306/1349/977/47/29796/8491/51805/1431/1892/1738/3417/10010/1337/901/1384/29088/7351/1666/56729/5495/10113/3977/4722/2878/23788/10140/1652/2109/10989/11343
HALLMARK_PROTEIN_SECRETION	HALLMARK_PROTEIN_SECRETION	94	0.397895	1.68674	0.000752362	0.0028937	0.00146208	4389	tags=48%, list=27%, signal=35%	6647/81611/163/375/1173/2778/7163/1213/664/3998/10565/10652/10282/8615/967/10959/81542/6643/8674/3875/22872/3382/23033/8774/10972/9871/51552/5862/26286/1956/164/8775/1176/4074/11316/22796/259230/9183/1175/6456/3482/51614/5066/8675/10040
HALLMARK_INFLAMMATORY_RESPONSE	HALLMARK_INFLAMMATORY_RESPONSE	190	-0.309812	-1.44705	0.00381556	0.013627	0.00688523	3435	tags=28%, list=21%, signal=23%	6347/1236/6892/3690/1536/5724/6504/5817/3593/8807/6367/5025/255488/3976/2069/5791/23533/2357/1906/2773/10316/8809/23166/1435/3601/2014/558/23095/3759/19/3732/3656/3553/1441/5734/2769/2015/3554/5029/5054/5099/9966/2811/5610/6372/10630/2643/3665/9034/684/3600/3606/8519/2152
HALLMARK_DNA_REPAIR	HALLMARK_DNA_REPAIR	147	0.323993	1.49507	0.00488335	0.0162778	0.00822459	3499	tags=31%, list=21%, signal=25%	5439/5432/4830/5438/2987/50808/6119/1603/5437/4833/6386/22916/64976/53343/6881/23204/5984/11051/25874/10959/2879/51497/5142/1479/54487/4090/4059/2967/4350/8721/9533/5898/353/9978/5983/30833/5440/84265/3251/2965/7298/2962/50484/1716/6749/29927
HALLMARK_E2F_TARGETS	HALLMARK_E2F_TARGETS	197	0.294869	1.41738	0.00544403	0.0170126	0.00859583	2878	tags=25%, list=18%, signal=21%	7037/81611/1029/5902/10635/4830/29089/6434/6119/4673/10606/29028/23165/1164/10051/5885/2935/983/11168/9918/3184/11051/5425/7465/10797/3015/1027/10527/7913/9232/6426/1633/9833/10248/4683/5411/3930/147841/5889/3609/4085/2146/10615/51155/8493/5983/1434/5810/5901/10549
HALLMARK_COMPLEMENT	HALLMARK_COMPLEMENT	181	-0.311393	-1.44276	0.00783915	0.0230563	0.0116495	2606	tags=24%, list=16%, signal=20%	11216/1509/715/23533/3684/1514/55619/801/6714/5340/4321/712/1508/1284/2773/843/1465/5646/834/5055/160851/1378/836/4322/5641/5054/54704/3172/9958/2811/64167/7454/1512/64145/6283/1368/3665/255738/948/2919/6280/5327/2152
HALLMARK_MYC_TARGETS_V2	HALLMARK_MYC_TARGETS_V2	55	0.403378	1.54207	0.0112046	0.0294858	0.0148981	2274	tags=29%, list=14%, signal=25%	11335/79711/10196/27346/7965/29078/3336/8886/10171/3329/56915/4869/23160/54663/705/10199
HALLMARK_KRAS_SIGNALING_UP	HALLMARK_KRAS_SIGNALING_UP	186	-0.300225	-1.40068	0.0106836	0.0294858	0.0148981	2686	tags=26%, list=16%, signal=22%	5950/3976/9314/2069/1149/81617/3728/2995/4319/639/7476/2048/2022/2162/54677/83734/2324/55107/10221/7185/7813/90865/3394/5743/951/3553/383/10457/101/12/10205/50856/8808/8854/4803/2150/3018/23645/220/4318/4013/10103/3481/650/5328/9935/3237/5327/6590
HALLMARK_XENOBIOTIC_METABOLISM	HALLMARK_XENOBIOTIC_METABOLISM	183	0.288897	1.37601	0.0140846	0.0352116	0.0177911	3021	tags=29%, list=18%, signal=24%	8644/1728/1646/1066/2052/2028/1528/1244/5967/2729/4814/9060/5226/2936/27232/27346/22949/6747/218/131/10728/5831/2651/873/8714/2168/1571/7358/866/51128/1312/670/4121/10237/128/6533/3735/23710/1593/23564/55748/3417/191/4522/10653/8460/52/5166/2646/26007/839/3484/3251
HALLMARK_HEME_METABOLISM	HALLMARK_HEME_METABOLISM	182	0.28485	1.35492	0.0181871	0.0421005	0.0212718	3628	tags=31%, list=22%, signal=25%	1510/23657/7037/2729/50865/54165/2730/6710/10553/8974/51312/23608/8364/2039/23052/7390/644/6386/8833/80853/51573/10158/80344/665/3068/10171/27429/8991/51218/51094/140609/220972/7779/9911/51257/4059/23762/26130/6397/25897/7716/669/6583/6521/896/3386/10133/7351/23112/440/6917/27102/3005/5498/25901/25796/55589
HALLMARK_ESTROGEN_RESPONSE_LATE	HALLMARK_ESTROGEN_RESPONSE_LATE	190	-0.286622	-1.33873	0.0185242	0.0421005	0.0212718	3115	tags=29%, list=19%, signal=24%	5979/2707/56603/8140/4681/11187/7177/8416/7134/5577/9314/11145/1952/8645/3880/7074/3993/51195/3918/57758/6768/11001/6566/22824/58495/771/3860/11098/7517/6820/5364/57419/26353/12/1152/8900/64065/2317/6990/23650/9536/5733/7022/2582/960/2353/6446/2171/7538/9022/2810/857/6280/11012/5655
HALLMARK_IL6_JAK_STAT3_SIGNALING	HALLMARK_IL6_JAK_STAT3_SIGNALING	86	-0.337863	-1.42067	0.0215513	0.0463635	0.0234258	3886	tags=37%, list=24%, signal=29%	2921/7097/929/3561/1326/867/3690/3594/5770/3574/1439/4050/23533/6772/8809/1435/3601/3563/4615/3725/10379/3553/1441/3554/1230/578/3459/64109/960/6773/948/2919
HALLMARK_COAGULATION	HALLMARK_COAGULATION	124	-0.308442	-1.37193	0.0222545	0.0463635	0.0234258	3557	tags=30%, list=22%, signal=24%	717/5175/4035/164656/3690/7078/4312/462/715/4319/8609/5340/732/712/9615/1675/1508/22933/1465/4314/5055/11098/378/3426/5641/5054/5627/4485/3172/2811/7057/1512/4318/11202/5328/5327/2152
HALLMARK_ESTROGEN_RESPONSE_EARLY	HALLMARK_ESTROGEN_RESPONSE_EARLY	192	-0.285904	-1.33767	0.0232441	0.0464882	0.0234888	3546	tags=30%, list=22%, signal=24%	403/84187/56944/7052/79875/54463/3487/2194/5979/56603/22996/8140/4681/64798/8416/9314/10514/794/11145/1952/54898/8645/2697/3880/7074/51195/5366/11001/6566/863/6513/58495/771/23254/64919/3983/4477/3860/11098/6820/57419/26353/2274/5029/2317/6990/9536/7022/960/2353/744/9022/7739/1366/3866/2810/5655/360

## Sheet: Hallmark.NSCLC.Immune.R.vs.NR
# Significant GSEA results (Hallmark pathway) between NSCLC Immune responder vs non-responder
ID	Description	setSize	enrichmentScore	NES	pvalue	p.adjust	qvalue	rank	leading_edge	core_enrichment
HALLMARK_MYC_TARGETS_V1	HALLMARK_MYC_TARGETS_V1	198	0.50519	2.62839	8.58963e-18	4.29481e-16	3.1646e-16	2982	tags=40%, list=18%, signal=33%	6175/6187/10399/1982/9045/26354/6193/5691/5690/6194/4953/6188/6141/10935/5093/6204/10549/3939/328/2091/3326/821/1933/26135/6164/4673/5682/26986/5478/5902/4171/3615/10146/7419/6146/23435/23196/7307/6128/8761/3068/8894/5687/3178/6426/10155/6418/2107/4869/10236/7965/10574/3837/22916/7324/5683/65005/9377/4085/52/7555/51690/54107/7913/57819/56910/4609/4175/1176/11331/5709/5230/10971/7514/3183/5901/642…
HALLMARK_ALLOGRAFT_REJECTION	HALLMARK_ALLOGRAFT_REJECTION	189	0.413818	2.12514	9.58638e-10	2.39659e-08	1.76591e-08	3182	tags=37%, list=19%, signal=30%	4283/4318/6203/10563/3624/973/6223/6133/3122/3117/6189/822/7076/7321/5917/10225/3109/3932/972/916/6170/3683/896/3059/3702/50852/920/6890/6772/2634/3460/1615/5777/7453/3111/207/1984/5579/1520/4869/567/5699/602/7124/56253/10261/3383/3105/4689/4050/672/914/7042/5788/3561/8661/7040/3578/915/355/7163/961/4065/6363/3455/6885/2316/9734/7903/5551
HALLMARK_PROTEIN_SECRETION	HALLMARK_PROTEIN_SECRETION	94	0.447122	2.05992	1.99499e-06	3.32498e-05	2.44999e-05	3254	tags=44%, list=20%, signal=35%	81611/6647/6845/3382/8775/3998/10959/8417/22872/11316/8729/10067/1075/967/164/372/2581/5066/8675/2778/1213/11079/10282/4074/8615/375/3482/51614/1315/3920/1173/259230/26286/8082/1176/11311/7163/1211/1182/8674/9805
HALLMARK_COMPLEMENT	HALLMARK_COMPLEMENT	181	0.341265	1.76475	2.07014e-05	0.000207014	0.000152537	2336	tags=30%, list=14%, signal=26%	2335/1508/341/3988/4048/7076/8754/59345/51548/3932/5265/10938/9097/475/2885/714/9986/5531/715/4179/6714/5341/3303/1075/3660/5054/55619/2207/710/2783/283/3659/2764/1520/1509/1512/868/5216/836/718/716/5290/3003/1519/3958/7980/2534/7941/3920/5698/91133/11108/23348/5294/2815
HALLMARK_MTORC1_SIGNALING	HALLMARK_MTORC1_SIGNALING	195	0.337703	1.75641	2.06089e-05	0.000207014	0.000152537	2744	tags=30%, list=17%, signal=26%	26471/10135/226/5163/4048/23062/6917/51377/7323/7184/6745/7037/5464/10437/3939/821/27230/10097/5478/900/1075/4171/30001/7494/7852/81873/6184/7453/5693/23165/5684/8894/2729/4783/2107/6503/2821/4074/8615/56902/23657/51569/51382/8553/54541/811/6510/7167/2936/9695/5052/10797/10212/3992/1026/2965/5861/5230/7296
HALLMARK_INTERFERON_GAMMA_RESPONSE	HALLMARK_INTERFERON_GAMMA_RESPONSE	196	0.316186	1.64969	3.55159e-05	0.000295966	0.00021808	2888	tags=30%, list=18%, signal=25%	4283/10135/3117/6648/55024/57823/81030/3627/5690/3601/22914/7130/94240/972/10437/256586/952/715/5771/6890/3660/6772/5142/710/3695/196410/5777/7453/3669/5684/84166/3659/9688/567/4502/5699/836/716/5683/3383/3123/3105/7127/8869/5720/5698/1240/10797/9961/8082/10124/1026/629/84159/25939/355/694/29126
HALLMARK_OXIDATIVE_PHOSPHORYLATION	HALLMARK_OXIDATIVE_PHOSPHORYLATION	198	0.328114	1.7071	4.28168e-05	0.000305834	0.000225352	3637	tags=36%, list=22%, signal=28%	291/10975/1340/1327/3945/3418/9296/513/7381/4694/10935/4704/9617/521/1892/3420/4702/293/3939/4835/29088/5018/7419/528/292/1347/27089/10476/10632/8402/7386/4710/38/788/2821/1528/498/4976/2108/9377/51382/34/4709/64960/2110/1632/3419/539/517/4259/1351/54205/8604/2879/11331/509/9550/6391/4706/4711/1345/26521/5162/1337/9167/3030/7417/1666/515/4129/1349
HALLMARK_ADIPOGENESIS	HALLMARK_ADIPOGENESIS	193	0.285065	1.47803	0.00155686	0.00973035	0.00716973	3311	tags=31%, list=20%, signal=25%	226/10975/5468/5209/7905/10935/6647/4189/51/1892/7532/128338/369/348/29088/6453/29979/1580/27089/7423/10400/10580/112/64225/84173/57017/718/6239/11194/6576/34/5495/6510/58472/3419/8491/2040/1652/134147/539/4259/1351/84522/2879/6342/8082/1031/10124/6391/1282/23788/4958/23786/4706/9370/29103/415116/51635/10113/1337
HALLMARK_UNFOLDED_PROTEIN_RESPONSE	HALLMARK_UNFOLDED_PROTEIN_RESPONSE	110	0.337391	1.6059	0.0024766	0.0137589	0.0101381	2471	tags=28%, list=15%, signal=24%	10954/10525/6208/9709/58477/7184/4189/6745/6734/1054/27230/22872/2081/30001/7494/60559/4869/7422/9451/1974/10605/54541/811/5832/28972/167227/467/9695/7534/55466/10797

## Sheet: KEGG.NSCLC.R.vs.NR
# Significant GSEA results (KEGG pathway) between NSCLC responder vs non-responder
ID	Description	setSize	enrichmentScore	NES	pvalue	p.adjust	qvalue	rank	leading_edge	core_enrichment
hsa03010	Ribosome	128	0.84189	3.94074	2.36762e-58	8.38136e-56	6.77886e-56	741	tags=62%, list=5%, signal=59%	6165/6222/6187/6133/6137/6152/6175/6207/6194/6181/6203/6189/6169/6232/6233/6229/7311/6223/9349/6143/6160/6173/6136/6156/200916/6206/6124/6208/6209/6201/6205/6158/6202/6193/6142/6217/6191/25873/6159/6235/6157/6188/11224/6218/6224/6210/6234/6155/6168/6228/6141/6167/6204/6227/9045/6230/4736/6164/6170/6138/23521/6139/6132/6128/6135/6161/6130/6171/6154/6176/6129/6125/6166/9553/6144/55168/51065/2197/61…
hsa05171	Coronavirus disease - COVID-19	208	0.662959	3.32469	1.30763e-38	2.3145e-36	1.87198e-36	741	tags=40%, list=5%, signal=39%	6165/6222/6187/6133/6137/6152/6175/6207/6194/6181/6203/6189/6169/6232/6233/6229/7311/6223/9349/6143/6160/6173/6136/6156/200916/6206/6124/6208/6209/6201/6205/6158/6202/6193/6142/6217/6191/25873/6159/6235/6157/6188/11224/6218/6224/6210/6234/6155/6168/6228/6141/6167/6204/6227/9045/6230/4736/6164/6170/6138/23521/6139/6132/6128/6135/6161/5291/6130/6171/6154/6176/6129/6125/6166/6144/5601/5579/3627/7124…
hsa05016	Huntington disease	279	0.476153	2.47278	2.3123e-18	2.72852e-16	2.20683e-16	2747	tags=39%, list=17%, signal=33%	5717/7381/6647/1340/291/1327/5691/4711/10975/5693/7419/5708/539/4715/27089/509/517/5438/6648/4694/1345/5978/10476/4702/7386/1173/5601/30849/5683/9377/10105/1213/5439/4697/3708/25942/5690/5701/9167/4706/8408/55081/5692/7979/7416/5682/1347/5437/1351/7019/2081/292/5719/5685/7417/5687/54205/3766/498/163/5705/126328/4710/5432/6391/440567/84790/522/5709/3800/55967/513/83544/64764/347733/5684/4698/2877/…
hsa05208	Chemical carcinogenesis - reactive oxygen species	196	0.521612	2.57146	9.48921e-17	8.39795e-15	6.79228e-15	2961	tags=47%, list=18%, signal=39%	8644/1645/7381/2052/6647/1646/7422/1545/1340/291/1327/4257/4711/10975/4233/7419/5291/10000/539/4715/27089/509/517/6648/4694/1345/10476/4702/7386/5601/9377/10105/5290/3845/4697/9167/4706/5879/9446/207/7416/1347/1351/10327/1728/292/7417/498/126328/5728/4710/6391/6655/440567/52/522/5587/2885/55967/513/4698/5337/1349/4704/5295/4717/23683/4709/9020/873/518/1337/4728/2946/6389/1350/4708/54539/369/29796…
hsa05012	Parkinson disease	236	0.478508	2.43275	1.30577e-15	9.24487e-14	7.47727e-14	2758	tags=41%, list=17%, signal=34%	5717/6233/7311/7381/7345/6647/7295/1340/291/1327/805/5691/4711/10975/5693/7419/5708/539/4715/27089/509/517/4694/1345/10476/2778/4702/7386/5601/5683/9377/10105/7922/4697/3708/5690/5701/9167/4706/5692/7979/7416/5682/1347/1351/4137/2081/292/5719/5685/7417/5687/54205/498/5705/126328/4710/6391/440567/84790/522/5709/3800/55967/513/7327/347733/5684/4698/1349/4704/51465/7494/4717/4709/518/1337/4728/25828…
hsa05020	Prion disease	239	0.459792	2.33381	2.35516e-14	1.38954e-12	1.12386e-12	2747	tags=40%, list=17%, signal=34%	5717/7381/6647/1340/291/1327/5691/4711/10975/5693/7419/5708/5291/539/4715/27089/509/517/4694/1345/10476/4702/7386/5601/5683/7124/9377/10105/5290/4697/3708/5690/5701/9167/4706/5879/5692/7979/7416/5682/3312/1347/1351/3304/292/5719/5685/7417/5687/54205/498/5705/126328/4710/6391/440567/84790/3303/522/5709/3800/55967/513/64764/5534/347733/5684/4698/1349/4704/5295/4717/4709/518/1337/4728/81027/6389/135…
hsa04141	Protein processing in endoplasmic reticulum	165	0.501014	2.42058	1.36667e-12	6.91145e-11	5.58999e-11	3414	tags=49%, list=21%, signal=39%	3326/7095/79139/6746/3320/821/9709/6747/3998/4121/7323/51726/81567/5601/746/10484/6184/10525/23480/7321/6748/22872/7184/258010/10952/6745/10130/3312/5887/27248/2081/3304/64374/51128/29927/29979/3303/91319/596/30001/54431/7327/11253/201595/56681/23471/6400/51465/80267/7494/9601/7322/55829/3703/80700/10960/5589/6185/10113/54788/7353/4287/3309/468/10961/11231/5602/4780/5611/9871/3305/1603/85479/8454…
hsa00190	Oxidative phosphorylation	117	0.554197	2.57036	4.01753e-12	1.77776e-10	1.43785e-10	2747	tags=49%, list=17%, signal=41%	7381/9296/1340/1327/4711/10975/5464/539/4715/27089/509/517/4694/1345/10476/4702/523/7386/9377/521/4697/9550/9167/4706/1347/1351/527/54205/498/126328/4710/6391/9551/10632/440567/522/55967/513/4698/1349/4704/4717/4709/1353/518/1337/4728/6389/1350/4708/54539/29796/4701/8992/1329/4731/4729
hsa05014	Amyotrophic lateral sclerosis	327	0.396289	2.09208	6.87033e-12	2.70233e-10	2.18565e-10	2800	tags=33%, list=17%, signal=28%	5717/7381/6647/1340/79139/1327/5691/4711/10975/5693/5217/5708/539/4715/27089/509/517/4694/1345/10476/4702/23165/7386/30849/5683/3178/7124/9377/4697/5690/5701/400916/9167/4706/5879/8408/5692/7979/7416/5682/1347/1351/53371/2081/283/5719/5685/5687/54205/498/4218/5705/126328/4710/6391/29979/440567/84790/596/522/5709/3800/55967/513/5861/83544/5216/5534/347733/5684/4698/2877/1349/55746/26100/4704/9782/…
hsa05010	Alzheimer disease	342	0.378381	2.00734	1.6155e-10	5.71889e-09	4.62545e-09	2747	tags=32%, list=17%, signal=28%	5717/7381/1340/291/1327/805/5691/4711/10975/5693/7419/5708/5291/10000/539/4715/27089/509/517/4694/1345/10476/4702/8851/7386/5601/30849/5683/7124/9377/10105/5290/3845/7922/4697/3708/5690/5701/7473/9167/4706/8408/5692/7979/207/7416/5682/1347/1351/4137/2081/292/5719/5685/55851/7417/5687/54205/498/5705/126328/4710/6391/440567/84790/27123/25825/3416/522/5709/3800/55967/513/5534/347733/5684/4698/51107/…
hsa05022	Pathways of neurodegeneration - multiple diseases	430	0.341126	1.85964	4.48845e-10	1.44447e-08	1.16829e-08	2879	tags=29%, list=18%, signal=24%	5717/6233/7311/7381/7345/6647/1340/291/79139/1327/805/5691/4711/10975/5693/7419/5708/539/4715/27089/509/517/4694/1345/10476/4702/8851/7386/5601/30849/5579/5683/7124/9377/10105/3845/4697/3708/5690/5701/7473/9167/4706/5879/8408/55081/5692/7979/7416/5682/1347/1351/4137/2081/292/5719/5685/7417/5687/54205/498/4218/5705/126328/4710/6391/440567/84790/27123/596/522/5709/3800/55967/513/5861/83544/7327/553…
hsa05415	Diabetic cardiomyopathy	179	0.451821	2.21934	5.40766e-10	1.59526e-08	1.29025e-08	2747	tags=41%, list=17%, signal=35%	7381/1340/291/1327/4711/10975/7419/5291/10000/539/4715/27089/509/517/4694/1345/10476/4702/7386/5601/5579/2936/9377/10105/5290/4697/1281/9167/4706/5879/207/7416/2539/1347/1351/292/7417/5501/498/126328/5728/4710/6391/440567/522/55967/513/4698/1349/4704/5295/25874/5161/4717/4709/4318/518/23236/1337/4728/1277/6389/487/4087/1350/4708/54539/29796/7046/4701/1329/5602/4731/4729
hsa04080	Neuroactive ligand-receptor interaction	254	-0.420006	-2.02753	7.32142e-10	1.99368e-08	1.61249e-08	5202	tags=47%, list=32%, signal=33%	57152/1241/8811/7067/4828/11255/2905/5368/5645/4923/4986/151/2693/79924/51738/64106/9294/5028/3814/5724/719/4142/286530/2901/3061/5032/2898/2359/2550/8484/122042/183/2695/5023/1140/113091/147/6752/84634/6343/90226/59350/1816/2696/1146/1141/2900/2890/4159/3972/148/135/1443/624/6753/56923/4157/1268/2564/1143/5739/2742/9287/3356/5746/5025/51052/6754/7434/5646/8698/2565/64111/2797/122876/3358/4829/29…
hsa04714	Thermogenesis	204	0.42362	2.111	1.112e-09	2.81178e-08	2.27417e-08	2747	tags=39%, list=17%, signal=33%	6194/7381/1340/1327/4711/10975/539/4715/27089/509/517/4694/1345/10476/2778/4702/7386/9377/28958/521/3845/6595/86/4697/9167/4706/1347/1351/55811/6603/108/6009/498/284184/126328/4710/6391/2180/9551/6655/10632/440567/522/2885/55967/513/64764/55471/4698/1349/4704/84987/493753/5468/55744/4717/4709/1353/51548/6598/518/6597/4881/1337/4728/6389/1350/4708/54539/29796/6599/29078/4701/51780/1329/116228/4731…
hsa05322	Systemic lupus erythematosus	110	0.505685	2.3067	9.12521e-09	2.15355e-07	1.74179e-07	2358	tags=40%, list=14%, signal=34%	3119/8345/8351/8339/8355/8367/8358/8970/8357/8334/8347/8968/3017/8365/333932/8338/8335/3115/7124/8364/3117/8290/3122/8340/8360/8969/3020/94239/8362/3012/3013/317772/8336/8331/8294/554313/3015/8346/1511/8343/8366/85235/3021/3109
hsa05034	Alcoholism	161	0.426027	2.06145	4.6558e-08	1.0301e-06	8.33144e-07	2345	tags=35%, list=14%, signal=30%	8345/8351/8339/8355/8367/805/8358/8970/8357/8334/84152/8347/8968/3017/8365/333932/2778/8338/8335/8364/3845/2030/59345/8290/8340/9734/2790/2783/8360/8969/3020/5501/55315/94239/8362/6655/2787/3012/3013/2885/8841/64764/317772/8336/8331/8294/554313/3015/8346/8343/8366/2791/85235/627/369/3021
hsa03050	Proteasome	44	0.631593	2.41165	1.24921e-07	2.60129e-06	2.10393e-06	1572	tags=41%, list=10%, signal=37%	5717/5691/5693/5708/5683/5720/5690/5701/5692/7979/5682/5719/5685/51371/5687/5705/5709/5684
hsa00010	Glycolysis / Gluconeogenesis	58	0.570673	2.33	2.20391e-07	4.10623e-06	3.32112e-06	3284	tags=45%, list=20%, signal=36%	3945/226/2821/230/125/3939/7167/5230/5213/10327/5315/128/2203/221/2645/5161/131/218/5211/84532/3098/3099/501/5162/224/2027
hsa05017	Spinocerebellar ataxia	133	0.445872	2.08947	2.14986e-07	4.10623e-06	3.32112e-06	1830	tags=29%, list=11%, signal=26%	5717/291/5691/5693/7419/5708/5291/10000/4976/5601/30849/5579/5683/10105/5290/3708/5690/5701/25814/23369/8408/5692/7979/207/7416/5682/2081/292/5719/5685/7417/5687/54205/5705/5709/5684/26100/5295/7494
hsa04613	Neutrophil extracellular trap formation	164	0.411	1.98316	3.72497e-07	6.59319e-06	5.33259e-06	2055	tags=32%, list=13%, signal=29%	8345/8351/8339/8355/8367/291/8358/8970/8357/7419/8334/5291/10000/8347/8968/3017/8365/333932/8338/8335/5579/8364/10105/5290/8290/8340/5879/9734/207/7416/8360/8969/3020/292/7417/94239/3683/8362/3146/3012/3013/8841/317772/5295/8336/8331/8294/554313/23236/3015/8346/1511/8343
hsa04060	Cytokine-cytokine receptor interaction	260	-0.381759	-1.84635	7.78644e-07	1.31257e-05	1.06161e-05	2984	tags=31%, list=18%, signal=26%	246778/133396/27178/6374/53833/3577/1443/7048/1236/56477/958/3554/3459/10344/149233/768211/26525/643/8764/84957/8784/9466/1237/64806/6376/8718/2658/85480/3563/3456/8741/8740/8995/2056/1232/3579/3553/3559/3586/6348/8797/9518/1437/3443/1438/3552/1524/3606/5196/27242/650/6361/56300/8808/3557/4352/58191/1230/50616/6346/3567/64109/2829/3570/943/58985/6362/729230/4803/3556/8771/652/7043/2919/1441/9966/…
hsa04932	Non-alcoholic fatty liver disease	146	0.412501	1.97015	1.22814e-06	1.97619e-05	1.59835e-05	2747	tags=38%, list=17%, signal=32%	7381/1340/1327/4711/10975/5291/10000/4715/27089/4694/1345/4702/7386/5601/7124/9377/5290/4697/9167/4706/5879/207/1347/1351/2081/10062/54205/126328/4710/6391/440567/51094/55967/4698/1349/4704/5295/5468/7494/4717/4709/1337/4728/8660/6389/1350/4708/54539/29796/468/4701/1329/5602/4731/4729
hsa03040	Spliceosome	128	0.409853	1.91845	1.22057e-05	0.000187862	0.000151943	2855	tags=34%, list=17%, signal=29%	11157/51729/51639/23658/10713/3178/22916/25766/5093/6633/4809/6426/3183/3312/3304/6635/10523/6434/6636/23350/51691/55110/3303/7307/11325/25804/10907/11338/57819/8896/153527/51690/3190/8683/84991/3192/8175/220988/6637/57461/9879/6427/4670/3305
hsa04066	HIF-1 signaling pathway	103	0.434422	1.95999	1.37473e-05	0.000202772	0.000164002	3284	tags=36%, list=20%, signal=29%	3945/6194/226/2064/7037/7422/230/5291/10000/5163/3939/54583/5579/5290/3460/7076/5230/6923/5213/207/5209/596/5295/5161/112398/5211/1027/1978/5595/3162/3098/3099/1950/1977/208/5162/2027
hsa03082	ATP-dependent chromatin remodeling	108	0.413445	1.89013	5.56789e-05	0.000788413	0.00063767	3589	tags=38%, list=22%, signal=30%	8334/51377/10467/23506/8338/8335/6595/86/8467/8969/6603/54815/26122/54107/94239/10933/29994/3012/3013/317772/8336/57459/8331/8099/6598/6597/9112/3015/10902/10263/85235/6599/54108/6944/9275/8295/64769/57634/7528/27443/6594
hsa03060	Protein export	29	0.615164	2.10571	9.74453e-05	0.00132676	0.00107308	3522	tags=69%, list=21%, signal=54%	7095/58477/5018/60559/23480/10952/9789/90701/6731/29927/51608/7485/6726/3309/11231/28972/23478/6734/6727/439
hsa05230	Central carbon metabolism in cancer	68	0.43043	1.80264	0.00042124	0.00552293	0.00446695	3186	tags=41%, list=19%, signal=33%	3945/2064/4233/5291/10000/3418/5163/3939/5290/3845/5213/207/2539/5728/2744/5315/5295/2645/4609/5161/51548/5211/4914/5595/3098/3099/208/5162
hsa05131	Shigellosis	227	0.30885	1.56953	0.000478732	0.00605254	0.0048953	3271	tags=32%, list=20%, signal=26%	6233/7311/8351/8355/8358/8357/5217/5291/10000/11335/8968/333932/375/7323/10552/55752/5601/30849/10094/7124/5290/3708/8290/7321/5879/10627/10096/207/7416/1729/3020/10097/54205/664/10801/10109/3059/7307/596/10095/5216/4735/23118/26100/5295/7322/57180/23236/51196/114548/826/3021/7335/10092/5595/7336/7188/5602/10093/989/8878/2308/3098/653604/3099/27128/8454/382/208/81631/6885/257397/7414
hsa04260	Cardiac muscle contraction	67	0.426896	1.7829	0.00104949	0.012811	0.0103616	2846	tags=37%, list=17%, signal=31%	7381/1340/1327/10975/27089/1345/7386/9377/9167/1347/1351/3270/781/440567/27092/444/6546/1349/1337/487/1350/29796/1329/482/478
hsa04657	IL-17 signaling pathway	87	-0.405309	-1.68037	0.00161716	0.0190825	0.015434	1853	tags=25%, list=11%, signal=23%	64806/225689/10758/9641/3727/8517/4322/3553/1437/3725/6361/6300/4312/3567/8061/2919/6372/6280/2353/6278/4314/6279
hsa00140	Steroid hormone biosynthesis	37	0.496893	1.81342	0.00203359	0.0232223	0.0187822	815	tags=22%, list=5%, signal=21%	8644/1645/1646/1545/79644/51170/7923/79799
hsa04610	Complement and coagulation cascades	69	-0.432572	-1.71857	0.00241735	0.0267419	0.0216289	2842	tags=29%, list=17%, signal=24%	624/2159/717/11326/81494/7450/3426/3684/5055/462/10544/727/732/5328/2151/1378/5340/3053/5327/2152
hsa01521	EGFR tyrosine kinase inhibitor resistance	78	0.376279	1.61677	0.00285518	0.0306283	0.0247722	3211	tags=32%, list=20%, signal=26%	6194/2064/7422/4233/5291/10000/5579/5290/3845/56034/207/5728/6655/596/2885/5295/2247/369/1978/5595/1950/6654/1977/208/3717
hsa00620	Pyruvate metabolism	40	0.472642	1.7673	0.00320367	0.0333559	0.0269783	3514	tags=48%, list=21%, signal=37%	3945/125/3939/31/10327/5315/128/5161/131/2739/4191/197257/84532/501/5162/224/4200/3029/9380
hsa04061	Viral protein interaction with cytokine and cytokine receptor	91	-0.397767	-1.66473	0.00345935	0.0349888	0.028299	2926	tags=35%, list=18%, signal=29%	27178/6374/53833/3577/1236/56477/10344/643/8764/1237/6376/8740/1232/3579/3559/3586/6348/8797/1524/3606/5196/6361/1230/6346/2829/3570/58985/6362/729230/2919/6367/6372
hsa05150	Staphylococcus aureus infection	74	-0.409992	-1.64458	0.0037946	0.0373136	0.0301793	3020	tags=31%, list=18%, signal=25%	162605/3886/8689/717/3860/414325/192666/3880/3884/3426/3684/9103/3586/2357/3882/727/1672/5340/3118/3868/3866/3861/3858
hsa04612	Antigen processing and presentation	62	0.401158	1.64272	0.00410261	0.039252	0.0317471	1352	tags=23%, list=8%, signal=21%	3119/3326/3320/821/5720/3115/7124/3117/3122/3312/3304/3823/4801/3303
hsa00513	Various types of N-glycan biosynthesis	36	0.463704	1.68985	0.00433178	0.040354	0.0326383	4627	tags=42%, list=28%, signal=30%	4121/746/6184/11253/2530/201595/3703/6185/1603/7991/3074/10195/8703/4124/85365
hsa05146	Amoebiasis	96	-0.377872	-1.58163	0.00455497	0.0407688	0.0329739	2595	tags=31%, list=16%, signal=26%	911/3554/3909/913/3918/5293/5331/384/8503/3910/3315/22798/87/3684/2769/3553/3586/1437/383/732/5568/338382/3913/3911/3914/7043/2919/5275/6318/6317
hsa01200	Carbon metabolism	107	0.338241	1.54461	0.00460664	0.0407688	0.0329739	3395	tags=35%, list=21%, signal=28%	226/2821/230/6888/7086/3418/7167/26007/1892/5230/5213/5226/2539/51/5096/6391/414328/5315/128/2203/2645/5161/5211/4191/6389/84532/6472/283871/1431/3098/29968/3099/5162/4200/2027/5095/5631
hsa00051	Fructose and mannose metabolism	31	0.494803	1.71677	0.004989	0.0409918	0.0331542	3298	tags=39%, list=20%, signal=31%	226/230/7167/26007/5213/5209/2203/5211/231/3098/3099/55556
hsa04750	Inflammatory mediator regulation of TRP channels	88	-0.384467	-1.59861	0.00477013	0.0409918	0.0331542	3361	tags=40%, list=20%, signal=32%	5578/109/5608/8398/5332/624/3710/3709/3554/3356/1573/5581/5293/5331/815/3358/8503/239/113/196883/5606/3553/79054/51806/163688/5568/6300/2150/8605/59341/5029/4803/3556/5734/123745
hsa04145	Phagosome	136	0.31694	1.48925	0.00509502	0.0409918	0.0331542	1570	tags=16%, list=10%, signal=15%	729238/653509/3119/7037/9296/821/7060/523/3115/9550/3117/23480/3122/5879/10952/527/7058/7879/29927/84790/4074/347733
hsa05203	Viral carcinogenesis	189	0.292485	1.43837	0.00489715	0.0409918	0.0331542	2238	tags=22%, list=14%, signal=19%	8345/8339/8367/27044/5902/8970/7337/7419/5291/8347/3017/8365/7532/9261/1029/8364/5290/3845/85477/8340/5879/9734/10971/896/8360/983/8362/2885/8841/64764/5315/5295/1739/2965/8294/554313/1030/8346/8343/8366/3190
hsa05110	Vibrio cholerae infection	48	0.433248	1.69598	0.00591282	0.0465142	0.0376207	1411	tags=25%, list=9%, signal=23%	9296/10945/2778/375/523/11014/9550/23480/10952/527/29927/30001

## Sheet: KEGG.NSCLC.Tumor.R.vs.NR
# Significant GSEA results (KEGG pathway) between NSCLC Tumor responder vs non-responder
ID	Description	setSize	enrichmentScore	NES	pvalue	p.adjust	qvalue	rank	leading_edge	core_enrichment
hsa03010	Ribosome	128	0.799073	3.63192	1.26336e-47	4.47231e-45	3.56402e-45	1830	tags=71%, list=11%, signal=64%	6165/6187/6194/9349/6136/6133/6222/6137/6152/6181/6189/6229/6207/6169/200916/6173/6157/6233/6160/25873/6143/6201/6232/6156/6124/6208/6206/6175/6235/6223/7311/6155/11224/6142/6209/6193/6234/6188/6158/6205/6202/6210/6203/6218/6224/6217/6167/6141/6204/6129/6168/6164/6191/6228/6159/4736/6170/6230/6128/63875/6138/6150/6139/6166/6130/6171/9045/10573/6154/6144/23521/6132/65008/6227/6176/6161/6147/6135/2…
hsa05171	Coronavirus disease - COVID-19	208	0.608628	2.9571	6.09313e-28	1.07848e-25	8.59453e-26	1053	tags=39%, list=6%, signal=37%	6165/6187/6194/9349/6136/6133/6222/6137/6152/6181/6189/6229/6207/6169/200916/6173/6157/6233/6160/25873/6143/6201/6232/6156/6124/6208/6206/6175/6235/6223/7311/6155/11224/6142/6209/6193/6234/6188/6158/6205/6202/6210/6203/6218/6224/6217/6167/6141/6204/6129/6168/6164/6191/6228/6159/4736/6170/6230/6128/6138/6139/6166/5601/6130/3454/6171/9045/6154/6144/23521/6132/6227/5595/7124/6176/6161/5290/6147/5579…
hsa05208	Chemical carcinogenesis - reactive oxygen species	196	0.517525	2.50698	3.01687e-15	3.5599e-13	2.83691e-13	2722	tags=43%, list=17%, signal=37%	8644/1645/1728/1646/7381/2052/4257/7422/4233/6647/4711/4697/509/1345/539/517/5601/7419/522/27089/4717/1340/1950/4701/7416/9167/10000/1327/1545/2947/10476/2946/4706/9377/7386/5595/4708/5290/6655/4729/291/6389/3845/5291/7417/873/1571/5587/5879/1350/23683/5602/10975/2938/4702/1351/54539/4715/4698/126328/4694/4728/2941/6654/6391/440567/5781/514/1349/207/4716/1347/29796/498/5728/4695/518/51079/292/153…
hsa05016	Huntington disease	279	0.456916	2.31607	5.46159e-15	4.83351e-13	3.85186e-13	3070	tags=39%, list=19%, signal=33%	5717/7381/6647/5439/4711/4697/509/1345/539/517/5432/5693/7979/5701/1769/5601/7419/522/5438/5708/163/3800/27089/4717/1340/1173/4701/7416/9167/5978/1327/10476/5719/5691/81027/4706/5437/5683/9377/7386/25942/23236/5692/4708/4729/5685/291/6389/1213/7417/30849/5705/64764/1350/5602/10975/4702/1351/54539/4715/8408/4698/126328/5431/4694/4728/2877/627/3708/54205/6391/440567/9586/2776/5713/514/1349/83544/34…
hsa05012	Parkinson disease	236	0.472565	2.33245	4.30507e-14	3.04799e-12	2.42897e-12	2718	tags=39%, list=17%, signal=33%	5717/7345/7381/6233/7311/6647/805/4711/7295/4697/509/1345/539/517/5693/7979/5701/5601/7419/522/5708/3800/27089/4717/1340/4701/7416/9167/1327/2778/10476/5719/5691/81027/4706/5683/9377/7386/5692/4708/57181/4729/5685/291/6389/7417/5705/1350/5602/10975/4702/1351/54539/4715/4698/7327/126328/4694/4728/27429/3708/54205/6391/817/440567/10131/5713/514/7922/1349/3309/347688/84790/4716/9627/1347/5709/29796/…
hsa00190	Oxidative phosphorylation	117	0.560984	2.51486	2.01867e-12	1.19102e-10	9.4913e-11	2808	tags=49%, list=17%, signal=41%	7381/4711/4697/509/1345/539/517/9296/522/27089/4717/1340/4701/9167/1327/5464/1353/10476/9550/527/4706/523/9377/7386/4708/4729/6389/9551/1350/10975/4702/1351/54539/27068/4715/4698/126328/4694/4728/54205/6391/440567/514/1349/521/4716/1347/29796/498/4695/518/51079/8992/4700/4710/127124/1337
hsa05020	Prion disease	239	0.430383	2.12282	8.70177e-11	4.40061e-09	3.50688e-09	3054	tags=40%, list=19%, signal=33%	5717/7381/6647/4711/4697/509/1345/539/517/5693/7979/5701/5601/7419/522/5708/3800/27089/4717/1340/1958/4701/7416/9167/1327/10476/5719/5691/81027/4706/5683/9377/7386/5692/5595/7124/4708/5290/4729/5685/291/6389/5291/7417/5705/64764/5879/1350/5602/10975/4702/1351/54539/4715/4698/126328/4694/4728/3304/3708/54205/6391/440567/9586/5713/514/5530/1349/3309/347688/84790/4716/1347/5709/29796/498/4685/4695/5…
hsa04060	Cytokine-cytokine receptor interaction	260	-0.417366	-2.05176	1.07348e-09	4.75016e-08	3.78544e-08	2970	tags=33%, list=18%, signal=28%	3593/149233/3574/8807/6355/6367/1439/1896/4050/55801/27178/3976/26525/8740/6357/9518/50604/2688/2833/6370/55504/56477/1443/3590/6362/1235/2658/4982/64806/3456/84818/3567/7042/9573/84957/10344/4352/9466/90865/57007/8771/53833/8809/1435/3601/3570/3563/56300/768211/6348/1232/8784/1237/3553/1441/7048/6374/133396/85480/2829/3554/7292/1230/3443/943/9966/3459/8808/64109/920/4803/50616/58191/8600/8718/63…
hsa05415	Diabetic cardiomyopathy	179	0.455866	2.16656	1.43344e-09	5.63818e-08	4.49311e-08	2713	tags=41%, list=17%, signal=34%	7381/4711/2539/4697/509/1345/539/517/5601/7419/522/27089/4717/1340/4701/7416/9167/2936/10000/1327/10476/1281/4706/9377/7386/23236/4708/5290/4729/5579/291/6389/5291/7417/5501/5879/1350/5602/10975/4702/1351/54539/4715/4698/126328/4694/4728/4087/5161/25874/6391/817/487/440567/142/514/1349/207/4716/1347/29796/498/5728/4695/518/51079/292/1535/1277/4700/5295/5166/4710
hsa04714	Thermogenesis	204	0.432511	2.09393	3.04745e-09	1.0788e-07	8.597e-08	3364	tags=42%, list=20%, signal=34%	6194/7381/4711/86/4697/509/1345/539/517/522/27089/4717/1340/4701/9167/1327/1353/2778/10476/116228/4706/9377/7386/6595/4708/6655/4729/6389/3845/29078/55811/64764/9551/1350/4881/6597/10975/4702/9658/28958/1351/54539/4715/55744/4698/84987/126328/5564/4694/4728/6654/6391/440567/9586/55818/6009/514/55471/1349/6603/521/4716/1347/29796/498/4695/518/51780/51079/108/64223/4700/148327/4710/388753/1337/1329…
hsa05010	Alzheimer disease	342	0.3716	1.91468	6.84756e-09	2.20367e-07	1.75612e-07	3055	tags=33%, list=19%, signal=27%	5717/7381/805/4711/4697/509/1345/539/517/8851/5693/7979/5701/5601/7419/522/5708/3800/27089/4717/1340/4701/7416/9167/10000/1327/10476/5719/25825/5691/81027/4706/5683/9377/7386/23236/5692/5595/7124/4708/5290/57181/4729/5685/291/351/6389/3845/23385/5291/7417/30849/5705/1350/5602/10975/4702/4040/1351/54539/4715/8408/4698/126328/4694/4728/55851/3708/54205/6391/487/440567/1857/2776/5713/514/5530/7922/1…
hsa05014	Amyotrophic lateral sclerosis	327	0.371053	1.90359	8.74435e-09	2.57958e-07	2.05569e-07	4130	tags=43%, list=25%, signal=33%	5717/7381/6647/4711/4697/79139/5217/509/1345/539/517/5693/7979/5701/1769/522/400916/5708/3800/27089/4717/1340/4701/7416/9167/1327/10476/5719/5691/81027/4706/5683/9377/7386/5692/23165/7124/4708/8878/4729/5685/6389/3178/30849/5705/5879/1350/53371/10975/4702/1351/54539/4715/8408/4698/126328/4694/4728/2877/54205/6391/440567/4218/5713/514/5530/1349/3309/83544/347688/84790/4716/1347/5709/29796/2733/498…
hsa05022	Pathways of neurodegeneration - multiple diseases	430	0.33026	1.74177	9.25007e-08	2.51887e-06	2.0073e-06	3070	tags=30%, list=19%, signal=25%	5717/7345/7381/6233/7311/6647/805/4711/4697/79139/509/1345/539/517/8851/5693/7979/5701/1769/5601/7419/522/5708/3800/27089/4717/1340/4701/7416/9167/1327/10476/5719/5691/81027/4706/5683/9377/7386/23236/5692/5595/7124/4708/8878/4729/5579/5685/291/351/6389/3845/7417/30849/5705/5879/1350/5602/10975/4702/4040/1351/54539/4715/8408/4698/7327/126328/4694/4728/27429/2877/627/3708/54205/6391/817/487/440567/…
hsa05322	Systemic lupus erythematosus	110	0.481296	2.15307	2.7569e-07	6.97101e-06	5.55525e-06	2380	tags=36%, list=14%, signal=31%	8968/8345/8351/8355/8290/8336/8365/8334/3017/333932/8358/8339/6741/8970/3013/8364/8338/8329/8367/8357/8347/7124/94239/8340/8346/8294/3020/3119/3012/8366/554313/3015/317772/8969/8332/653604/8343/8362/8369/8335
hsa00010	Glycolysis / Gluconeogenesis	58	0.564587	2.2362	9.49945e-07	2.24187e-05	1.78656e-05	3517	tags=48%, list=21%, signal=38%	3945/226/2821/125/230/7167/5213/5230/218/131/3939/5161/5232/128/5211/501/224/1738/2645/3098/669/5315/441531/221/5214/219/2203/83440
hsa04932	Non-alcoholic fatty liver disease	146	0.426558	1.99236	1.25551e-06	2.77782e-05	2.21367e-05	2994	tags=38%, list=18%, signal=31%	7381/4711/4697/1345/5601/27089/4717/1340/4701/9167/10000/1327/4706/9377/7386/7124/4708/5290/4729/6389/5291/1571/5879/1350/5602/10975/4702/1351/54539/4715/4698/126328/5564/4694/4728/54205/6391/440567/51094/3953/1349/207/51085/4716/1347/29796/4695/51079/4700/5295/4710/2081/1337/1329/10062
hsa05034	Alcoholism	161	0.406772	1.91872	2.29227e-06	4.77332e-05	3.80389e-05	2380	tags=34%, list=14%, signal=29%	84152/8968/8345/805/8351/8355/2030/8290/8336/8365/8334/3017/333932/8358/8339/8970/3013/8364/8338/2778/2791/8329/8367/8357/8347/5595/94239/9734/2790/8340/6655/3845/8346/8294/5501/3020/64764/3012/8366/6654/554313/627/3015/317772/8969/9586/8332/653604/8343/2783/8362/8369/55315/8335
hsa03050	Proteasome	44	0.584421	2.16694	5.99234e-06	0.000117849	9.39151e-05	3779	tags=52%, list=23%, signal=40%	5717/5693/7979/5701/5708/5719/5720/5691/5683/5692/5685/5705/5713/5709/5687/5682/5718/10213/51371/5702/5721/5690/5704
hsa03040	Spliceosome	128	0.41254	1.87506	1.65499e-05	0.00030835	0.000245726	5161	tags=52%, list=31%, signal=36%	51639/6636/6434/6633/23658/22916/6635/11157/6637/3183/3178/11325/51729/23350/4809/10907/8175/83443/3304/25804/6426/8449/25766/3190/3192/10523/51691/27316/220988/3305/9879/5093/10713/55110/3312/84991/153527/988/4670/8896/8683/57819/7307/6628/84321/57461/6432/6631/6629/9416/3303/10569/51690/51645/55660/9128/10189/6427/56949/55696/10594/8559/6627/2521/5356/84950
hsa04141	Protein processing in endoplasmic reticulum	165	0.378719	1.78596	1.98055e-05	0.000350558	0.000279362	4408	tags=47%, list=27%, signal=35%	3326/3320/79139/23480/7095/10484/5601/6746/5887/258010/10130/1603/10952/821/51726/6747/7991/6748/3998/9601/5602/6184/80267/51128/55829/7327/9532/11253/4121/3304/7353/746/64374/10960/56681/80700/9709/7323/6500/3309/22872/6048/54431/9871/5589/2081/9978/27248/3305/824/9632/3312/51619/8454/6185/6745/10113/468/7322/10294/29927/11231/7184/54788/85479/56893/100506742/29979/7321/5034/10961/30001/3303/561…
hsa05150	Staphylococcus aureus infection	74	-0.484691	-1.96398	2.91618e-05	0.000491584	0.000391747	3790	tags=39%, list=23%, signal=30%	390792/721/3872/717/353288/820/5724/727/3113/1828/192666/715/2357/3684/3880/3886/5340/712/1675/3882/3860/3118/3426/9103/1672/3866/3861/3868/3858
hsa04066	HIF-1 signaling pathway	103	0.427382	1.88646	5.78645e-05	0.000931092	0.000741994	2763	tags=32%, list=17%, signal=27%	3945/6194/2064/226/7037/7422/230/1950/10000/5213/6923/5230/5595/5290/3939/5579/5291/1978/54583/3460/5161/5232/1027/817/5211/207/1977/5163/3098/112399/1387/5295/9978
hsa04080	Neuroactive ligand-receptor interaction	254	-0.336047	-1.64834	6.53169e-05	0.00100531	0.000801141	4452	tags=36%, list=27%, signal=27%	113091/1268/84634/2899/59350/1142/90226/1910/57152/624/5739/728/8484/2890/4829/6750/8811/147/170589/51083/797/5645/1816/116444/5724/727/6866/9287/2902/1081/1141/8698/5025/2797/2357/2688/1906/2905/1443/5340/116/5746/5024/885/1146/148/10800/23566/2900/10316/2696/79924/2742/135/6863/5646/7433/5368/6754/1133/286530/2641/64111/2831/4157/4543/5734/2834/140/1140/2906/7434/56413/1241/53637/5029/552/12287…
hsa04622	RIG-I-like receptor signaling pathway	64	-0.473006	-1.87637	0.000105601	0.00155762	0.00124128	1991	tags=31%, list=12%, signal=28%	3456/7187/55593/841/8517/9755/5600/843/57506/1540/3661/54941/3443/64135/9641/6300/3665/79671/340061/9636
hsa05230	Central carbon metabolism in cancer	68	0.45782	1.87604	0.000131661	0.00186432	0.00148569	3531	tags=49%, list=22%, signal=38%	3945/2064/4233/2539/3815/10000/5213/5595/5290/3939/3845/5291/3418/5161/4916/5211/207/5728/5163/2645/3417/23410/3098/2744/5295/57103/5315/441531/4609/1956/4914/5214/5605
hsa05017	Spinocerebellar ataxia	133	0.381496	1.74386	0.000166058	0.00226095	0.00180176	2718	tags=32%, list=17%, signal=27%	5717/5693/7979/5701/5601/7419/5708/4976/7416/25814/10000/5719/5691/5683/23236/5692/5290/5579/5685/291/5291/7417/30849/5705/5602/8408/3708/54205/487/2776/23369/5713/207/5709/26100/292/5687/5682/5295/5718/10213/2081
hsa03082	ATP-dependent chromatin remodeling	108	0.405217	1.80176	0.000183342	0.00240382	0.00191562	4324	tags=44%, list=26%, signal=33%	86/8336/8334/3013/8338/23506/8329/6595/94239/10467/26122/9643/6594/6597/29994/8099/57459/3012/51377/3015/317772/8969/8332/8607/84295/10933/6603/54107/8335/10263/8467/55766/723790/6599/54815/6598/10847/3066/6605/10856/8331/7528/9275/55506/10902/9112/54108/9555
hsa04613	Neutrophil extracellular trap formation	164	0.360496	1.69726	0.000257248	0.00325235	0.00259182	2414	tags=32%, list=15%, signal=28%	8968/8345/8351/8355/8290/8336/8365/8334/3017/333932/8358/8339/7419/8970/3013/8364/7416/10000/8338/8329/8367/8357/8347/23236/5595/94239/9734/5290/8340/5579/291/8346/5291/8294/7417/3020/5879/3012/8366/554313/3015/317772/3146/8969/8332/207/653604/8343/8362/8369/292/8335/1535
hsa04260	Cardiac muscle contraction	67	0.456615	1.86048	0.000284911	0.00347788	0.00277155	2942	tags=36%, list=18%, signal=30%	7381/444/1345/27089/1340/9167/1327/27092/9377/7386/1350/10975/1351/487/440567/1349/1347/477/29796/482/3270/1337/486/1329
hsa04064	NF-kappa B signaling pathway	99	-0.412477	-1.74354	0.00033439	0.0039458	0.00314444	4061	tags=39%, list=25%, signal=30%	7706/958/8717/5336/8737/2921/3654/929/7186/329/353376/1647/695/1896/4050/29760/8740/6357/8837/10892/27040/148022/7187/8517/7185/597/7535/5743/4615/1540/3553/128178/3554/10454/4616/79092/8600/5328/2919
hsa05164	Influenza A	152	-0.362892	-1.6436	0.000444305	0.00507367	0.00404325	2133	tags=26%, list=13%, signal=23%	5340/148022/3456/7187/841/8517/5293/90865/91543/57506/4615/5646/834/836/3661/10379/3118/3337/3553/9407/317/578/3443/637/3459/64135/5610/6773/1021/9641/10482/3665/79671/4599/4600/4939/3606/4938/4940
hsa01200	Carbon metabolism	107	0.386556	1.7199	0.00051171	0.00566079	0.00451113	4265	tags=43%, list=26%, signal=32%	226/6888/7086/2821/2539/230/7167/5226/5213/5096/5230/29968/6389/4191/8802/4199/3418/5161/5232/6391/128/5211/1431/1892/1738/2645/3417/189/3098/2746/5315/26007/441531/283871/5214/414328/2203/83440/25796/5224/4200/2098/6472/51/5631/137362
hsa04610	Complement and coagulation cascades	69	-0.440653	-1.76538	0.000694139	0.00744622	0.00593395	4160	tags=41%, list=25%, signal=30%	1379/624/728/7035/2244/721/717/81494/727/462/715/3684/2162/5340/732/712/1675/10544/11326/3053/5055/1378/3426/5054/5627/5328/5327/2152
hsa05146	Amoebiasis	96	-0.396399	-1.6743	0.000829746	0.00863913	0.00688458	2393	tags=30%, list=15%, signal=26%	3684/5568/8503/87/732/3918/7042/1284/5293/5868/3914/836/22798/5331/3553/384/2769/383/3554/3315/3913/338382/3909/3911/7043/2919/5275/6318/6317
hsa00030	Pentose phosphate pathway	29	0.557673	1.86865	0.000901688	0.00911993	0.00726774	594	tags=31%, list=4%, signal=30%	226/6888/7086/2821/2539/230/51071/5226/5213
hsa00565	Ether lipid metabolism	43	-0.507542	-1.8283	0.00124537	0.0122461	0.00975904	4396	tags=53%, list=27%, signal=39%	9514/387521/26279/5050/30814/23646/122618/5051/5048/64600/11145/284161/100137049/255043/8605/8398/50487/151056/8611/5338/8613/254531/123745
hsa04061	Viral protein interaction with cytokine and cytokine receptor	91	-0.395024	-1.6678	0.00192087	0.018378	0.0146456	4537	tags=44%, list=28%, signal=32%	1233/6352/1524/2826/8764/2921/8797/3561/6347/1236/643/8807/6355/6367/27178/8740/6357/50604/2833/6370/56477/6362/1235/10344/57007/53833/8809/1435/3570/6348/1232/1237/6374/2829/1230/6372/729230/58985/2919/3606
hsa05169	Epstein-Barr virus infection	188	-0.318549	-1.49483	0.00226501	0.0211004	0.0168151	4007	tags=38%, list=24%, signal=29%	958/8717/7157/5336/8737/29110/1432/3654/595/7097/7431/916/1019/2923/3133/6892/7186/9861/3113/1647/695/5606/29760/6772/3105/3107/915/8503/3456/7187/841/8517/5293/5600/6890/57506/6891/4615/10018/965/3725/836/4193/377841/3661/10379/3118/3065/3106/1869/317/8900/578/3443/10454/637/4616/79685/5610/960/6773/1021/9641/6300/3665/4734/567/4939/4938/4940/9636
hsa00620	Pyruvate metabolism	40	0.490261	1.76946	0.00238345	0.0216344	0.0172406	2328	tags=32%, list=14%, signal=28%	3945/125/31/131/3939/4191/4199/5161/128/2739/501/224/1738
hsa05162	Measles	128	-0.348312	-1.53542	0.00245575	0.0217334	0.0173195	2387	tags=38%, list=15%, signal=33%	8717/7157/572/29110/3654/595/7097/3561/916/4478/1019/7161/6504/3593/6777/6772/915/8503/3456/7187/841/8517/5293/51209/3310/57506/4615/3725/836/3661/10379/3553/9367/317/578/3443/637/64135/5610/2353/6773/1021/9641/3665/4599/4600/4939/4938/4940
hsa04148	Efferocytosis	148	-0.344523	-1.55395	0.00251739	0.0217355	0.0173212	3818	tags=36%, list=23%, signal=28%	1432/140885/1375/1847/7376/23339/5175/4035/126129/3690/64601/55823/23659/4775/100133941/23411/3693/682/57617/712/6566/6513/5600/1374/338440/23166/5868/9023/5743/1385/834/8398/815/836/558/19/384/5734/383/7301/5029/5627/338382/7057/6446/2621/1849/10461/6300/2057/5031/948/55113
hsa00130	Ubiquinone and other terpenoid-quinone biosynthesis	9	0.75387	1.85554	0.00262451	0.0221209	0.0176283	3188	tags=78%, list=19%, signal=63%	1728/154807/27235/10229/51805/79001/51004
hsa04657	IL-17 signaling pathway	87	-0.395389	-1.64422	0.00293474	0.0241604	0.0192536	2025	tags=30%, list=12%, signal=26%	64806/84818/7187/841/5598/3567/8517/5600/4314/5743/3725/836/3553/6374/4322/10758/8061/2353/4318/6372/9641/6300/2919/6280/6278/6279
hsa04621	NOD-like receptor signaling pathway	167	-0.321847	-1.48285	0.00328923	0.0264633	0.0210888	2387	tags=24%, list=15%, signal=21%	6772/10910/22861/118429/79792/148022/3456/7187/63940/841/1508/8517/5600/57506/4615/834/3725/3710/5331/3661/10379/3553/84674/3443/10454/115362/6773/84168/9641/6300/2635/3665/79671/84557/4939/340061/2919/3606/4938/4940
hsa00480	Glutathione metabolism	53	0.437628	1.69645	0.00392345	0.0308645	0.0245961	1659	tags=30%, list=10%, signal=27%	4257/2729/2539/2730/5226/373156/9588/2936/2947/2946/2950/2938/3418/2877/2941/2879
hsa04380	Osteoclast differentiation	125	-0.340673	-1.49677	0.00464662	0.0357588	0.0284964	2628	tags=30%, list=16%, signal=26%	695/29760/169200/353514/6772/7006/4689/8503/54/4982/3456/7042/8517/5293/5600/2355/1435/1385/11027/3725/3710/4688/1540/10379/3553/7048/3726/2274/3554/10454/11025/3459/8061/9103/2353/8600/6773/6300
hsa00980	Metabolism of xenobiotics by cytochrome P450	52	0.434279	1.68351	0.00499309	0.036824	0.0293453	1704	tags=35%, list=10%, signal=31%	1645/2052/4257/125/373156/1545/2947/7366/2946/218/131/2950/873/1571/2938/2941/874/128
hsa05321	Inflammatory bowel disease	58	-0.413921	-1.59965	0.00493094	0.036824	0.0293453	3139	tags=33%, list=19%, signal=27%	3594/6097/3593/3113/149233/8807/6772/3567/7042/8809/3725/3118/3553/6095/3459/50616/6778/7043/3606
hsa04668	TNF signaling pathway	111	-0.351747	-1.51766	0.00539381	0.0389675	0.0310535	2334	tags=29%, list=14%, signal=25%	1906/8837/8503/197259/3456/7187/841/8517/7185/5293/5600/843/8809/1435/4314/5743/1385/3725/836/1540/3553/3726/6374/10454/8986/4217/2353/4318/6372/6300/3600/2919

## Sheet: KEGG.NSCLC.Immune.R.vs.NR
# Significant GSEA results (KEGG pathway) between NSCLC Immune responder vs non-responder
ID	Description	setSize	enrichmentScore	NES	pvalue	p.adjust	qvalue	rank	leading_edge	core_enrichment
hsa03010	Ribosome	128	0.765708	3.74439	1.31727e-42	4.66313e-40	4.035e-40	1433	tags=62%, list=9%, signal=57%	6192/6222/6203/6175/6165/6207/6137/6159/6227/7311/6187/6223/6191/6152/6133/6232/6233/6169/6181/6217/6189/6205/6143/9045/6158/6229/6202/6209/6206/6160/6193/6156/6124/6142/6208/6224/6173/6201/6228/6218/200916/6168/6194/6210/6135/6230/6188/23521/6141/6132/4736/6167/6204/11224/6235/6161/6234/6125/55168/25873/51065/6155/9801/6170/9553/6176/6164/6138/29088/6139/6157/9349/6136/6146/6154/6128/6130/6171/6…
hsa05171	Coronavirus disease - COVID-19	208	0.578871	3.05501	3.79765e-28	6.72183e-26	5.81639e-26	1675	tags=44%, list=10%, signal=40%	6192/6222/6203/6175/6165/6207/6137/6159/6227/7311/6187/6223/6191/6152/6133/6232/6233/6169/6181/6217/6189/6205/6143/9045/6158/6229/6202/6209/6206/6160/6193/6156/6124/6142/2162/6208/6224/6173/6201/6228/6218/3627/200916/6168/6194/6210/6135/6230/6188/23521/6141/6132/4736/6167/5291/6204/11224/6235/6161/6234/6125/25873/714/51065/5336/6155/6170/1536/728/715/6176/6164/6138/6139/5600/6157/9349/6772/6136/6…
hsa04141	Protein processing in endoplasmic reticulum	165	0.411446	2.09029	1.08275e-08	1.27764e-06	1.10554e-06	3862	tags=43%, list=24%, signal=33%	81567/51465/7095/10525/9709/7321/7323/7184/91319/4121/6745/596/6746/3998/746/3703/6400/3312/6747/3326/821/22872/23471/27248/3303/2081/30001/29927/29979/79139/7494/4287/10905/51726/201595/6184/10483/9451/3300/573/6748/10956/811/4780/3304/64374/9695/285126/7322/54431/54788/23193/10961/51128/5611/5601/10113/10952/6185/22824/578/3320/1388/267/11231/468/10802/3301/5589/56886/258010
hsa04612	Antigen processing and presentation	62	0.560699	2.40096	4.80448e-08	4.25196e-06	3.67922e-06	2538	tags=45%, list=15%, signal=38%	3119/1508/3122/3117/3115/3109/972/10437/3312/3326/821/3823/3303/920/6890/3134/3111/3113/1520/567/7124/3123/3105/811/5720/3304/8625/100132285
hsa05012	Parkinson disease	236	0.342204	1.83391	3.12156e-07	2.21007e-05	1.91237e-05	3808	tags=39%, list=23%, signal=31%	7311/51465/6233/291/10105/10975/1340/5691/1327/5690/4715/5717/513/7381/4694/6647/7295/4704/4702/293/7922/5682/4891/3708/2081/7345/7494/4137/7419/91860/5708/292/5693/1347/27089/5684/5687/10476/2778/7386/4710/347733/55967/9451/836/498/5567/5683/9377/4709/7314/203068/7318/805/4780/539/517/25828/4128/1351/54205/4731/65018/84790/842/509/5709/6391/11315/4706/64116/4711/1345/5695/126328/5601/440567/1337…
hsa05208	Chemical carcinogenesis - reactive oxygen species	196	0.358676	1.87293	1.46713e-06	8.65604e-05	7.49006e-05	3215	tags=34%, list=20%, signal=28%	1645/291/6648/10105/1545/10327/10975/1340/1327/4715/513/7381/4694/6647/5291/8644/9446/4704/2885/4702/2052/293/6714/369/10000/5337/5600/7419/292/207/1347/27089/10476/7386/3162/4710/55967/7422/3845/498/5290/9020/9377/5728/5879/52/4709/4780/539/517/4259/5338/1351/4731/1646/5295/65010/509/6391/4706/4711/1345/126328/5601/253152/440567/405
hsa04145	Phagosome	136	0.389712	1.94134	2.452e-06	0.000108501	9.38858e-05	2013	tags=27%, list=12%, signal=24%	3119/729238/3122/3117/3115/653509/9296/7058/3109/7037/1781/3673/8417/1536/715/821/6890/3134/29927/528/3111/7879/3113/523/1520/347733/4074/718/22925/51382/3123/5879/3105/203068/811/4689/3920
hsa05020	Prion disease	239	0.324441	1.74545	2.2417e-06	0.000108501	9.38858e-05	4100	tags=40%, list=25%, signal=31%	291/10105/10975/1340/5691/1327/5690/4715/5717/513/7381/4694/859/6647/5291/4704/714/4702/1536/293/3312/5682/3303/3708/5600/7419/713/5708/292/5693/1347/27089/5684/5687/10476/7386/4710/5534/347733/55967/9451/836/498/5567/5290/7124/5683/9377/2534/5879/4709/203068/4689/2902/3304/539/517/1351/54205/4731/84790/842/5295/509/5709/5621/712/6391/116444/4706/4711/1345/5695/126328/5601/440567/1337/730/5692/91…
hsa05016	Huntington disease	279	0.310753	1.69075	6.35464e-06	0.000249949	0.000216281	3793	tags=34%, list=23%, signal=26%	291/6648/10105/7019/10975/1340/5468/5691/1327/5690/4715/5717/3766/513/7381/4694/6647/55081/4704/4702/293/5682/3065/6507/5433/3708/2081/7419/30849/5708/292/5693/127602/1347/27089/5684/5687/10476/5978/7386/7052/4710/1213/347733/55967/8408/836/498/5438/5683/9377/2033/4709/203068/2902/1173/51164/539/517/25942/1351/54205/4731/84790/6804/842/509/5709/6391/4706/1211/26100/4711/1345/2876/5695/126328/5601…
hsa04142	Lysosome	125	0.383254	1.88082	1.49655e-05	0.000529777	0.000458415	3911	tags=40%, list=24%, signal=31%	1508/2760/3988/23062/175/130340/8763/7805/1522/3423/1510/4891/2990/9741/1075/10577/55353/967/164/968/2581/5476/1520/1509/1213/1200/1512/4074/4126/1519/3482/3920/8905/9374/9516/535/1176/79158/1511/1211/23312/2720/8218/4758/22901/2548/54/11154/2519/411
hsa04080	Neuroactive ligand-receptor interaction	254	-0.349328	-1.66374	5.49534e-05	0.0017685	0.00153028	5583	tags=45%, list=34%, signal=30%	11255/64106/344838/1816/10886/4922/552/1815/2893/5173/7201/7067/5746/2918/7252/2566/113091/2359/5741/10161/2903/122042/6755/3952/84634/2898/2695/4142/57105/2906/90226/5032/719/2890/59350/2550/5443/5025/5031/5745/9287/4543/1128/51738/2567/2901/2847/432355/165829/624/8698/53829/2693/6343/2797/6752/2834/5697/5739/399967/6863/4159/1268/7433/2561/4986/140/2641/6753/2912/3356/1139/3814/4828/2150/551/55…
hsa05322	Systemic lupus erythematosus	110	0.384886	1.85077	7.94849e-05	0.0023448	0.00202896	2059	tags=29%, list=13%, signal=26%	3119/3122/3117/3115/8367/8345/8339/8335/8357/3109/8360/8970/8351/714/8355/8347/715/8358/713/3111/3113/718/716/7124/85235/8331/8338/8344/3123/8969/8334/8362
hsa05169	Epstein-Barr virus infection	188	0.312536	1.61237	0.000126544	0.00344589	0.00298172	3523	tags=34%, list=21%, signal=27%	3119/3122/3117/3115/3627/5717/5291/596/29760/3109/3280/5336/916/3683/7431/896/10000/3065/6890/5600/6772/3134/2208/8900/5708/3111/207/3113/1871/695/10018/567/836/5290/7124/9020/3383/3123/5879/3105/811/9612/57506/956/25942/54205/4609/1026/842/915/5295/5709/355/3654/3455/6885/5601/3133/578/595/3441/23118/4793
hsa00190	Oxidative phosphorylation	117	0.365887	1.7759	0.000147561	0.00373117	0.00322858	3637	tags=38%, list=22%, signal=30%	10975/1340/1327/9296/4715/513/7381/4694/5464/4704/521/4702/528/1347/27089/10476/10632/523/7386/4710/55967/64077/498/9377/51382/4709/539/517/1351/54205/4731/535/509/9550/6391/4706/4711/1345/126328/440567/1337/526/9167/515/1349
hsa05415	Diabetic cardiomyopathy	179	0.311465	1.60821	0.00021467	0.0050662	0.00438378	4066	tags=39%, list=25%, signal=29%	4318/291/10105/10975/1340/1327/4715/513/7381/4694/5291/4704/4702/1536/293/10000/5600/7419/292/207/1347/27089/10476/5579/7386/1509/4710/55967/498/5290/9377/5728/5879/4709/4689/539/517/7042/2936/5590/1351/4731/7040/5295/509/6391/1281/4706/4711/1345/126328/5162/5601/440567/1337/5465/9167/7417/515/1349/5501/5880/516/208/488/518/1277/816/5500
hsa03060	Protein export	29	0.557272	1.98609	0.000457017	0.00858551	0.00742903	4144	tags=59%, list=25%, signal=44%	90701/7095/58477/6734/7485/5018/9789/29927/60559/51608/28972/196294/10952/11231/439/6731/83943
hsa00140	Steroid hormone biosynthesis	37	0.493571	1.90277	0.000460804	0.00858551	0.00742903	1216	tags=30%, list=7%, signal=28%	1645/1581/1545/79799/3291/3283/8644/7923/79644/51170/1586
hsa05017	Spinocerebellar ataxia	133	0.33921	1.67016	0.00043659	0.00858551	0.00742903	2220	tags=26%, list=14%, signal=23%	291/10105/5691/115209/5690/5717/5291/293/10000/5682/3708/2081/23369/7494/7419/4287/30849/5708/292/5693/207/5684/5687/5579/6095/6712/8408/5290/4976/5683/6310/2902/146227/10524/2259
hsa05166	Human T-cell leukemia virus 1 infection	213	0.29869	1.57703	0.000436658	0.00858551	0.00742903	2650	tags=31%, list=16%, signal=26%	3119/3122/3117/291/3115/4316/3601/5291/119504/3109/3932/916/3683/293/821/896/51433/10000/4773/5902/920/10393/3134/7419/4772/8900/4214/1959/8295/108/292/3111/207/6929/3113/1871/4049/5534/112/3845/567/5567/5290/7124/9020/29945/3383/5728/4085/3123/3105/115/7094/2033/811/10524/25847/7042/3561/4609/7040/115650/1031/1026/915/5295
hsa04940	Type I diabetes mellitus	38	0.513775	1.99955	0.000572021	0.0101248	0.00876096	1885	tags=37%, list=11%, signal=33%	3119/3122/3117/3115/5799/3109/3382/3134/3111/3113/4049/7124/3123/3105
hsa04740	Olfactory transduction	302	-0.315875	-1.52743	0.000678915	0.0114446	0.00990297	3449	tags=30%, list=21%, signal=24%	810/81696/219493/341276/6547/390197/5137/81466/347168/26737/127068/341152/122748/441608/390439/390077/219432/119765/401427/128366/390079/219870/219983/391191/26496/26689/283189/346517/51806/79541/81099/127608/26497/127623/219428/120586/162998/818/390321/441308/283092/408/138799/219986/401994/390155/26539/390264/138804/8392/219429/401993/79310/219954/343563/57101/26211/121130/256148/393046/4993/39…
hsa05416	Viral myocarditis	58	0.415166	1.78022	0.000970675	0.015619	0.0135151	3397	tags=45%, list=21%, signal=36%	3119/3122/3117/3115/1982/6640/859/3109/3683/3134/3111/3113/836/3383/3123/2534/5879/3105/54205/8082/842/6443/5551/1605/3133/595
hsa05014	Amyotrophic lateral sclerosis	327	0.25688	1.42593	0.00115042	0.0177065	0.0153214	3793	tags=32%, list=23%, signal=25%	10975/1340/5691/1327/5690/4715/5717/513/7381/4694/6647/596/4704/79023/4702/5682/5600/2081/29979/79139/7494/23435/30849/283/5708/5693/127602/1347/81631/23165/27089/5684/5687/3178/10476/7386/4710/5534/347733/55967/8408/5216/9688/9451/836/498/7124/9973/5683/9377/5879/4709/203068/140775/2902/4744/51164/539/57122/517/5217/23279/1351/54205/310/4731/4218/84134/65018/84790/842/5861/509/5709/53371/6391/56…
hsa04066	HIF-1 signaling pathway	103	0.348748	1.6521	0.00135186	0.0187368	0.0162129	3382	tags=36%, list=21%, signal=29%	226/5163/3945/7076/6194/5209/5291/596/7037/5336/1536/3939/230/10000/2027/5054/54583/3460/207/5579/3162/7422/2064/5290/2033/112398/253314/1026/5295/5230/6923/2321/5162/405/3099/2023/3479
hsa05152	Tuberculosis	166	0.297035	1.51403	0.00137615	0.0187368	0.0162129	2611	tags=25%, list=16%, signal=21%	3119/3122/3117/3115/7421/596/8877/3109/972/1054/6714/10000/3588/3687/5600/23365/6772/2207/91860/3460/3111/207/7879/3113/1520/1509/5534/836/718/7124/22925/3123/2033/805/3920/7042/54205/8625/7040/535/64581/842
hsa05010	Alzheimer disease	342	0.25391	1.41409	0.0013239	0.0187368	0.0162129	3948	tags=33%, list=24%, signal=25%	291/10105/10975/7473/1340/5691/1327/5690/27123/4715/5717/513/7381/4694/5291/3416/4704/8323/4702/1536/293/7922/369/348/10000/5682/4891/3708/2081/7494/4137/7419/91860/30849/5708/292/5693/207/1347/27089/5684/5687/10476/7386/4710/5534/8660/347733/55967/3845/8408/9451/836/498/5290/7124/5683/9377/8883/4709/203068/805/2902/8324/539/517/1351/54205/55851/4731/51107/84790/842/5295/509/1856/5709/1020/6391/3…
hsa05022	Pathways of neurodegeneration - multiple diseases	430	0.242577	1.38724	0.00169202	0.0221843	0.019196	3637	tags=29%, list=22%, signal=23%	7311/51465/6233/291/10105/10975/7473/1340/5691/1327/5690/27123/4715/5717/513/7381/4694/6647/55081/596/4704/8323/4702/1536/293/369/5682/3708/5600/2081/79139/7345/7494/4137/7419/91860/23435/4287/30849/5708/292/5693/127602/1347/81631/27089/5684/5687/10476/5579/7386/6712/4710/5534/347733/55967/3845/8408/9451/836/498/7124/9973/5683/9377/5879/6310/4709/7314/203068/7318/805/140775/2902/8324/4744/51164/5…
hsa05332	Graft-versus-host disease	30	0.515196	1.84149	0.00198262	0.025066	0.0216895	1885	tags=37%, list=11%, signal=33%	3119/3122/3117/3115/3109/3134/3111/3113/7124/3123/3105
hsa04932	Non-alcoholic fatty liver disease	146	0.301936	1.50458	0.00304937	0.0372233	0.0322093	3416	tags=34%, list=21%, signal=27%	10975/1340/5468/1327/4715/7381/4694/5291/4704/4702/10000/5600/2081/10062/7494/207/1347/27089/7386/4710/8660/55967/10018/9451/836/5290/7124/9377/5879/4709/1050/1351/54205/4731/7040/5295/6391/355/4706/9370/4711/1345/126328/5601/440567/1337/5465/51094/9167
hsa04672	Intestinal immune network for IgA production	38	0.468856	1.82473	0.00348951	0.039848	0.0344804	2625	tags=45%, list=16%, signal=38%	3119/3122/3117/3115/3601/608/3109/6387/7852/3695/3111/3113/9020/3123/7040/115650/29851
hsa04613	Neutrophil extracellular trap formation	164	0.289446	1.46905	0.00345264	0.039848	0.0344804	3164	tags=31%, list=19%, signal=25%	291/10105/8367/8345/8339/8335/5291/8357/8360/8970/8351/8355/5336/1536/3683/293/728/8347/6714/10000/3065/5600/8358/7419/292/207/5579/8841/718/5290/85235/8331/8338/8344/5879/8969/4689/8334/8362/8340/64581/8364/5295/3017/333932/1511/1182/8365/6885/3020/9734
hsa05100	Bacterial invasion of epithelial cells	71	0.371027	1.6478	0.00401225	0.0443856	0.0384068	4792	tags=45%, list=29%, signal=32%	2335/10094/859/5291/10093/10109/10097/6714/3059/4735/81873/1213/5290/55752/5879/10095/57180/5295/79658/1211/999/7414/8218/10092/8936/10096/1212/998/23176/23607/1759/4233

[truncated: 6 more sheets: GOBP.NSCLC.R.vs.NR, GOBP.NSCLC.Tumor.R.vs.NR, GOBP.NSCLC.Immune.R.vs.NR, Celltype.NSCLC.R.vs.NR, Celltype.NSCLC.Tumor.R.vs.NR, Celltype.NSCLC.Immune.R.vs.NR]
