# Supplementary material for: Spatial profiling of non-small cell lung cancer provides insights into tumorigenesis and immunotherapy response
Source: Commun Biol. 2024 Aug 2;7:930. doi: 10.1038/s42003-024-06568-w (PMC11297140; doi:10.1038/s42003-024-06568-w)
Supplement: Supplementary file 7 — Supplementary Data 4 [file 42003_2024_6568_MOESM7_ESM.xlsx]

## Sheet: Supplementary Data 4
Supplementary Data 4. Transcriptome expression profiling of LUSC immune checkpoint blockade responsiveness

## Sheet: DEGs.LUSC.R.vs.NR
# DEGs between LUSC responder vs non-responder
	logFC	CI.L	CI.R	AveExpr	t	P.Value	adj.P.Val	B
HELZ2	-1.00245	-1.49874	-0.506152	5.64703	-4.0519	0.000167945	0.693149	-3.72745
ISG15	-1.54178	-2.28226	-0.801303	6.79278	-4.21488	0.000148212	0.693149	-3.74533
IFI6	-2.31055	-3.32805	-1.29304	7.22496	-4.65089	7.15612e-05	0.693149	-3.75052
DDX60	-1.03459	-1.56819	-0.500982	5.75488	-3.88942	0.000283639	0.780432	-3.80039
IFITM3	-1.3445	-2.01966	-0.669338	8.13301	-4.00632	0.000218827	0.722524	-3.82509
RPL35A	1.38005	0.713393	2.04671	9.0246	4.15269	0.000120774	0.693149	-3.87618
XAF1	-0.971419	-1.54052	-0.402315	5.76079	-3.42415	0.00120163	0.999993	-3.94152
DDX58	-0.991542	-1.56389	-0.419193	6.40525	-3.47526	0.00102998	0.999993	-3.94714
MPP6	0.98919	0.436366	1.54201	4.71176	3.58947	0.000726871	0.999993	-3.97247
OAS2	-0.966999	-1.56361	-0.370388	5.63193	-3.25165	0.0020068	0.999993	-4.01596
PLEKHG5	-0.920624	-1.47912	-0.362125	5.32006	-3.30672	0.00170455	0.999993	-4.04954
PRPS1L1	-0.978837	-1.55574	-0.401933	4.41183	-3.40365	0.00127784	0.999993	-4.06144
CAPN7	-0.738233	-1.21064	-0.265826	5.50966	-3.13483	0.00281019	0.999993	-4.06798
TGFB3	-0.829571	-1.37625	-0.282888	5.52604	-3.04408	0.00363764	0.999993	-4.08763
ANTXR1	-0.779804	-1.30139	-0.258213	6.28107	-2.99912	0.00412729	0.999993	-4.09271
TATDN1	0.801198	0.293659	1.30874	5.83036	3.16671	0.00256416	0.999993	-4.09556
PLG	-0.783423	-1.30071	-0.266137	5.41584	-3.03811	0.00369933	0.999993	-4.09723
SND1	0.877867	0.31604	1.43969	6.9394	3.13447	0.00281316	0.999993	-4.10007
TOMM6	0.884988	0.324478	1.4455	7.47604	3.16732	0.00255964	0.999993	-4.10216
ZNF107	0.938082	0.332846	1.54332	4.46314	3.10924	0.00302363	0.999993	-4.10999
MMP3	-0.937195	-1.54659	-0.327795	4.76782	-3.08507	0.00323903	0.999993	-4.11114
RPS9	1.0012	0.383939	1.61846	8.99385	3.2538	0.00199123	0.999993	-4.11465
OAS1	-0.865888	-1.4496	-0.282174	5.63797	-2.97577	0.00440518	0.999993	-4.11652
RPS7	0.962923	0.379379	1.54647	9.39421	3.31021	0.00168707	0.999993	-4.11819
NDN	-0.882435	-1.44699	-0.317878	4.67744	-3.13554	0.0028045	0.999993	-4.12227
RPS2	1.10793	0.44023	1.77562	9.63867	3.32866	0.00159752	0.999993	-4.12237
FXR1	0.863331	0.313227	1.41344	7.27708	3.14826	0.002704	0.999993	-4.12252
HSP90AB1	0.975242	0.361649	1.58883	8.40944	3.18838	0.00240862	0.999993	-4.12524
PMEPA1	-0.827914	-1.40277	-0.253062	5.86934	-2.88913	0.00559617	0.999993	-4.13223
LYPLAL1	0.850544	0.28684	1.41425	5.24974	3.0268	0.00381899	0.999993	-4.13619
CLSTN1	-0.662275	-1.11541	-0.209143	6.44087	-2.93191	0.00497494	0.999993	-4.13692
RACGAP1	-0.751578	-1.26037	-0.24279	5.38374	-2.96329	0.00456075	0.999993	-4.13949
PARP10	-0.800039	-1.35938	-0.240701	5.68253	-2.86929	0.00590798	0.999993	-4.14039
TOMM7	0.868447	0.299185	1.43771	7.93496	3.06033	0.00347437	0.999993	-4.14251
KLRG1	0.879973	0.287865	1.47208	4.90555	2.9813	0.00433779	0.999993	-4.14478
DCK	0.822323	0.264299	1.38035	5.47483	2.95616	0.00465201	0.999993	-4.14865
HOXD11	-1.01116	-1.6911	-0.331227	4.80181	-2.99097	0.00439928	0.999993	-4.15176
KLK10	-1.86387	-3.06356	-0.66419	4.8494	-3.18801	0.00360998	0.999993	-4.1538
RPS18	0.999004	0.368428	1.62958	9.5877	3.1781	0.00248127	0.999993	-4.15838
MIB2	-0.893299	-1.50002	-0.286577	4.62827	-2.95355	0.00468576	0.999993	-4.15947
PI3	-2.15035	-3.57023	-0.730463	5.65417	-3.1106	0.0044412	0.999993	-4.16059
EPPK1	-1.14561	-1.91556	-0.375668	5.1679	-3.01006	0.0045736	0.999993	-4.16067
MX1	-1.29667	-2.20811	-0.385238	6.03255	-2.90723	0.00684862	0.999993	-4.1625
OAS3	-0.891295	-1.52641	-0.25618	6.16345	-2.81993	0.00690674	0.999993	-4.16593
MMP1	-1.46532	-2.48374	-0.446893	5.4447	-2.94768	0.00640266	0.999993	-4.1681
DBN1	0.926432	0.285703	1.56716	5.40861	2.9025	0.00544837	0.999993	-4.17075
RALGAPA2	-0.796154	-1.36029	-0.23202	5.46331	-2.83108	0.00655434	0.999993	-4.17575
IFI44	-0.900229	-1.54386	-0.256595	5.25591	-2.81064	0.00708511	0.999993	-4.17754
SBNO2	-0.71564	-1.23188	-0.199397	5.3738	-2.78086	0.00750371	0.999993	-4.17801
CKMT1A	-0.813804	-1.39391	-0.233701	6.35974	-2.81418	0.00686061	0.999993	-4.18103
SLC38A2	-0.863159	-1.47612	-0.250196	6.96559	-2.82484	0.00666598	0.999993	-4.18154
NME2	0.984348	0.316266	1.65243	8.32657	2.95812	0.00468629	0.999993	-4.18248
C22orf31	-0.820569	-1.37955	-0.261586	4.32746	-2.94479	0.00480095	0.999993	-4.18961
LRG1	-0.75729	-1.30232	-0.21226	5.27967	-2.78727	0.00737573	0.999993	-4.18968
IFITM1	-1.48411	-2.53573	-0.432484	7.16985	-2.89243	0.00736673	0.999993	-4.18999
TARBP1	0.806022	0.235792	1.37625	5.48757	2.83553	0.00647585	0.999993	-4.19255
SHISA5	-0.725864	-1.25587	-0.195855	6.981	-2.74732	0.00820651	0.999993	-4.19449
NMD3	0.830972	0.23982	1.42212	5.35832	2.81984	0.00675664	0.999993	-4.19554
RPS27	0.953926	0.336618	1.57123	9.93002	3.09992	0.00310506	0.999993	-4.19592
RPLP2	0.981498	0.324951	1.63804	9.34913	2.9989	0.00412984	0.999993	-4.19619
NDUFB5	0.804465	0.243379	1.36555	6.98443	2.87618	0.00579792	0.999993	-4.19709
AQP3	-2.11482	-3.60851	-0.621132	7.0623	-2.90818	0.00728203	0.999993	-4.1974
FBL	0.88517	0.263477	1.50686	6.79366	2.8562	0.00612248	0.999993	-4.1999
FBLN2	-0.754072	-1.29779	-0.210359	4.69908	-2.78215	0.00747771	0.999993	-4.20145
UGT2A3	0.814756	0.231245	1.39827	4.47808	2.80102	0.00710827	0.999993	-4.20239
UBE2E3	0.791806	0.224204	1.35941	5.9448	2.79842	0.00715819	0.999993	-4.20285
ACTN1	-0.810333	-1.41055	-0.210114	5.78824	-2.70827	0.00910115	0.999993	-4.20407
PSG5	-0.711245	-1.24452	-0.177974	6.26982	-2.67552	0.00991923	0.999993	-4.20632
RPL9	0.926723	0.284105	1.56934	8.95331	2.89291	0.00553844	0.999993	-4.20744
RPS21	0.934284	0.286008	1.58256	8.72031	2.89106	0.00556666	0.999993	-4.20985
ANP32E	0.790328	0.219037	1.36162	5.98575	2.77516	0.00761908	0.999993	-4.21037
STAT2	-0.74726	-1.31417	-0.180354	6.13917	-2.64423	0.0107637	0.999993	-4.21048
TRMT1	-0.596162	-1.04627	-0.146059	6.05203	-2.65699	0.0104116	0.999993	-4.21214
KLHL17	-0.61054	-1.06685	-0.154228	5.36265	-2.68404	0.00970014	0.999993	-4.21241
LCE2D	-0.838342	-1.43364	-0.243039	4.65933	-2.82502	0.00666277	0.999993	-4.21291
LY6D	-2.09524	-3.55363	-0.636853	5.1952	-2.95089	0.00656471	0.999993	-4.21341
RNF181	0.836118	0.224061	1.44818	7.15175	2.74039	0.00835902	0.999993	-4.2143
CHST13	-0.672414	-1.17272	-0.172112	5.14141	-2.69614	0.0093966	0.999993	-4.2145
RAB2B	0.81639	0.222125	1.41066	4.75532	2.75585	0.00802231	0.999993	-4.21591
IFIH1	-0.635727	-1.11769	-0.153765	5.26817	-2.64604	0.0107131	0.999993	-4.21699
CYP1B1	0.779701	0.209383	1.35002	4.77126	2.74251	0.00831215	0.999993	-4.22172
CCDC190	0.846507	0.240949	1.45207	4.44881	2.80422	0.00704728	0.999993	-4.222
RPS13	1.01006	0.285279	1.73483	8.08982	2.80817	0.00738622	0.999993	-4.22237
GTPBP6	-0.633091	-1.11615	-0.150034	5.90532	-2.62909	0.0111952	0.999993	-4.22415
NPDC1	-0.733165	-1.29462	-0.171709	5.82872	-2.61953	0.0114759	0.999993	-4.22578
RPS16	0.92149	0.266417	1.57656	8.66778	2.82188	0.00671956	0.999993	-4.22658
MRPS18A	0.717873	0.184047	1.2517	6.0538	2.69765	0.0093594	0.999993	-4.22807
EFHD1	-0.850204	-1.44087	-0.259537	4.17026	-2.88747	0.00562158	0.999993	-4.22931
ATP13A3	0.762405	0.196586	1.32822	5.8262	2.703	0.00922839	0.999993	-4.23117
IFI27	-1.85235	-3.24277	-0.461938	6.79902	-2.73636	0.0109643	0.999993	-4.23122
KLK5	-0.745122	-1.28905	-0.201196	4.42637	-2.74805	0.00819059	0.999993	-4.23189
AKR1C3	2.02366	0.653967	3.39335	6.65693	3.03368	0.00534278	0.999993	-4.23244
NME8	0.825352	0.218499	1.4322	4.22483	2.72831	0.00863143	0.999993	-4.23505
PARS2	-0.677083	-1.18221	-0.171954	4.7163	-2.68892	0.00957673	0.999993	-4.23609
CEACAM7	-1.09321	-1.89024	-0.296182	4.39172	-2.77567	0.00846481	0.999993	-4.24081
RPL24	0.835566	0.232343	1.43879	9.08701	2.77869	0.00754731	0.999993	-4.24368
TNC	-1.34168	-2.39142	-0.291934	6.57212	-2.62059	0.0141461	0.999993	-4.24575
SESN2	-0.559608	-0.99968	-0.119535	5.80835	-2.55092	0.013686	0.999993	-4.24603
SSR2	0.649173	0.152338	1.14601	6.22667	2.62111	0.011429	0.999993	-4.24656
PKDCC	0.666941	0.163822	1.17006	4.47665	2.65922	0.0103512	0.999993	-4.24663
PPP1R3B	-0.818485	-1.45349	-0.183484	5.37669	-2.58877	0.0125726	0.999993	-4.24663
CLCN5	-0.840775	-1.44873	-0.232824	4.07213	-2.77427	0.00763714	0.999993	-4.25157
FUNDC1	0.687809	0.157239	1.21838	5.36424	2.60054	0.0120526	0.999993	-4.25261
GOLGA8A	-0.638713	-1.13595	-0.14148	7.38309	-2.57682	0.0128099	0.999993	-4.25261
EEF1G	0.912044	0.264215	1.55987	9.85399	2.82418	0.00667781	0.999993	-4.25711
ZYG11A	-0.804573	-1.4155	-0.193645	4.62232	-2.64188	0.0108295	0.999993	-4.25761
IQCJ	0.700978	0.161766	1.24019	4.95521	2.60785	0.0118275	0.999993	-4.25769
ARHGAP31	-0.813417	-1.42623	-0.200608	4.53902	-2.66272	0.0102571	0.999993	-4.25823
ZNF639	0.752812	0.176224	1.3294	6.02045	2.61914	0.0114875	0.999993	-4.2609
RPL13	0.955736	0.287698	1.62377	10.2037	2.86995	0.00589734	0.999993	-4.26178
ZNF385A	-0.697035	-1.23608	-0.157992	7.43515	-2.59399	0.0122574	0.999993	-4.26221
OLFML2A	-0.705542	-1.26175	-0.149333	4.9355	-2.54462	0.0139073	0.999993	-4.26308
ACOT7	-0.797367	-1.42321	-0.171522	4.88012	-2.55661	0.0135294	0.999993	-4.26427
EIF4A3	-0.941324	-1.63828	-0.244371	4.16547	-2.71303	0.00912862	0.999993	-4.26497
RPLP0	0.963903	0.249627	1.67818	8.91608	2.71248	0.00921009	0.999993	-4.26787
STYK1	0.638282	0.138027	1.13854	5.9577	2.55952	0.013389	0.999993	-4.26834
XKR8	-0.641098	-1.15437	-0.127821	5.21114	-2.50559	0.0153512	0.999993	-4.26841
SCO2	-0.700259	-1.25956	-0.140961	7.10785	-2.51161	0.0151199	0.999993	-4.26911
COL12A1	-0.73973	-1.33869	-0.140766	5.06849	-2.47748	0.0164741	0.999993	-4.26934
IKBKE	-0.657705	-1.18253	-0.132877	5.01206	-2.51392	0.0150321	0.999993	-4.2695
SERPINB3	-1.56598	-2.77547	-0.356496	5.14017	-2.65752	0.013103	0.999993	-4.27053
VWA5A	-0.700925	-1.25246	-0.149386	4.77101	-2.54937	0.0137401	0.999993	-4.2728
RCHY1	0.629105	0.127968	1.13024	5.40107	2.51828	0.0148675	0.999993	-4.27484
TMEM127	-0.585477	-1.06186	-0.109095	6.13324	-2.46543	0.0169779	0.999993	-4.27598
KCNJ10	0.761807	0.163383	1.36023	4.30624	2.55372	0.0135886	0.999993	-4.2762
NCOA7	-0.731911	-1.32803	-0.135791	5.3587	-2.46299	0.0170815	0.999993	-4.27641
SERPINB4	-1.38092	-2.43469	-0.327147	4.56577	-2.68256	0.0120411	0.999993	-4.27794
IRX6	-0.616658	-1.11915	-0.11417	5.22849	-2.46182	0.0171314	0.999993	-4.27957
DUSP6	-0.624701	-1.14356	-0.105839	6.91618	-2.41523	0.019229	0.999993	-4.27979
MRAS	-0.774366	-1.34316	-0.205568	4.01189	-2.73103	0.00856947	0.999993	-4.27989
PLEKHA4	-0.553131	-1.01128	-0.0949807	6.00575	-2.42191	0.0189146	0.999993	-4.28017
RGS3	-0.567168	-1.03477	-0.0995625	5.48281	-2.43315	0.0183959	0.999993	-4.28037
ESS2	0.625535	0.124827	1.12624	5.64292	2.50614	0.0153301	0.999993	-4.2808
SPON2	-0.99829	-1.8245	-0.172079	5.73708	-2.45891	0.0193902	0.999993	-4.28232
AGK	0.640098	0.124568	1.15563	5.49685	2.49075	0.0159352	0.999993	-4.2832
RPS3A	0.919871	0.244601	1.59514	9.98902	2.73267	0.0085322	0.999993	-4.28366
TFRC	1.07727	0.260435	1.8941	7.87001	2.66849	0.0110822	0.999993	-4.28411
ELL	-0.671319	-1.21204	-0.130594	4.85802	-2.49052	0.0159443	0.999993	-4.28424
ZMAT3	0.690989	0.136432	1.24555	5.32016	2.49956	0.0155863	0.999993	-4.2855
HEBP1	0.65612	0.126826	1.18541	5.875	2.4867	0.0160979	0.999993	-4.28603
MEST	0.668313	0.125885	1.21074	6.66377	2.47159	0.0167188	0.999993	-4.28609
TTLL3	-0.636085	-1.16764	-0.104532	5.49297	-2.40052	0.0199373	0.999993	-4.28799
NOL9	-0.566505	-1.03866	-0.0943537	5.83517	-2.40691	0.0196267	0.999993	-4.28818
CRNKL1	-0.611635	-1.11342	-0.109851	4.92654	-2.44519	0.0178549	0.999993	-4.29076
RPL31	0.810392	0.207863	1.41292	9.95473	2.69808	0.00934881	0.999993	-4.29139
NIFK	0.638354	0.119616	1.15709	5.74724	2.4686	0.0168439	0.999993	-4.29178
ZNF707	-0.66582	-1.20006	-0.131584	4.57684	-2.50012	0.0155642	0.999993	-4.292
FYTTD1	0.798158	0.155816	1.4405	5.44377	2.49373	0.0158776	0.999993	-4.29274
PXDN	-0.728326	-1.33135	-0.125304	5.46473	-2.42287	0.0188697	0.999993	-4.29278
MAGI3	-0.665236	-1.21171	-0.118758	5.29465	-2.44197	0.0179982	0.999993	-4.29302
RPS24	0.781916	0.18999	1.37384	9.68972	2.64991	0.0106057	0.999993	-4.29309
POLR2I	0.687808	0.132111	1.2435	6.17846	2.48294	0.0162502	0.999993	-4.29328
DSC3	-0.681463	-1.22927	-0.133655	6.02048	-2.49547	0.0157475	0.999993	-4.2934
RPL23	0.96175	0.210619	1.71288	8.6756	2.58188	0.0133023	0.999993	-4.29436
PARP9	-0.744964	-1.37217	-0.117757	6.10553	-2.38611	0.0208848	0.999993	-4.29445
DNPH1	0.630875	0.113125	1.14862	5.25958	2.44433	0.0178931	0.999993	-4.29555
OSGIN1	0.816187	0.153979	1.47839	5.67433	2.47622	0.0167436	0.999993	-4.29576
NCCRP1	-0.864061	-1.56111	-0.167016	4.52117	-2.49494	0.0162352	0.999993	-4.29593
RPS27A	0.891365	0.229653	1.55308	10.1373	2.70224	0.00924687	0.999993	-4.2981
CARD14	-0.713167	-1.28904	-0.137289	4.66353	-2.48427	0.0161964	0.999993	-4.29825
CNNM2	-0.566181	-1.03541	-0.0969535	4.92133	-2.42052	0.0189793	0.999993	-4.29852
ASGR2	-0.601546	-1.098	-0.105097	4.85481	-2.4307	0.0185079	0.999993	-4.29934
HS3ST1	-0.62958	-1.1506	-0.10856	5.19002	-2.42401	0.0188168	0.999993	-4.29966
DDIT4	0.720506	0.128577	1.31243	5.92901	2.44178	0.018007	0.999993	-4.30224
USP17L11	-0.882024	-1.6108	-0.153246	8.4465	-2.44275	0.0188821	0.999993	-4.30444
HLA-DQA1	1.48536	0.24381	2.72691	5.25534	2.4566	0.0208555	0.999993	-4.30465
RPS17	0.833855	0.230363	1.43735	11.0512	2.77177	0.0076885	0.999993	-4.30513
STON2	-0.786249	-1.43369	-0.138809	5.12127	-2.43805	0.0182934	0.999993	-4.30615
RPL38	0.82726	0.178096	1.47642	9.24099	2.55638	0.0134969	0.999993	-4.30681
MFSD14C	-0.618225	-1.14254	-0.0939142	5.32575	-2.36535	0.0217277	0.999993	-4.30702
S100A7	-1.30803	-2.3988	-0.217266	5.56669	-2.45878	0.0205309	0.999993	-4.30828
S100A6	1.10065	0.256903	1.9444	9.74898	2.63905	0.0119099	0.999993	-4.30955
KLK13	-0.783685	-1.4312	-0.136172	4.60805	-2.42956	0.018664	0.999993	-4.30984
KRT10	-1.51607	-2.76727	-0.264879	5.39448	-2.48782	0.019419	0.999993	-4.31047
RPL36A	0.799015	0.166355	1.43168	9.15367	2.53351	0.0143052	0.999993	-4.31062
CCNI	0.709103	0.121036	1.29717	7.82303	2.41891	0.019055	0.999993	-4.31171
PRSS21	-0.725498	-1.32979	-0.121205	4.57723	-2.40839	0.0195556	0.999993	-4.31228
PLA2G7	0.656246	0.102406	1.21009	5.01424	2.37695	0.0211219	0.999993	-4.31259
MAB21L4	-0.834347	-1.51806	-0.150636	4.58486	-2.45256	0.0178062	0.999993	-4.31262
PAFAH2	-0.794897	-1.43185	-0.157939	4.35179	-2.50344	0.0154345	0.999993	-4.31372
ANKS6	0.566915	0.0887465	1.04508	4.89243	2.37834	0.0210501	0.999993	-4.31374
KCNG1	-0.841758	-1.53478	-0.148738	4.49881	-2.44309	0.0183484	0.999993	-4.3138
SLC35C1	-0.573613	-1.06238	-0.0848507	5.01086	-2.35428	0.0223199	0.999993	-4.31403
SHF	-0.68957	-1.26334	-0.115801	4.50614	-2.4109	0.0194352	0.999993	-4.31451
IRF7	-0.549235	-1.03018	-0.0682918	6.00172	-2.29088	0.0260005	0.999993	-4.31456
RPS10	0.607906	0.114098	1.10171	8.7398	2.46954	0.0168044	0.999993	-4.31466
RPL19	0.829182	0.182088	1.47628	9.64409	2.57052	0.0130183	0.999993	-4.31467
USP17L3	-0.706514	-1.30257	-0.11046	8.47811	-2.37779	0.0210788	0.999993	-4.315
PYCR1	0.653657	0.104124	1.20319	5.3847	2.38613	0.0206533	0.999993	-4.31558
ACKR1	-0.7287	-1.31545	-0.141955	4.13608	-2.49136	0.0159107	0.999993	-4.31716
ESPN	-0.61986	-1.1606	-0.0791202	6.15019	-2.29955	0.0254671	0.999993	-4.31728
ARHGEF40	-0.573751	-1.07429	-0.0732101	5.30165	-2.29944	0.0254741	0.999993	-4.31804
DPF2	-0.54414	-1.01606	-0.0722231	5.75788	-2.31304	0.0246569	0.999993	-4.3185
TRIM62	-0.646139	-1.19535	-0.0969314	4.9742	-2.36008	0.0220079	0.999993	-4.31876
ERCC6L2	0.661176	0.104508	1.21784	4.56285	2.38264	0.0208304	0.999993	-4.31881
PDE4DIP	0.676111	0.0978379	1.25438	5.35286	2.34543	0.0228042	0.999993	-4.31937
USP48	-0.504484	-0.947102	-0.0618661	5.58067	-2.28642	0.0262786	0.999993	-4.32047
APOL1	-0.945206	-1.75781	-0.132607	6.19507	-2.36245	0.0239178	0.999993	-4.32063
RPS4X	0.801447	0.156142	1.44675	9.28498	2.49142	0.0159082	0.999993	-4.32072
HAUS4	0.600067	0.0875637	1.11257	5.38154	2.34877	0.0226204	0.999993	-4.32081
NT5C3B	0.658406	0.100914	1.2159	5.48602	2.36915	0.0215274	0.999993	-4.32129
RNF7	0.693789	0.110279	1.2773	6.45623	2.38516	0.0207025	0.999993	-4.32165
RPL27	0.729044	0.125959	1.33213	8.52949	2.425	0.0187705	0.999993	-4.3227
GPI	0.754192	0.121649	1.38673	6.56143	2.39183	0.0203672	0.999993	-4.32356
MRPS33	0.663092	0.0978631	1.22832	5.57236	2.35335	0.0223704	0.999993	-4.32388
DYNLT2B	0.713539	0.106317	1.32076	5.64008	2.35726	0.0221592	0.999993	-4.32397
AKAIN1	0.69746	0.123472	1.27145	3.9952	2.43755	0.0181966	0.999993	-4.3246
EIF3H	0.735796	0.11401	1.35758	6.97264	2.37386	0.021282	0.999993	-4.32485
CXCL1	-1.18998	-2.23358	-0.146376	5.99405	-2.33729	0.0269167	0.999993	-4.32577
CES2	-0.691753	-1.2944	-0.0891081	5.55904	-2.30265	0.0252791	0.999993	-4.32607
PARL	0.663756	0.0984588	1.22905	5.4709	2.35543	0.0222582	0.999993	-4.32617
IL15	-0.63879	-1.17113	-0.106454	4.43943	-2.40719	0.0196133	0.999993	-4.32622
BICRAL	0.66125	0.0919962	1.2305	4.99823	2.33022	0.023658	0.999993	-4.3273
FST	0.73603	0.120337	1.35172	4.23925	2.39811	0.0200557	0.999993	-4.32814
FBXO34	-0.562938	-1.05686	-0.0690132	6.07325	-2.28632	0.0262847	0.999993	-4.32864
TBL1XR1	0.809715	0.123452	1.49598	6.28421	2.37243	0.0217339	0.999993	-4.32952
KLK11	-0.957084	-1.76909	-0.145074	5.23846	-2.38932	0.0221661	0.999993	-4.32955
MIS12	-0.602939	-1.12317	-0.0827109	4.89719	-2.32497	0.0239595	0.999993	-4.32964
ACTL6A	0.705285	0.10718	1.30339	6.46243	2.36551	0.0217191	0.999993	-4.33072
TMEM79	-0.885554	-1.64683	-0.124277	5.17801	-2.35261	0.0237624	0.999993	-4.33186
NACC2	-0.534985	-1.00807	-0.0619042	5.5193	-2.26853	0.0274213	0.999993	-4.33189
EIF2A	0.67458	0.0959282	1.25323	5.59292	2.33859	0.0231849	0.999993	-4.33239
EPHX1	0.933841	0.143842	1.72384	6.18855	2.39212	0.0217445	0.999993	-4.33257
SPINDOC	-0.566371	-1.06696	-0.0657844	5.77925	-2.26965	0.0273481	0.999993	-4.33307
KRTAP11-1	-0.685804	-1.25348	-0.118133	4.32144	-2.42349	0.018841	0.999993	-4.33344
TRIM17	-0.58187	-1.09289	-0.0708501	5.1222	-2.28416	0.0264208	0.999993	-4.33409
RACK1	1.00276	0.172265	1.83326	8.7642	2.44547	0.0192831	0.999993	-4.33444
RPL4	0.807806	0.141519	1.47409	9.02168	2.43211	0.0184435	0.999993	-4.33445
LSM5	0.651224	0.0899966	1.21245	6.01241	2.32771	0.0238017	0.999993	-4.33449
URI1	0.695897	0.102376	1.28942	6.76258	2.35205	0.0224413	0.999993	-4.33466
TMEM140	-0.52372	-0.998042	-0.0493974	5.8377	-2.21495	0.0311111	0.999993	-4.33485
PITPNM1	-0.577109	-1.08356	-0.0706553	5.11765	-2.28589	0.0263117	0.999993	-4.33492
RCCD1	0.642422	0.0808319	1.20401	4.81045	2.29477	0.0257601	0.999993	-4.33548
TTC39A	-0.631371	-1.17576	-0.0869819	4.7045	-2.32655	0.0238683	0.999993	-4.33669
PRR7	0.579384	0.0706721	1.0881	5.66045	2.28472	0.0263855	0.999993	-4.33712
XXYLT1	0.615751	0.0777691	1.15373	5.43071	2.29602	0.0256833	0.999993	-4.33814
ZSCAN10	-0.736774	-1.34964	-0.123907	4.23393	-2.4116	0.0194015	0.999993	-4.33848
PRSS23	-0.638627	-1.21346	-0.063793	5.69359	-2.22865	0.0301276	0.999993	-4.33867
ZNF354C	0.738671	0.0990929	1.37825	4.2896	2.31758	0.0244444	0.999993	-4.33918
FAM83C	-0.605756	-1.15038	-0.0611341	6.09853	-2.23121	0.0299473	0.999993	-4.33942
MAP3K6	-0.629763	-1.19349	-0.0660351	5.50421	-2.24102	0.0292642	0.999993	-4.33973
CHCHD10	0.742011	0.0980786	1.38594	6.40795	2.31293	0.0247642	0.999993	-4.33976
H6PD	-0.563163	-1.07193	-0.0543965	5.78473	-2.22051	0.0307083	0.999993	-4.34011
DNAAF5	0.617379	0.0778333	1.15692	5.72772	2.29542	0.0257203	0.999993	-4.34083
MAP3K14	0.559439	0.0656523	1.05323	5.19047	2.27275	0.0271479	0.999993	-4.34093
RGMA	0.767003	0.0996024	1.4344	5.91364	2.30918	0.0251684	0.999993	-4.34143
TRPV4	-0.688607	-1.29133	-0.0858845	4.90618	-2.29188	0.0259385	0.999993	-4.34143
INO80C	-0.646644	-1.21769	-0.0755928	5.03646	-2.27158	0.0272233	0.999993	-4.34232
VAV3	-1.02701	-1.90504	-0.148967	4.60557	-2.37787	0.0232352	0.999993	-4.34309
UNC119B	-0.603646	-1.13214	-0.0751573	5.22299	-2.29131	0.0259736	0.999993	-4.34418
FBXO21	-0.566884	-1.07304	-0.0607267	5.1653	-2.24671	0.0288743	0.999993	-4.34485
RPUSD3	-0.668689	-1.25976	-0.0776166	4.92941	-2.26945	0.0273611	0.999993	-4.34529
GSDMC	-0.832564	-1.5656	-0.0995329	4.71603	-2.29233	0.0269814	0.999993	-4.34597
EIF3E	0.645136	0.0826745	1.2076	7.54555	2.30089	0.0253856	0.999993	-4.34614
DEFB1	-0.827046	-1.53989	-0.114206	4.19557	-2.33511	0.0239356	0.999993	-4.34738
FARP2	-0.570578	-1.08642	-0.0547313	5.37568	-2.21887	0.0308266	0.999993	-4.34775
TMEM50A	-0.557112	-1.06733	-0.0468967	6.01311	-2.19042	0.0329419	0.999993	-4.34836
FAM83D	-0.636196	-1.20477	-0.0676217	5.24116	-2.24461	0.0290173	0.999993	-4.34864
TMEM234	-0.510866	-0.9809	-0.0408324	5.94191	-2.1803	0.0337244	0.999993	-4.34906
RNASE1	-0.98891	-1.89793	-0.079892	7.56042	-2.22251	0.0339967	0.999993	-4.34968
PAICS	0.626431	0.0703934	1.18247	6.08309	2.25999	0.0279818	0.999993	-4.34971
SERINC2	-0.665464	-1.2599	-0.0710332	5.65884	-2.24575	0.0289397	0.999993	-4.34984
KRIT1	0.543454	0.0585186	1.02839	5.2378	2.2481	0.0287792	0.999993	-4.34988
COL5A1	-0.871123	-1.6799	-0.0623429	5.69083	-2.19061	0.0355851	0.999993	-4.35054
PPA1	0.733841	0.0824606	1.38522	7.48812	2.26238	0.0280155	0.999993	-4.35058
ALDH1A1	0.83241	0.104121	1.5607	6.09182	2.30368	0.0260375	0.999993	-4.35182
TRIM59	0.628718	0.0691589	1.18828	5.41712	2.25397	0.0283835	0.999993	-4.35189
TGFB1I1	-0.536414	-1.02688	-0.0459502	5.20369	-2.19397	0.0326709	0.999993	-4.35191
TAX1BP3	-0.590015	-1.12833	-0.0516977	6.23035	-2.19868	0.0323147	0.999993	-4.35208
SLC4A11	-0.637963	-1.20663	-0.0693003	5.08093	-2.2505	0.0286171	0.999993	-4.35248
P2RY2	-0.76969	-1.44995	-0.0894309	4.84648	-2.27434	0.0274056	0.999993	-4.35322
FBXO6	-0.571903	-1.08567	-0.0581409	4.78697	-2.23305	0.0298182	0.999993	-4.35363
TNP2	-0.718215	-1.34157	-0.0948634	4.2802	-2.31131	0.0247592	0.999993	-4.35366
ATP5PD	0.643044	0.0753209	1.21077	7.70192	2.27218	0.0271848	0.999993	-4.35383
PRDX3	0.664278	0.0649906	1.26357	5.92973	2.22358	0.0304885	0.999993	-4.35419
TNFSF15	-0.726789	-1.36066	-0.0929201	4.5244	-2.3001	0.0254337	0.999993	-4.35582
VPS37B	-0.642819	-1.21672	-0.0689193	5.18404	-2.24693	0.0288588	0.999993	-4.35593
SLC12A4	-0.483749	-0.933803	-0.033695	5.986	-2.15622	0.0356523	0.999993	-4.35612
ATG4B	-0.603326	-1.16262	-0.0440315	6.19687	-2.16396	0.0350223	0.999993	-4.3565
FOXC2	-0.605854	-1.14999	-0.0617166	4.54281	-2.23356	0.0297825	0.999993	-4.35659
SLC7A2	0.585598	0.065166	1.10603	4.33128	2.25722	0.0281661	0.999993	-4.35671
GNB4	0.613924	0.0541335	1.17371	5.47724	2.20002	0.0322141	0.999993	-4.35719
ZNF461	-0.518986	-1.0026	-0.0353762	6.22226	-2.15277	0.0359361	0.999993	-4.35738
SENP5	0.565723	0.057267	1.07418	6.31872	2.23197	0.0298939	0.999993	-4.35742
TNK2	0.522811	0.0501226	0.9955	5.98807	2.21874	0.0308357	0.999993	-4.35778
RPS6	0.89942	0.141369	1.65747	9.56586	2.38875	0.0210962	0.999993	-4.35785
NFYC	-0.511744	-0.986654	-0.0368332	5.65718	-2.16162	0.0352121	0.999993	-4.35798
TOPBP1	0.569075	0.05453	1.08362	5.6496	2.21862	0.0308444	0.999993	-4.35859
GSKIP	0.655723	0.0646674	1.24678	4.66762	2.22551	0.0303506	0.999993	-4.35915
KLK8	-0.871592	-1.65325	-0.0899319	4.60692	-2.25675	0.0298113	0.999993	-4.35935
TP53INP2	-0.625553	-1.20083	-0.0502774	5.80301	-2.18135	0.0336421	0.999993	-4.35952
OPA1	0.637914	0.0639882	1.21184	5.63746	2.22969	0.0300545	0.999993	-4.35971
COX4I1	0.72676	0.0820878	1.37143	7.88114	2.26166	0.0278871	0.999993	-4.35985
BPNT1	0.548065	0.052758	1.04337	4.81768	2.2197	0.0307665	0.999993	-4.36002
RPL12	0.65324	0.0827417	1.22374	8.92671	2.29697	0.0256246	0.999993	-4.36036
ATP13A5	0.54021	0.0480832	1.03234	4.85856	2.20203	0.0320636	0.999993	-4.3606
EPHX3	-0.672291	-1.28186	-0.0627263	4.77363	-2.21246	0.0312926	0.999993	-4.36164
ACOX3	-0.561626	-1.08178	-0.0414738	5.08215	-2.16598	0.0348595	0.999993	-4.36197
LYPD3	-1.15886	-2.19688	-0.120834	5.44248	-2.28534	0.0299498	0.999993	-4.36206
MDP1	-0.559958	-1.07082	-0.0490932	4.77494	-2.19881	0.0323052	0.999993	-4.3621
YBX3	0.680172	0.0748422	1.2855	7.57446	2.25405	0.0283776	0.999993	-4.36323
ECT2	0.698165	0.0650195	1.33131	5.47915	2.21244	0.0313285	0.999993	-4.36356
NCMAP	-0.753468	-1.40928	-0.0976534	4.19992	-2.30474	0.0251528	0.999993	-4.36357
NHEJ1	-0.605665	-1.14779	-0.06354	4.48733	-2.24115	0.0292551	0.999993	-4.36394
TRIM14	-0.503747	-0.976655	-0.0308392	5.6252	-2.13685	0.037273	0.999993	-4.36466
AJUBA	-0.719441	-1.36608	-0.0727981	5.12271	-2.23259	0.0299104	0.999993	-4.36499
RAB38	-0.704437	-1.34678	-0.0620901	4.96431	-2.20144	0.032238	0.999993	-4.36517
JPH4	-0.569573	-1.10402	-0.0351252	5.86853	-2.13787	0.0371857	0.999993	-4.3652
BZW2	0.636096	0.0562314	1.21596	5.90449	2.20056	0.0321734	0.999993	-4.36549
ZNF704	0.605207	0.0565463	1.15387	4.53961	2.21278	0.0312692	0.999993	-4.36577
GEMIN6	0.546711	0.0440403	1.04938	4.89577	2.18178	0.0336084	0.999993	-4.36601
SNX17	0.610771	0.0510869	1.17046	6.1409	2.18914	0.0330399	0.999993	-4.36606
TMEM40	-0.706155	-1.35515	-0.0571609	5.43658	-2.18551	0.033567	0.999993	-4.36613
COX7A2L	0.528334	0.0467902	1.00988	7.22753	2.20095	0.0321443	0.999993	-4.36621
KDELR1	0.643484	0.0527329	1.23423	5.49353	2.1851	0.0333512	0.999993	-4.36639
RSRP1	-0.560817	-1.09408	-0.0275509	6.39894	-2.10967	0.0396552	0.999993	-4.36658
KLHDC3	0.533054	0.0397928	1.02631	6.00316	2.16786	0.0347083	0.999993	-4.36752
ZBED3	-0.66136	-1.25199	-0.0707327	4.40349	-2.24627	0.028904	0.999993	-4.36799
OSCP1	-0.58629	-1.12977	-0.0428118	4.8774	-2.16405	0.0350147	0.999993	-4.36853
KANK2	-0.579569	-1.10121	-0.0579291	4.47039	-2.2288	0.0301169	0.999993	-4.36891
KIFC3	-0.573508	-1.10729	-0.0397224	5.25947	-2.15531	0.0357269	0.999993	-4.36891
EXOC1	0.575312	0.0482513	1.10237	4.7293	2.18968	0.0329984	0.999993	-4.36899
DYNLRB2	0.611329	0.0504385	1.17222	4.69385	2.18642	0.0332486	0.999993	-4.36937
RAB7B	-0.563326	-1.08586	-0.0407904	5.19714	-2.16263	0.0351301	0.999993	-4.36957
NTAQ1	0.563196	0.0434975	1.08289	4.98398	2.17393	0.034225	0.999993	-4.36961
PDCD5	0.554101	0.0458265	1.06238	6.48584	2.1869	0.0332123	0.999993	-4.36981
SAP30L	-0.552986	-1.06622	-0.0397496	4.76195	-2.1614	0.0352299	0.999993	-4.37006
NAPRT	-0.663295	-1.28338	-0.043215	5.52399	-2.14654	0.0365197	0.999993	-4.3702
DDX4	1.09006	0.0795625	2.10056	6.58824	2.20813	0.0354585	0.999993	-4.37031
ARHGAP11B	0.672851	0.0516749	1.29403	4.52256	2.17291	0.0343059	0.999993	-4.3705
OR56A3	-0.741984	-1.39608	-0.087891	4.17733	-2.27558	0.0269655	0.999993	-4.37106
PAFAH1B1	-0.518907	-1.00695	-0.030863	5.40013	-2.13289	0.0376121	0.999993	-4.37129
COPS4	0.652366	0.0477425	1.25699	5.03552	2.16443	0.0349842	0.999993	-4.37178
FOLR2	-0.75251	-1.42546	-0.079556	4.45832	-2.24477	0.0291365	0.999993	-4.37227
LY6E	-0.676602	-1.3171	-0.0361029	6.73361	-2.12257	0.0388412	0.999993	-4.37235
DIO2	-0.644253	-1.25225	-0.0362517	4.77334	-2.12565	0.03824	0.999993	-4.37267
RPS19	0.940323	0.0923297	1.78832	8.19918	2.2501	0.0307457	0.999993	-4.37282
DESI1	0.559943	0.0404613	1.07942	5.68423	2.16228	0.0351585	0.999993	-4.37297
ROGDI	-0.485557	-0.949221	-0.0218938	6.45371	-2.10075	0.0404653	0.999993	-4.37298
OST4	0.553335	0.0400032	1.06667	7.44883	2.16236	0.0351519	0.999993	-4.37341
IFIT3	-0.86334	-1.67003	-0.0566473	4.83318	-2.17129	0.03665	0.999993	-4.37342
UACA	-0.642777	-1.22797	-0.0575866	4.35281	-2.20344	0.0319585	0.999993	-4.37383
F2RL2	-0.616588	-1.20939	-0.0237804	5.32035	-2.0865	0.04179	0.999993	-4.37398
GPR87	-0.772335	-1.47952	-0.0651517	5.36815	-2.19862	0.0329976	0.999993	-4.37454
TAOK1	0.552526	0.0375332	1.06752	6.86826	2.15223	0.0359808	0.999993	-4.37459
MRPL33	0.565395	0.0381247	1.09267	6.39218	2.15108	0.0360763	0.999993	-4.37469
SMIM30	0.576958	0.0364889	1.11743	5.87869	2.14147	0.036881	0.999993	-4.37496
ZC3H3	-0.558835	-1.08332	-0.0343478	5.17527	-2.1374	0.0372257	0.999993	-4.37508
GSTM2	0.6826	0.0507868	1.31441	4.8255	2.16747	0.0347569	0.999993	-4.37531
LHX2	-0.535186	-1.04066	-0.0297109	5.2003	-2.12394	0.0383883	0.999993	-4.37557
KIAA2013	-0.489527	-0.955848	-0.0232061	6.92421	-2.10586	0.0399997	0.999993	-4.37658
LDHB	0.859791	0.0729383	1.64664	7.93008	2.2106	0.0330328	0.999993	-4.37685
TYMP	-0.916962	-1.78686	-0.0470595	7.2901	-2.14713	0.0394622	0.999993	-4.37691
SH3D21	-0.517012	-1.00844	-0.0255803	5.2241	-2.11045	0.0395851	0.999993	-4.37716
RAET1E	-0.61221	-1.16873	-0.0556856	4.31318	-2.20675	0.0317123	0.999993	-4.37744
SINHCAF	0.571714	0.0342343	1.10919	5.92563	2.1338	0.0375335	0.999993	-4.37816
SZT2	-0.47868	-0.93697	-0.0203889	5.24405	-2.09528	0.04097	0.999993	-4.3788
SPIB	0.573728	0.0314699	1.11599	4.83821	2.12245	0.0385189	0.999993	-4.37894
JPH2	-0.641088	-1.23294	-0.0492339	4.37673	-2.1729	0.0343064	0.999993	-4.37894
CR1	-0.531861	-1.02917	-0.0345547	4.59736	-2.14542	0.0365483	0.999993	-4.37897
TEKT5	0.601379	0.0444225	1.15833	4.28658	2.16603	0.0348554	0.999993	-4.37908
ALX1	-0.662142	-1.27799	-0.046298	4.70401	-2.15684	0.0356014	0.999993	-4.37914
IFIT1	-0.68624	-1.34103	-0.0314468	4.95712	-2.10692	0.0403489	0.999993	-4.37923
ANKK1	-0.721946	-1.36393	-0.0799607	4.04276	-2.25589	0.0282549	0.999993	-4.37961
KRTAP12-2	0.582219	0.0309435	1.13349	5.25344	2.11863	0.0388555	0.999993	-4.37965
APOBEC3A	-0.829157	-1.59832	-0.0599952	4.54527	-2.17974	0.0353133	0.999993	-4.37968
RPS3	0.749237	0.0830176	1.41546	9.44081	2.256	0.0282471	0.999993	-4.3798
TTF2	0.540138	0.0311091	1.04917	4.88533	2.12863	0.0379799	0.999993	-4.38009
EIF4A2	0.643294	0.0503186	1.23627	7.85664	2.17626	0.0340412	0.999993	-4.38032
COX6B1	0.681778	0.0573442	1.30621	7.92888	2.19025	0.0329544	0.999993	-4.38052
DRAXIN	0.607507	0.0323114	1.1827	5.08103	2.11872	0.0388478	0.999993	-4.38058
RPS12	0.734928	0.0808651	1.38899	9.3346	2.25405	0.0283781	0.999993	-4.38068
PPIL4	-0.495469	-0.971633	-0.019306	5.38328	-2.08737	0.0417087	0.999993	-4.38074
RP2	-0.628848	-1.21265	-0.0450475	4.60341	-2.16082	0.0352766	0.999993	-4.38116
ASB8	-0.482837	-0.949693	-0.0159806	5.71927	-2.0747	0.0429157	0.999993	-4.38124
USP17L12	-0.671046	-1.30429	-0.0378041	8.61188	-2.12649	0.0382326	0.999993	-4.38296
TOMM20	0.568538	0.0356219	1.10145	6.81586	2.14012	0.0369948	0.999993	-4.38331
GFY	0.534785	0.0358513	1.03372	4.23544	2.15018	0.0361512	0.999993	-4.38354
ALPL	-0.710051	-1.37313	-0.0469674	4.57565	-2.1507	0.0363465	0.999993	-4.38355
RPL22L1	0.731543	0.0486252	1.41446	6.40432	2.15323	0.0363017	0.999993	-4.38418
BGN	-0.904732	-1.78628	-0.0231874	7.63292	-2.09325	0.0446118	0.999993	-4.38465
IFNLR1	-0.607781	-1.19132	-0.0242438	5.15881	-2.08937	0.0415201	0.999993	-4.38479
NME7	0.483923	0.0216903	0.946157	5.16974	2.10016	0.0405194	0.999993	-4.38511
NPM1	0.699457	0.0642369	1.33468	9.14518	2.20889	0.0315544	0.999993	-4.38559
CDC42EP5	-0.505351	-1.002	-0.00869866	5.94529	-2.04117	0.0462582	0.999993	-4.38595
IER2	-0.575068	-1.13501	-0.015128	6.50821	-2.06023	0.0443313	0.999993	-4.38599
SLC8B1	-0.508161	-0.997184	-0.0191385	5.23604	-2.08454	0.0419754	0.999993	-4.38616
PCSK9	-0.668836	-1.31009	-0.0275855	4.93463	-2.09465	0.0412589	0.999993	-4.38623
ZNF652	0.509593	0.0230862	0.996099	5.31293	2.10122	0.0404223	0.999993	-4.38653
RNF223	-0.482805	-0.943855	-0.0217557	4.80893	-2.10069	0.0404712	0.999993	-4.38655
CCDC130	-0.629097	-1.21491	-0.0432863	4.39802	-2.15426	0.0358135	0.999993	-4.3867
RAPSN	-0.469803	-0.93082	-0.00878611	5.71071	-2.04426	0.0459403	0.999993	-4.38675
FRA10AC1	0.58338	0.0244769	1.14228	5.65473	2.09388	0.0410992	0.999993	-4.38679
UQCRQ	0.564126	0.0281507	1.1001	6.84051	2.11139	0.0395005	0.999993	-4.38686
MPHOSPH10	0.484107	0.0223038	0.94591	5.78504	2.10292	0.0402675	0.999993	-4.38711
UPK3BL1	-0.676013	-1.30528	-0.046748	8.24301	-2.15506	0.0357477	0.999993	-4.38727
SENP7	0.544841	0.0188577	1.07082	5.5258	2.07795	0.0426028	0.999993	-4.38757
PSMB3	0.621237	0.0324117	1.21006	6.85829	2.11645	0.0390487	0.999993	-4.38789
MAP6	-0.619391	-1.18886	-0.0499203	4.26267	-2.18188	0.0336008	0.999993	-4.388
AGPAT4	-0.588489	-1.14246	-0.0345216	4.67421	-2.13104	0.0377713	0.999993	-4.38821
ANAPC16	0.596824	0.0235858	1.17006	5.99915	2.08857	0.0415956	0.999993	-4.38834
MRAP2	0.563526	0.0276632	1.09939	4.54478	2.10959	0.0396626	0.999993	-4.38876
RUNDC3A	-0.705186	-1.35073	-0.0596403	4.29106	-2.19136	0.0328695	0.999993	-4.38894
CXCL6	-1.10044	-2.14702	-0.0538519	4.85365	-2.15338	0.040008	0.999993	-4.38907
RPL17	0.622395	0.0620143	1.18278	9.64352	2.22803	0.0301719	0.999993	-4.38919
WDR47	-0.608729	-1.18836	-0.029096	4.68586	-2.10673	0.039921	0.999993	-4.38931
SMAD9	-0.632839	-1.21781	-0.0478711	4.29105	-2.1702	0.0345218	0.999993	-4.38942
TFB2M	0.6191	0.0248746	1.21333	5.0725	2.09	0.041461	0.999993	-4.38964
AK6	0.535448	0.0180637	1.05283	5.13326	2.07607	0.0427836	0.999993	-4.38982
POGZ	0.487736	0.0185896	0.956882	5.40442	2.08552	0.0418828	0.999993	-4.38983
AADAC	0.611043	0.0319647	1.19012	4.60378	2.11676	0.0390212	0.999993	-4.39062
ECHDC2	-0.562169	-1.11016	-0.0141733	5.69454	-2.05791	0.0445614	0.999993	-4.39065
BOLA3	0.539284	0.0202653	1.0583	6.0481	2.08436	0.0419926	0.999993	-4.39099
SELENOH	0.575152	0.0192621	1.13104	6.0041	2.07554	0.0428343	0.999993	-4.39116
SFTPB	0.773375	0.0326937	1.51406	5.81423	2.10846	0.0411242	0.999993	-4.39136
EPCAM	0.689976	0.0363207	1.34363	5.42295	2.11894	0.0389673	0.999993	-4.39173
DUSP7	-0.644813	-1.27275	-0.0168784	5.41842	-2.06136	0.0443647	0.999993	-4.39189
RANBP1	0.791097	0.0448397	1.53736	7.11547	2.139	0.0382622	0.999993	-4.39214
HLF	0.554412	0.0173244	1.0915	5.47572	2.07074	0.0432992	0.999993	-4.39229
RHOJ	-0.658905	-1.26449	-0.0533184	4.21803	-2.18265	0.033541	0.999993	-4.39259
ALDH1L1	-0.57295	-1.11674	-0.0291641	4.42935	-2.11362	0.0393012	0.999993	-4.39273
TFAM	0.496869	0.0140795	0.979659	5.43983	2.06453	0.0439061	0.999993	-4.39282
MBNL1	0.550889	0.0153557	1.08642	6.76992	2.06355	0.0440027	0.999993	-4.39331
H2AC20	0.749291	0.035957	1.46262	7.45389	2.11581	0.0399454	0.999993	-4.39367
FKBP8	0.590193	0.0168225	1.16356	6.30408	2.06489	0.0438712	0.999993	-4.39446
SFN	-0.706297	-1.38225	-0.0303415	6.19921	-2.10009	0.0409225	0.999993	-4.39466
CXCR4	0.609672	0.00521027	1.21413	6.62823	2.02369	0.0481276	0.999993	-4.39486
ATAD3C	-0.509191	-1.01563	-0.00275685	5.19763	-2.01695	0.04881	0.999993	-4.39517
SLC25A4	0.555881	0.0140855	1.09768	5.47455	2.05818	0.0445346	0.999993	-4.39539
ATP6V1F	0.625124	0.0211104	1.22914	6.15916	2.07614	0.0427765	0.999993	-4.39556
PCDH7	-0.678147	-1.31478	-0.0415127	4.17432	-2.13684	0.0372739	0.999993	-4.39563
ERRFI1	-0.606045	-1.20241	-0.00967846	5.74014	-2.03859	0.0465243	0.999993	-4.39584
KLHL2	-0.51326	-1.01969	-0.00683275	5.24862	-2.0331	0.0470954	0.999993	-4.39624
MYCL	-0.58801	-1.1466	-0.0294213	4.36456	-2.11169	0.0394738	0.999993	-4.39624
TACSTD2	-1.03932	-2.01974	-0.0588953	7.19038	-2.16454	0.0384703	0.999993	-4.39629
SPG11	-0.463638	-0.922752	-0.00452444	5.32087	-2.0258	0.0478637	0.999993	-4.39693
TIMM29	-0.509882	-1.00304	-0.0167291	4.66394	-2.07408	0.0429752	0.999993	-4.39757
ZNRF1	0.509635	0.0100266	1.00924	5.61529	2.04629	0.0457332	0.999993	-4.39769
TBX1	0.542704	0.0119253	1.07348	4.54837	2.0511	0.045245	0.999993	-4.39785
AKR1C1	1.75738	0.131028	3.38373	5.69131	2.21952	0.0352452	0.999993	-4.39788
TSPAN17	0.638604	0.0166594	1.26055	5.81521	2.05977	0.0443774	0.999993	-4.39817
LSG1	0.60152	0.0189202	1.18412	5.40014	2.07118	0.0432564	0.999993	-4.39847
GSG1	-0.562439	-1.10497	-0.0199128	4.62371	-2.07966	0.0424393	0.999993	-4.39851
OR6F1	0.560276	0.0215735	1.09898	4.39568	2.08637	0.0418028	0.999993	-4.39852
FAM9C	-0.651987	-1.26332	-0.0406512	4.27887	-2.13942	0.0370539	0.999993	-4.39876
ATL2	0.580171	0.0195514	1.14079	5.877	2.07599	0.0427911	0.999993	-4.39879
SHARPIN	-0.567122	-1.12584	-0.00839997	5.58356	-2.03619	0.0467729	0.999993	-4.39924
SERPINC1	-0.61001	-1.18693	-0.0330943	4.28346	-2.12111	0.0386372	0.999993	-4.40001
NTN4	-0.579454	-1.14923	-0.00967754	5.0405	-2.0401	0.0463677	0.999993	-4.40007
CPT2	-0.705424	-1.37992	-0.0309277	4.5118	-2.1007	0.0407352	0.999993	-4.40053
FAT1	-0.717808	-1.4144	-0.0212211	4.97304	-2.074	0.0436819	0.999993	-4.40084
SSBP1	0.545534	0.0103685	1.0807	6.40009	2.0449	0.0458755	0.999993	-4.4015
ZADH2	0.571021	0.0111571	1.13088	4.69576	2.04601	0.045762	0.999993	-4.40201
TUB	0.577535	0.00388676	1.15118	5.33186	2.01962	0.0485226	0.999993	-4.40217
ANG	0.589344	0.0155447	1.16314	4.52227	2.06038	0.0443167	0.999993	-4.40229
DPT	-0.616642	-1.22316	-0.0101245	4.94311	-2.03952	0.0464281	0.999993	-4.40246
AKT3	0.808005	0.00823143	1.60778	5.31745	2.0488	0.0478078	0.999993	-4.4025
NLRX1	-0.679127	-1.3541	-0.00415822	4.90856	-2.02504	0.0486619	0.999993	-4.40256
XG	-0.556534	-1.10945	-0.00362017	4.90475	-2.01917	0.0485717	0.999993	-4.4028
GALNT17	-0.607259	-1.18625	-0.0282663	4.26307	-2.10397	0.040172	0.999993	-4.40319
DPYD	-0.714231	-1.42781	-0.000657777	5.63312	-2.01998	0.0497986	0.999993	-4.40384
EPS8	0.655884	0.0098778	1.30189	6.14847	2.03857	0.0467241	0.999993	-4.40426
BLVRA	0.498731	0.00528999	0.992173	5.22967	2.02754	0.0476798	0.999993	-4.4044
CCDC182	0.563944	0.0137454	1.11414	4.41954	2.05615	0.0447379	0.999993	-4.40453
ZCCHC12	-0.656686	-1.278	-0.0353701	4.29108	-2.12023	0.0387143	0.999993	-4.40464
RPL29	0.621499	0.026854	1.21614	8.80764	2.09662	0.0408455	0.999993	-4.40468
KCNMB3	0.640535	0.00954512	1.27153	4.82931	2.03675	0.0467544	0.999993	-4.40519
ZNF414	0.561807	0.00823888	1.11538	4.60248	2.03589	0.0468044	0.999993	-4.40529
GAL3ST1	-0.537379	-1.06753	-0.00722795	4.74277	-2.03338	0.0470657	0.999993	-4.40552
MPZL3	-0.657064	-1.30182	-0.0123105	4.84421	-2.04555	0.0459368	0.999993	-4.40573
SH3RF3	-0.595896	-1.17832	-0.013469	4.56247	-2.05242	0.0451118	0.999993	-4.40606
CXorf58	0.551386	0.0121037	1.09067	4.36365	2.05105	0.0452498	0.999993	-4.40614
POLR2J	0.496156	0.00192701	0.990386	5.93187	2.01385	0.0491451	0.999993	-4.40624
LRP4	0.591372	0.00943379	1.17331	4.98445	2.03855	0.0465281	0.999993	-4.40637
KRTAP5-5	-0.669788	-1.30755	-0.0320233	4.21229	-2.10676	0.0399184	0.999993	-4.40664
ASCL2	0.578048	0.00095577	1.15514	5.63172	2.00935	0.0496353	0.999993	-4.40669
MRPL47	0.622568	0.00942065	1.23571	5.83719	2.03685	0.0467041	0.999993	-4.40688
ZNF185	-0.804536	-1.59302	-0.0160563	4.88111	-2.06511	0.0457315	0.999993	-4.40708
UCHL5	0.572807	0.00395797	1.14166	5.99056	2.01999	0.0484833	0.999993	-4.4077
SIN3B	-0.502522	-1.00275	-0.00229825	4.93873	-2.01525	0.048994	0.999993	-4.40774
CCDC157	-0.547901	-1.07657	-0.0192286	4.36396	-2.07899	0.0425031	0.999993	-4.40819
HMX3	-0.63778	-1.24751	-0.0280546	4.17812	-2.09833	0.0406878	0.999993	-4.40883
TAC1	-0.581067	-1.15776	-0.00437074	4.64349	-2.02123	0.0483499	0.999993	-4.40944
FGF19	-0.697431	-1.3874	-0.00746145	4.8251	-2.03385	0.0476709	0.999993	-4.40949
SLC52A3	-0.502135	-0.999801	-0.00446985	4.70139	-2.02405	0.0480497	0.999993	-4.40974
PAK1	0.53605	0.00173219	1.07037	5.70136	2.01253	0.0492883	0.999993	-4.41035
ST8SIA1	0.560283	0.00553717	1.11503	4.3566	2.02605	0.0478368	0.999993	-4.41129
OR13C2	0.557069	0.00458465	1.10955	4.61822	2.02268	0.0481958	0.999993	-4.4116
TNXB	-0.632837	-1.24982	-0.0158512	4.31584	-2.05757	0.0445959	0.999993	-4.41175
LUZP6	0.600346	0.00214192	1.19855	6.69723	2.01321	0.0492145	0.999993	-4.41177
TLX1	-0.589279	-1.16225	-0.0163032	4.21836	-2.06311	0.0440462	0.999993	-4.41208
NAP1L1	0.614879	0.00399824	1.22576	8.11357	2.01916	0.0485722	0.999993	-4.41226
UBA52	0.800176	0.0103317	1.59002	8.19587	2.04983	0.0472189	0.999993	-4.41348
RPL14	0.653464	0.0242282	1.2827	9.23642	2.08327	0.0420955	0.999993	-4.41418
HDGF	0.642154	0.00948584	1.27482	7.73469	2.03611	0.0467814	0.999993	-4.41426
RPS25	0.669482	0.00685182	1.33211	8.44683	2.02861	0.0477637	0.999993	-4.41488
NDUFB9	0.613091	0.0057429	1.22044	7.02566	2.025	0.0479487	0.999993	-4.4151
CLEC4A	-0.487894	-0.970425	-0.00536214	4.49915	-2.02832	0.0475968	0.999993	-4.41566
RPS23	0.689208	0.0319202	1.3465	9.55404	2.10345	0.0402188	0.999993	-4.41573
PMP2	-0.645071	-1.26898	-0.0211663	4.26474	-2.07409	0.0429747	0.999993	-4.41585
RTL1	-0.586466	-1.16247	-0.0104621	4.38835	-2.04247	0.0461244	0.999993	-4.4165
RPS15A	0.655351	0.0180023	1.2927	9.13549	2.06269	0.0440874	0.999993	-4.41883
MPIG6B	-0.673519	-1.31852	-0.0285219	4.04733	-2.09474	0.04102	0.999993	-4.42099
ARHGAP44	-0.579552	-1.15153	-0.0075697	4.20183	-2.03258	0.0471495	0.999993	-4.4251
DSG3	-1.03363	-2.06575	-0.00150261	5.67037	-2.04739	0.0496886	0.999993	-4.42625
SIGLEC12	-0.624261	-1.24288	-0.00563966	4.0688	-2.02432	0.048021	0.999993	-4.42679
RPL28	0.74718	0.0194415	1.47492	9.80841	2.06248	0.0444035	0.999993	-4.43105

## Sheet: DEGs.LUSC.Tumor.R.vs.NR
# DEGs between LUSC Tumor responder vs non-responder
	logFC	CI.L	CI.R	AveExpr	t	P.Value	adj.P.Val	B
DDX60	-1.87071	-2.54752	-1.1939	5.75488	-5.54471	9.64916e-07	0.0159298	3.56191
PLEKHG5	-1.5406	-2.22138	-0.859819	5.32006	-4.53962	3.30605e-05	0.12322	1.15667
IFITM3	-2.13841	-3.05183	-1.22499	8.13301	-4.70991	2.23366e-05	0.12322	1.13012
XAF1	-1.62638	-2.35951	-0.893243	5.76079	-4.45015	4.4783e-05	0.12322	0.979325
IFI6	-3.31364	-4.67205	-1.95522	7.22496	-4.99612	2.78212e-05	0.12322	0.971142
DDX58	-1.67608	-2.42634	-0.925819	6.40525	-4.48147	4.02795e-05	0.12322	0.949426
PTPRU	-1.51332	-2.20848	-0.818168	4.68143	-4.36704	5.92467e-05	0.139729	0.684342
EPPK1	-2.05149	-2.9898	-1.11318	5.1679	-4.42305	7.63823e-05	0.140111	0.559184
OAS3	-1.76328	-2.58398	-0.942575	6.16345	-4.31723	7.63319e-05	0.140111	0.556653
PARP9	-1.6839	-2.48483	-0.882968	6.10553	-4.22364	0.000102456	0.153768	0.390457
ISG15	-2.11528	-3.0935	-1.13705	6.79278	-4.37725	9.06191e-05	0.149603	0.382111
OAS1	-1.50158	-2.23731	-0.765837	5.63797	-4.09413	0.000146335	0.180961	0.160876
CCDC190	1.56471	0.806383	2.32304	4.44881	4.13919	0.000126252	0.173691	0.110513
TGFB3	-1.4212	-2.12049	-0.721914	5.52604	-4.07697	0.00015477	0.180961	0.107797
NPDC1	-1.43218	-2.14509	-0.719273	5.82872	-4.02997	0.000180354	0.180961	0.00919174
HELZ2	-1.26656	-1.90127	-0.631859	5.64703	-4.00307	0.00019679	0.180961	-0.0439176
MPP6	1.40314	0.705918	2.10035	4.71176	4.03709	0.000176229	0.180961	-0.0828821
SAMD9	-1.3987	-2.10807	-0.689328	5.10959	-3.95539	0.000229539	0.193953	-0.147314
APOL1	-2.16712	-3.22422	-1.11003	6.19507	-4.16373	0.000197304	0.180961	-0.157871
OAS2	-1.49762	-2.25845	-0.7368	5.63193	-3.949	0.000234966	0.193953	-0.168804
PPP2R3B	-1.36418	-2.08155	-0.646821	4.97914	-3.8148	0.000359645	0.269881	-0.468452
MAB21L4	-1.59594	-2.43707	-0.754801	4.58486	-3.81325	0.000385612	0.276786	-0.580077
LY6D	-3.49094	-5.27132	-1.71057	5.1952	-4.02738	0.000425138	0.287481	-0.636067
NDN	-1.34663	-2.06618	-0.627083	4.67744	-3.75427	0.00043534	0.287481	-0.729276
PARP10	-1.30549	-2.01967	-0.591313	5.68253	-3.66695	0.000572005	0.357023	-0.779875
LRP11	-1.19906	-1.85892	-0.539189	5.18242	-3.6452	0.000611958	0.360815	-0.828202
KLK10	-2.76819	-4.22626	-1.31011	4.8494	-3.8957	0.000583902	0.357023	-0.830472
RPL35A	1.8439	0.883012	2.80479	9.0246	3.84948	0.000322157	0.253261	-0.91216
KLK11	-1.82938	-2.83508	-0.823678	5.23846	-3.6874	0.00073283	0.403276	-1.00113
MEST	1.31786	0.588501	2.04722	6.66377	3.62464	0.000652157	0.371257	-1.01841
PI3	-3.27323	-5.06484	-1.48163	5.65417	-3.75253	0.000871219	0.463966	-1.12652
FBXO6	-1.12916	-1.7728	-0.485528	4.78697	-3.51928	0.000901104	0.464885	-1.13334
HOXD11	-1.43091	-2.25174	-0.610091	4.80181	-3.50609	0.00100455	0.487768	-1.16738
IKBKE	-1.13088	-1.78192	-0.47984	5.01206	-3.48454	0.00100143	0.487768	-1.16976
NCCRP1	-1.45573	-2.29712	-0.614345	4.52117	-3.48226	0.00109855	0.503775	-1.23868
RAB38	-1.32628	-2.10266	-0.54989	4.96431	-3.42918	0.00120396	0.516584	-1.29307
KLK8	-1.64575	-2.59656	-0.694939	4.60692	-3.50313	0.00118723	0.516584	-1.29534
MOV10	-1.06365	-1.68813	-0.439162	5.16096	-3.41675	0.00122863	0.516584	-1.30871
CKMT1A	-1.32501	-2.09357	-0.556446	6.35974	-3.45842	0.00108379	0.503775	-1.31691
PINK1	-0.978358	-1.55657	-0.400143	4.71598	-3.39427	0.00131422	0.516584	-1.37816
EPCAM	1.40561	0.57588	2.23535	5.42295	3.40064	0.00131096	0.516584	-1.43943
RTKN	-0.933649	-1.49275	-0.374547	4.59259	-3.34989	0.00150007	0.575922	-1.45928
DSC3	-1.23229	-1.95758	-0.507001	6.02048	-3.40832	0.00126009	0.516584	-1.46607
KRT10	-2.6267	-4.1726	-1.0808	5.39448	-3.48862	0.00170493	0.598866	-1.53958
DPYD	-1.54078	-2.46282	-0.618744	5.63312	-3.3724	0.00161085	0.592015	-1.54176
IFI44	-1.36987	-2.19659	-0.543156	5.25591	-3.32978	0.00165598	0.594317	-1.54422
IFI27	-3.14922	-4.99032	-1.30812	6.79902	-3.51334	0.00161371	0.592015	-1.55186
IFITM1	-2.34349	-3.7313	-0.955685	7.16985	-3.46093	0.00176503	0.607061	-1.6111
EPHA4	-1.21856	-1.96523	-0.471895	5.65557	-3.27384	0.00187766	0.622785	-1.61178
PRSS21	-1.20032	-1.93767	-0.462959	4.57723	-3.26554	0.00192392	0.622785	-1.631
SERPINB4	-2.15928	-3.45132	-0.867238	4.56577	-3.42106	0.00190878	0.622785	-1.64624
IRF7	-1.0047	-1.62552	-0.383878	6.00172	-3.24644	0.00203451	0.636305	-1.66174
CXCL1	-2.209	-3.54161	-0.876387	5.99405	-3.39781	0.00208132	0.636305	-1.66254
LYPD3	-2.14005	-3.43957	-0.84052	5.44248	-3.37106	0.00217263	0.652145	-1.73849
POLR2J	1.04296	0.397373	1.68855	5.93187	3.24079	0.00206838	0.636305	-1.73989
STAT2	-1.18135	-1.91942	-0.443279	6.13917	-3.21084	0.00225681	0.665315	-1.74619
KCNG1	-1.30402	-2.13115	-0.47689	4.49881	-3.17109	0.00266527	0.73797	-1.84566
AQP3	-3.22806	-5.21097	-1.24515	7.0623	-3.34385	0.00248318	0.719208	-1.85464
SERPINB3	-2.37257	-3.85311	-0.892037	5.14017	-3.2892	0.00281288	0.748997	-1.86619
PCSK9	-1.25005	-2.04707	-0.453036	4.93463	-3.14978	0.00274932	0.744074	-1.87403
MYCL	-1.08836	-1.78122	-0.395492	4.36456	-3.15109	0.00268207	0.73797	-1.90022
TNK2	0.982221	0.357921	1.60652	5.98807	3.15612	0.00264357	0.73797	-1.92407
GSDMC	-1.38363	-2.27308	-0.494177	4.71603	-3.13964	0.00309849	0.791469	-1.94203
MX1	-1.8528	-3.03724	-0.668353	6.03255	-3.19659	0.00330032	0.791469	-1.98111
SBNO2	-0.998686	-1.6498	-0.347572	5.3738	-3.07687	0.00331532	0.791469	-1.99327
LYPLAL1	1.10442	0.389336	1.81951	5.24974	3.09823	0.00312004	0.791469	-2.00048
SERINC2	-1.12614	-1.8612	-0.39107	5.65884	-3.07328	0.00334929	0.791469	-2.01214
NCF2	-1.08414	-1.79162	-0.376666	4.92583	-3.07406	0.00334193	0.791469	-2.01674
IGFBP5	2.95722	1.0952	4.81924	6.17911	3.26172	0.00304511	0.791469	-2.06586
COX11	0.917971	0.31415	1.52179	5.83749	3.04971	0.00358025	0.791469	-2.09041
DUOX2	-1.41515	-2.34658	-0.483725	4.46121	-3.07103	0.00383245	0.791469	-2.10187
ACOT7	-1.15907	-1.9286	-0.389545	4.88012	-3.02245	0.00388599	0.791469	-2.10572
NIFK	1.02347	0.348964	1.69797	5.74724	3.04388	0.0036397	0.791469	-2.11924
DEFB1	-1.28018	-2.1313	-0.429058	4.19557	-3.02726	0.0040271	0.791469	-2.13929
KLK13	-1.16907	-1.94997	-0.388168	4.60805	-3.00523	0.00410258	0.796818	-2.14269
VWA5A	-1.05044	-1.74907	-0.351804	4.77101	-3.01619	0.00393455	0.791469	-2.15184
NPM3	1.07432	0.360394	1.78824	5.45635	3.01869	0.00390699	0.791469	-2.15877
ZNF385A	-1.1332	-1.876	-0.390405	7.43515	-3.06037	0.00347398	0.791469	-2.16093
EVC2	-1.01864	-1.69727	-0.340013	4.52977	-3.01111	0.00399093	0.791469	-2.17684
FGFR1	-1.09851	-1.8425	-0.354512	4.76585	-2.9619	0.00457839	0.848664	-2.22168
NDUFB5	1.16961	0.397145	1.94208	6.98443	3.03738	0.00370694	0.791469	-2.22629
IFIH1	-0.900071	-1.51107	-0.289076	5.26817	-2.95513	0.00466525	0.848664	-2.22867
TOMM7	1.21277	0.412663	2.01288	7.93496	3.04066	0.00367285	0.791469	-2.24211
SLC4A11	-1.01837	-1.7111	-0.325638	5.08093	-2.94902	0.00474496	0.848664	-2.24517
HSP90AB1	1.34632	0.466341	2.22631	8.40944	3.06911	0.00338908	0.791469	-2.24845
FXR1	1.14925	0.386394	1.91211	7.27708	3.0221	0.00386972	0.791469	-2.26691
STON2	-1.16638	-1.96183	-0.370938	5.12127	-2.94383	0.00487208	0.848664	-2.27224
SPON2	-1.57067	-2.63554	-0.505799	5.73708	-3.00168	0.00510463	0.848664	-2.27549
CCNA1	-1.03333	-1.73985	-0.326814	4.66336	-2.93396	0.00494684	0.848664	-2.28807
FST	1.11822	0.355979	1.88047	4.23925	2.94288	0.00482639	0.848664	-2.29471
SLC8B1	-0.880049	-1.4849	-0.275197	5.23604	-2.91874	0.00515901	0.848664	-2.29715
SPG11	-0.836791	-1.41191	-0.261674	5.32087	-2.91876	0.00515872	0.848664	-2.29778
RPS2	1.45716	0.502247	2.41207	9.63867	3.06113	0.0034666	0.791469	-2.31521
ZNF707	-0.963847	-1.62541	-0.302285	4.57684	-2.92264	0.00510386	0.848664	-2.31612
CASP3	-1.14801	-1.93902	-0.356997	5.85733	-2.91396	0.00529572	0.848664	-2.32282
SND1	1.11157	0.356111	1.86704	6.9394	2.95164	0.0047107	0.848664	-2.32541
PARP11	0.862489	0.269652	1.45533	5.08982	2.91847	0.00516277	0.848664	-2.32755
ZNF623	-0.955137	-1.61585	-0.294422	5.97127	-2.89994	0.00543269	0.854174	-2.34797
MCPH1	-0.962405	-1.62681	-0.298001	4.77336	-2.90578	0.00534624	0.848664	-2.34836
IQCJ	0.991696	0.308369	1.67502	4.95521	2.9113	0.0052657	0.848664	-2.34875
SLC29A1	1.08835	0.339593	1.83712	4.44118	2.91585	0.00520026	0.848664	-2.34961
RPS7	1.25785	0.423749	2.09195	9.39421	3.02516	0.00383667	0.791469	-2.35945
ACTL6A	1.18684	0.378322	1.99537	6.46243	2.94469	0.00480227	0.848664	-2.36186
RGMA	1.27114	0.395144	2.14713	5.91364	2.91567	0.00532921	0.848664	-2.38863
IRX6	-0.89805	-1.52617	-0.269928	5.22849	-2.8681	0.00592721	0.884114	-2.3921
ATG7	-1.00077	-1.70071	-0.300833	5.48191	-2.86822	0.00592522	0.884114	-2.39435
TRIM62	-0.961872	-1.63644	-0.287306	4.9742	-2.86043	0.00605243	0.884114	-2.40916
CBLN4	1.16053	0.352486	1.96857	4.05091	2.88111	0.00572035	0.882591	-2.42325
CHCHD10	1.24557	0.3813	2.10984	6.40795	2.89275	0.00558788	0.870285	-2.44076
SECTM1	-1.03109	-1.75473	-0.307446	4.44507	-2.85831	0.00608732	0.884114	-2.45353
CD320	1.00137	0.294612	1.70813	5.25397	2.84225	0.00635902	0.884114	-2.46956
ARHGAP31	-1.08714	-1.8539	-0.320377	4.53902	-2.84421	0.00632516	0.884114	-2.48159
HDX	-1.01457	-1.73108	-0.298063	4.32709	-2.84053	0.00638876	0.884114	-2.49556
AADAC	1.01462	0.293864	1.73539	4.60378	2.82392	0.00668265	0.884114	-2.50248
PLAGL1	-0.854043	-1.46328	-0.244801	4.59132	-2.81208	0.00689963	0.884114	-2.50543
LRG1	-0.945225	-1.62082	-0.269629	5.27967	-2.80663	0.00700165	0.884114	-2.50697
RPLP2	1.3485	0.419568	2.27743	9.34913	2.91209	0.00525426	0.848664	-2.52407
EPS8	1.1862	0.344015	2.02839	6.14847	2.82804	0.00668987	0.884114	-2.52441
AKAIN1	1.02805	0.300065	1.75603	3.9952	2.83289	0.00652231	0.884114	-2.52444
KLRG1	1.0807	0.312014	1.84939	4.90555	2.82029	0.00674853	0.884114	-2.5275
TNFRSF25	-1.04044	-1.78692	-0.29396	5.74373	-2.796	0.00720497	0.884114	-2.52924
DENND11	1.16638	0.334332	1.99843	5.54522	2.81543	0.00694501	0.884114	-2.53385
KRT1	-2.56557	-4.38427	-0.746866	4.75983	-2.89749	0.00747024	0.884114	-2.53565
CES2	-1.05927	-1.81957	-0.298967	5.55904	-2.79485	0.00722723	0.884114	-2.53577
VAV3	-1.57569	-2.69056	-0.460817	4.60557	-2.87325	0.00698473	0.884114	-2.5421
MIPOL1	0.962776	0.273357	1.65219	5.05124	2.80143	0.00710046	0.884114	-2.54237
TMEM40	-1.12941	-1.94015	-0.318675	5.43658	-2.79812	0.0072831	0.884114	-2.54558
HOXD10	-1.00663	-1.73206	-0.281209	5.23523	-2.78366	0.00744746	0.884114	-2.55033
TMEM97	0.960148	0.271359	1.64894	5.55702	2.79634	0.00719834	0.884114	-2.56022
NAPRT	-1.06936	-1.84331	-0.295417	5.52399	-2.77264	0.00770193	0.884114	-2.57544
HERC6	-0.993716	-1.71387	-0.273561	4.86916	-2.76805	0.00776525	0.884114	-2.57832
ZNF32	0.909582	0.252853	1.56631	5.50989	2.77839	0.00755337	0.884114	-2.58193
H3-4	0.956031	0.266161	1.6459	4.88972	2.77998	0.00752124	0.884114	-2.5861
ATAD3C	-0.888053	-1.53322	-0.242889	5.19763	-2.76126	0.00790741	0.886164	-2.59233
DCUN1D1	1.05295	0.298267	1.80763	6.44197	2.79886	0.00714972	0.884114	-2.60403
GSTM2	1.09946	0.302769	1.89615	4.8255	2.76864	0.00776168	0.884114	-2.60537
PGM2L1	-0.878228	-1.51666	-0.239799	4.70174	-2.75951	0.00794429	0.886164	-2.61034
CEACAM7	-1.31867	-2.27613	-0.361211	4.39172	-2.78711	0.00822093	0.904795	-2.61577
RPL23	1.51519	0.447906	2.58247	8.6756	2.86271	0.00645606	0.884114	-2.61846
MRPL47	1.12155	0.3121	1.931	5.83719	2.7795	0.0075311	0.884114	-2.61862
PLD2	-1.02169	-1.76963	-0.273748	5.02305	-2.74025	0.00836232	0.907084	-2.62714
STING1	-0.948772	-1.64309	-0.254456	5.24594	-2.74121	0.00834098	0.907084	-2.63412
CCNI	1.13747	0.320586	1.95436	7.82303	2.79329	0.00725749	0.884114	-2.63806
KLK7	-1.25671	-2.17597	-0.337456	5.19789	-2.76396	0.00862685	0.907138	-2.63838
CFI	-1.09139	-1.88171	-0.301073	4.3548	-2.77023	0.0077201	0.884114	-2.64234
RPS27	1.25104	0.373462	2.12861	9.93002	2.85972	0.00606407	0.884114	-2.65462
RNF181	1.145	0.314395	1.9756	7.15175	2.76534	0.00782165	0.884435	-2.65515
USP17L7	-0.946712	-1.64213	-0.251298	5.15342	-2.73094	0.00857139	0.907084	-2.65556
AKR1C3	2.67304	0.789409	4.55668	6.65693	2.91384	0.00715262	0.884114	-2.66381
ECHDC2	-0.93611	-1.62593	-0.246293	5.69454	-2.72227	0.00877063	0.910657	-2.66576
CPNE9	-1.02359	-1.77411	-0.273081	4.54247	-2.73594	0.00845845	0.907084	-2.66812
MRPL23	0.885525	0.235905	1.53515	5.60599	2.73451	0.00849071	0.907084	-2.67186
SMIM30	0.952656	0.253094	1.65222	5.87869	2.73179	0.00855208	0.907084	-2.67507
RCOR1	-0.934615	-1.6243	-0.244927	5.69903	-2.71843	0.00886014	0.9142	-2.67719
RPL9	1.26707	0.357973	2.17617	8.95331	2.79594	0.00720608	0.884114	-2.68707
CYB561D1	-0.832134	-1.44875	-0.215516	4.79538	-2.70717	0.00912759	0.921048	-2.69301
B2M	-1.49712	-2.55488	-0.439355	11.5924	-2.84405	0.00647416	0.884114	-2.69532
MAFA	-0.879319	-1.53223	-0.226409	5.1336	-2.70166	0.00926098	0.921048	-2.69681
EIF2A	1.00955	0.265651	1.75344	5.59292	2.7224	0.0087675	0.910657	-2.69971
PKP2	1.21416	0.318213	2.11011	4.75137	2.7297	0.00902494	0.921048	-2.70405
SLC35C1	-0.817717	-1.42724	-0.208195	5.01086	-2.69123	0.00951867	0.921048	-2.71828
TFRC	1.64095	0.466496	2.81541	7.87001	2.82705	0.0074061	0.884114	-2.72273
NIPAL4	-1.08598	-1.89044	-0.281517	4.21626	-2.70803	0.00910679	0.921048	-2.72369
MZT2A	1.0411	0.268974	1.81322	5.46303	2.70484	0.00918366	0.921048	-2.72445
MICALL1	-0.864884	-1.51	-0.21977	5.27772	-2.68942	0.00956409	0.921048	-2.72886
MLH1	-0.944631	-1.64871	-0.240557	4.6476	-2.69142	0.009514	0.921048	-2.73633
IRF9	-0.969388	-1.69369	-0.245082	6.0046	-2.68481	0.00968064	0.921048	-2.7394
LRP4	0.97654	0.247918	1.70516	4.98445	2.6886	0.00958488	0.921048	-2.74124
NME2	1.30097	0.352153	2.24978	8.32657	2.75285	0.00816892	0.904795	-2.75435
DDX31	-0.873267	-1.52962	-0.216915	4.6642	-2.66899	0.0100902	0.921048	-2.75786
ZHX2	0.89871	0.225331	1.57209	5.48906	2.6773	0.0098731	0.921048	-2.76433
MINK1	-0.931092	-1.6307	-0.231488	5.75476	-2.6698	0.0100691	0.921048	-2.76734
TYMP	-1.56136	-2.72289	-0.399826	7.2901	-2.7381	0.0100096	0.921048	-2.77069
RPS17	1.20427	0.346979	2.06156	11.0512	2.81795	0.00679117	0.884114	-2.77797
ZNF596	-1.08579	-1.89879	-0.272786	4.26867	-2.67911	0.00982646	0.921048	-2.77905
KLK5	-0.903079	-1.58132	-0.224833	4.42637	-2.67102	0.010037	0.921048	-2.78067
DNAH1	-0.931532	-1.63263	-0.230438	4.71465	-2.66538	0.0101861	0.921048	-2.78218
APOBEC3A	-1.22353	-2.14704	-0.300026	4.54527	-2.67893	0.0107203	0.94712	-2.78673
LPCAT4	-0.906498	-1.58753	-0.225464	6.52101	-2.67015	0.0100598	0.921048	-2.79156
FYTTD1	1.09701	0.271309	1.92271	5.44377	2.66634	0.0102097	0.921048	-2.80005
HES2	-0.904425	-1.5919	-0.216949	4.89333	-2.63908	0.0109087	0.94712	-2.80793
CCL28	-1.01311	-1.78317	-0.243039	4.87286	-2.63964	0.0109144	0.94712	-2.81231
PODNL1	-0.839318	-1.47712	-0.201519	4.51424	-2.63986	0.0108867	0.94712	-2.81665
CRNKL1	-0.816095	-1.43762	-0.194572	4.92654	-2.63403	0.0110526	0.94712	-2.81802
TOMM6	1.03849	0.26173	1.81525	7.47604	2.68197	0.00975311	0.921048	-2.8256
BAK1	-0.786991	-1.38484	-0.189138	6.88539	-2.64066	0.010864	0.94712	-2.8371
AQP6	-0.911368	-1.60518	-0.21756	4.4545	-2.63507	0.0110229	0.94712	-2.84144
LAYN	-0.876857	-1.54845	-0.205269	5.33911	-2.61917	0.0114867	0.955157	-2.84283
MX2	-1.10427	-1.94949	-0.259054	5.17926	-2.63068	0.0115927	0.955157	-2.84448
LGR6	0.968057	0.230052	1.70606	4.65638	2.63135	0.0111298	0.94712	-2.84663
RPL12	1.08937	0.279252	1.89948	8.92671	2.69752	0.00936243	0.921048	-2.84794
RPAP2	-0.995033	-1.7439	-0.246162	4.12126	-2.66543	0.0101846	0.921048	-2.85585
NXF1	-0.786922	-1.39229	-0.181553	5.4113	-2.60765	0.0118336	0.955157	-2.86353
SPINK5	-1.14962	-2.03379	-0.265456	4.88567	-2.62356	0.0120578	0.955157	-2.86829
RPL27	1.13662	0.283556	1.98968	8.52949	2.67283	0.00998942	0.921048	-2.87217
FOXC2	-0.868644	-1.53783	-0.199458	4.54281	-2.60395	0.011947	0.955157	-2.87652
TAC1	-0.931679	-1.64925	-0.214112	4.64349	-2.6046	0.011927	0.955157	-2.88183
TMEM50A	-0.852193	-1.50984	-0.194546	6.01311	-2.59946	0.0120862	0.955157	-2.88398
ZNF277	0.84158	0.193402	1.48976	5.25323	2.60459	0.0119275	0.955157	-2.88542
PPP1R9A	1.23114	0.286273	2.176	4.73965	2.62973	0.0119008	0.955157	-2.88984
IL22RA1	-1.02254	-1.81198	-0.233103	4.30829	-2.59943	0.0121374	0.955157	-2.89099
ZSCAN21	0.847129	0.194857	1.4994	4.83447	2.60531	0.0119054	0.955157	-2.89197
SMAGP	-0.928628	-1.64828	-0.208979	4.96727	-2.58856	0.0124296	0.963384	-2.89639
PDCD5	0.893485	0.20985	1.57712	6.48584	2.62181	0.0114085	0.955157	-2.89736
ATP13A3	0.957878	0.220203	1.69555	5.8262	2.60485	0.0119194	0.955157	-2.90661
NT5C3B	0.9246	0.210514	1.63869	5.48602	2.59741	0.0121499	0.955157	-2.90778
MRPS33	0.93491	0.211561	1.65826	5.57236	2.59275	0.0122968	0.961229	-2.91343
PRRT1B	-0.794495	-1.40955	-0.179436	4.71046	-2.59127	0.0123436	0.961229	-2.91347
FBL	1.0931	0.254189	1.93202	6.79366	2.61385	0.0116455	0.955157	-2.92404
BAALC	-0.928425	-1.65648	-0.200371	5.06405	-2.55812	0.0134371	0.964502	-2.94887
EPHX3	-0.94565	-1.68716	-0.204142	4.77363	-2.55831	0.0134307	0.964502	-2.95018
SLC34A3	-0.831327	-1.48368	-0.178973	5.38343	-2.55638	0.0134967	0.964502	-2.95212
SASH1	-0.967846	-1.72677	-0.208923	4.76121	-2.55827	0.013432	0.964502	-2.95272
DOC2B	-0.938037	-1.67427	-0.201803	5.14344	-2.55589	0.0135138	0.964502	-2.95386
C22orf31	-0.865005	-1.54311	-0.186901	4.32746	-2.55894	0.0134091	0.964502	-2.96686
RPS6	1.41655	0.341375	2.49172	9.56586	2.65253	0.0109499	0.94712	-2.96953
RPL24	1.12064	0.263731	1.97754	9.08701	2.62343	0.0113606	0.955157	-2.97105
PKDCC	0.81397	0.175444	1.4525	4.47665	2.55722	0.0134681	0.964502	-2.97488
C7orf50	0.907581	0.194095	1.62107	5.48308	2.55175	0.0136572	0.964502	-2.97725
KRTAP11-1	-0.949503	-1.68867	-0.210333	4.32144	-2.57685	0.0128087	0.964502	-2.98296
CHL1	-0.871879	-1.5609	-0.182859	4.52262	-2.53841	0.0141283	0.964502	-2.98626
RCHY1	0.808142	0.171032	1.44525	5.40107	2.54455	0.0139097	0.964502	-2.98783
RPL19	1.21019	0.287957	2.13242	9.64409	2.63239	0.0110998	0.94712	-2.98819
RPL13	1.26032	0.306963	2.21368	10.2037	2.65194	0.0105498	0.946559	-2.98967
TRIM14	-0.761414	-1.36381	-0.159019	5.6252	-2.53558	0.0142302	0.964502	-2.99062
SMIM11A	0.86013	0.181659	1.5386	4.95953	2.54314	0.0139596	0.964502	-2.99122
FAT1	-1.05609	-1.89227	-0.219906	4.97304	-2.542	0.0144408	0.964502	-2.99289
FICD	-0.953529	-1.70301	-0.204047	4.11597	-2.55217	0.0136423	0.964502	-3.00208
S100A7	-1.74516	-3.12444	-0.365891	5.56669	-2.59429	0.0150392	0.964502	-3.0039
P2RY4	-0.892784	-1.59804	-0.187531	4.45618	-2.53944	0.0140913	0.964502	-3.00438
PCDH7	-1.01539	-1.81562	-0.215161	4.17432	-2.5454	0.0138795	0.964502	-3.00635
PPIP5K1	-0.781396	-1.40215	-0.160641	5.03794	-2.52516	0.014611	0.964502	-3.00659
TACSTD2	-1.71887	-3.05445	-0.383277	7.19038	-2.62785	0.0133874	0.964502	-3.00715
ALOX15B	-0.98919	-1.77368	-0.204697	4.44919	-2.52947	0.0144527	0.964502	-3.01225
RALGAPA2	-0.879452	-1.57943	-0.179478	5.46331	-2.52039	0.0147884	0.964502	-3.01412
ZNF639	0.964654	0.204356	1.72495	6.02045	2.54522	0.0138859	0.964502	-3.01697
KLF8	-1.02927	-1.84987	-0.208666	4.80187	-2.52218	0.0150485	0.964502	-3.02237
PEG10	1.33895	0.278775	2.39913	4.8858	2.5631	0.0147877	0.964502	-3.02379
RNF111	-0.827012	-1.48615	-0.167875	5.53758	-2.51695	0.0149177	0.964502	-3.02498
ATXN10	0.891035	0.186538	1.59553	6.58929	2.53719	0.0141721	0.964502	-3.03176
PAK1	0.860579	0.175912	1.54525	5.70136	2.52144	0.0147491	0.964502	-3.03423
COX20	0.852151	0.176169	1.52813	6.41069	2.52883	0.014476	0.964502	-3.03726
NACC2	-0.742858	-1.33764	-0.148074	5.5193	-2.50544	0.015357	0.964502	-3.03953
DCUN1D3	-0.955273	-1.72019	-0.190353	5.60012	-2.50554	0.0153698	0.964502	-3.04087
DNMT3B	-1.14784	-2.06595	-0.229741	4.68659	-2.52557	0.0155475	0.964502	-3.04347
SIAH2	0.965923	0.203188	1.72866	6.7986	2.54042	0.0140562	0.964502	-3.04375
NKAIN2	0.966873	0.194618	1.73913	4.40618	2.51158	0.0151214	0.964502	-3.0452
CGAS	-0.886187	-1.59697	-0.175403	5.90413	-2.50107	0.0155271	0.964502	-3.04732
RPS13	1.29648	0.277616	2.31534	8.08982	2.56409	0.0138145	0.964502	-3.053
KCNK6	-0.787644	-1.41838	-0.156912	6.52267	-2.50509	0.0153708	0.964502	-3.05659
C18orf63	0.881292	0.177895	1.58469	4.34544	2.51337	0.015053	0.964502	-3.05681
SMCR8	-0.763808	-1.37842	-0.1492	5.05826	-2.49301	0.0158451	0.964502	-3.06068
RAB2B	0.940587	0.186454	1.69472	4.75532	2.50201	0.0154905	0.964502	-3.06421
RPL4	1.21137	0.264208	2.15853	9.02168	2.56561	0.0131827	0.964502	-3.06451
SCIN	1.34008	0.264835	2.41532	4.55703	2.53095	0.016069	0.964502	-3.07836
DGAT1	-0.80834	-1.46157	-0.155109	5.49205	-2.48236	0.0162741	0.964502	-3.08011
ALPL	-1.00882	-1.82332	-0.194327	4.57565	-2.48762	0.0162307	0.964502	-3.08503
BST2	-1.64521	-2.97412	-0.316305	6.79962	-2.53644	0.0170836	0.964502	-3.09223
NTN4	-0.869694	-1.5745	-0.164885	5.0405	-2.47533	0.016563	0.964502	-3.09266
LCE3D	-1.16911	-2.11776	-0.220471	4.627	-2.49426	0.0170532	0.964502	-3.09951
SCO2	-0.93504	-1.68869	-0.181394	7.10785	-2.48886	0.0160109	0.964502	-3.0998
SLC25A45	-0.861533	-1.55522	-0.167848	4.23454	-2.49142	0.0159083	0.964502	-3.10106
OCIAD2	0.980252	0.189427	1.77108	6.66181	2.48654	0.0161045	0.964502	-3.1038
EHD4	-0.900694	-1.6331	-0.168283	5.22963	-2.46695	0.0169135	0.964502	-3.10419
PLA2G4E	-1.71642	-3.1095	-0.323342	4.63426	-2.52688	0.0176077	0.964502	-3.10643
CLEC7A	-1.08839	-1.97369	-0.203085	5.27836	-2.48046	0.0171801	0.964502	-3.10822
C11orf68	-0.680594	-1.23414	-0.127046	4.85032	-2.46644	0.0169351	0.964502	-3.11038
NLRX1	-1.02995	-1.86855	-0.19135	4.90856	-2.47188	0.017183	0.964502	-3.11131
H2AC20	1.24012	0.247681	2.23257	7.45389	2.51697	0.0154801	0.964502	-3.11186
MAU2	-0.799073	-1.44986	-0.148289	4.69319	-2.46313	0.0170756	0.964502	-3.1154
ZSWIM1	-0.770369	-1.39872	-0.142018	4.98036	-2.45943	0.0172339	0.964502	-3.11698
THAP2	-0.853731	-1.54517	-0.162294	4.29385	-2.47689	0.0164987	0.964502	-3.11752
RPS24	1.06518	0.223632	1.90672	9.68972	2.53911	0.0141031	0.964502	-3.12113
DENND2C	-0.885716	-1.6095	-0.161935	5.04132	-2.45485	0.0174314	0.964502	-3.12532
RDH16	-0.815286	-1.48173	-0.148841	4.93298	-2.45405	0.0174662	0.964502	-3.12588
INTS14	-0.677044	-1.23074	-0.123345	5.07007	-2.4529	0.0175161	0.964502	-3.12846
H4C8	1.13281	0.215968	2.04966	6.84644	2.48354	0.0165122	0.964502	-3.13583
ALOX12B	-1.4881	-2.70808	-0.268132	4.75869	-2.49501	0.0185534	0.964502	-3.14301
MAFB	-1.10027	-2.00041	-0.200134	4.15975	-2.46366	0.0177449	0.964502	-3.14427
EEF1G	1.16906	0.242397	2.09573	9.85399	2.53077	0.0144049	0.964502	-3.1467
SEPTIN11	0.837108	0.151556	1.52266	5.76812	2.44951	0.0176646	0.964502	-3.14901
SFN	-1.09462	-1.98645	-0.202789	6.19921	-2.46689	0.0171946	0.964502	-3.15004
PXDN	-0.923148	-1.68202	-0.164272	5.46473	-2.44027	0.0180743	0.964502	-3.15175
SOHLH2	0.764514	0.137723	1.39131	4.9088	2.44681	0.0177834	0.964502	-3.15208
NPC1	-0.813677	-1.48337	-0.143988	4.8783	-2.43734	0.0182062	0.964502	-3.15347
TKT	1.09344	0.201323	1.98556	6.48039	2.46315	0.0173371	0.964502	-3.15686
URI1	0.988043	0.184369	1.79172	6.76258	2.46623	0.0169439	0.964502	-3.1597
CCNYL1	-0.783899	-1.43014	-0.137657	5.49212	-2.43334	0.0183875	0.964502	-3.16071
IL15	-0.83147	-1.51183	-0.151115	4.43943	-2.45159	0.0175732	0.964502	-3.16132
JPH2	-0.895491	-1.63127	-0.159707	4.37673	-2.44145	0.0180214	0.964502	-3.16158
TBL1XR1	1.12097	0.206461	2.03548	6.28421	2.46467	0.017351	0.964502	-3.16182
PA2G4	-0.772997	-1.40996	-0.136033	6.15202	-2.43445	0.0183371	0.964502	-3.16707
HSPB8	-0.972682	-1.77673	-0.168638	5.01632	-2.43066	0.0187529	0.964502	-3.17217
SLC27A4	-0.840099	-1.53365	-0.146551	6.24532	-2.42992	0.0185439	0.964502	-3.17579
DUSP7	-0.948109	-1.73329	-0.162926	5.41842	-2.42394	0.0189243	0.964502	-3.18113
C15orf62	-0.733841	-1.34216	-0.125517	5.38236	-2.41994	0.0190066	0.964502	-3.18255
RPL38	1.15743	0.226085	2.08878	9.24099	2.493	0.0158455	0.964502	-3.18279
SENP5	0.82218	0.146096	1.49826	6.31872	2.43952	0.0181081	0.964502	-3.18445
EPHA2	-1.06553	-1.94879	-0.18228	5.23412	-2.43294	0.0192136	0.964502	-3.18558
SIMC1	0.741254	0.127607	1.3549	5.15083	2.42318	0.0188551	0.964502	-3.18822
NCBP2AS2	1.00927	0.175642	1.8429	5.37424	2.43085	0.0186355	0.964502	-3.18906
CSRP2	-0.962021	-1.75789	-0.166151	6.07664	-2.42483	0.0187789	0.964502	-3.19002
ZCCHC10	0.907655	0.160575	1.65474	6.57342	2.4372	0.0182125	0.964502	-3.19051
KLK9	-0.935862	-1.71397	-0.157754	4.55489	-2.41415	0.0193706	0.964502	-3.19545
RPS16	1.14577	0.215489	2.07606	8.66778	2.47071	0.0167557	0.964502	-3.19565
AKT3	1.24803	0.213808	2.28225	5.31745	2.44716	0.0193968	0.964502	-3.19768
IAH1	0.892097	0.151611	1.63258	5.35494	2.41676	0.0191565	0.964502	-3.2006
GPI	1.04438	0.18548	1.90329	6.56143	2.43923	0.018121	0.964502	-3.202
RESF1	-0.850311	-1.5557	-0.144923	6.80306	-2.41817	0.0190898	0.964502	-3.20277
IFI44L	-1.18352	-2.16844	-0.198598	5.16152	-2.43467	0.0198425	0.964502	-3.20352
RASSF10	-0.931785	-1.70892	-0.15465	4.61186	-2.40621	0.0197241	0.964502	-3.20904
ACP6	0.741962	0.124028	1.3599	5.58536	2.40867	0.019542	0.964502	-3.21112
ZNF316	0.742271	0.124062	1.36048	5.26781	2.4086	0.0195453	0.964502	-3.21184
CCNB1IP1	0.865828	0.144874	1.58678	3.98681	2.40914	0.0195195	0.964502	-3.21255
LMBR1L	-0.806072	-1.47845	-0.133689	4.75982	-2.40489	0.0197246	0.964502	-3.21436
FBXO21	-0.751239	-1.37904	-0.12344	5.1653	-2.40046	0.0199402	0.964502	-3.21553
NMD3	0.905793	0.151092	1.66049	5.35832	2.40764	0.0195915	0.964502	-3.21901
C1GALT1C1	-0.852471	-1.56585	-0.139091	5.00811	-2.39715	0.0201028	0.964502	-3.21973
USP44	0.825279	0.136805	1.51375	4.85649	2.40464	0.0197364	0.964502	-3.22012
RRAGB	-0.874948	-1.60596	-0.143939	4.38487	-2.40103	0.0199125	0.964502	-3.22333
DCAF15	-0.784416	-1.44145	-0.127382	4.91627	-2.39495	0.0202119	0.964502	-3.22395
SHISA5	-0.855604	-1.5682	-0.143012	6.981	-2.40863	0.019544	0.964502	-3.22417
DNPH1	0.788321	0.129752	1.44689	5.25958	2.40126	0.0199012	0.964502	-3.22425
SLC12A6	-0.741537	-1.36281	-0.120268	4.93599	-2.39437	0.0202407	0.964502	-3.22679
AP2B1	0.861156	0.144352	1.57796	7.079	2.41001	0.0194775	0.964502	-3.22849
INO80C	-0.835506	-1.53632	-0.134689	5.03646	-2.39157	0.0203801	0.964502	-3.22979
DAP3	0.871789	0.147446	1.59613	6.9594	2.41438	0.0192693	0.964502	-3.2299
DBN1	0.972687	0.159201	1.78617	5.40861	2.40025	0.0200575	0.964502	-3.23073
CDH3	-1.28868	-2.36979	-0.207579	5.61813	-2.42598	0.0209501	0.964502	-3.23246
P3H4	0.891303	0.144589	1.63802	5.27474	2.39447	0.0202358	0.964502	-3.23574
RNF133	0.92915	0.152711	1.70559	4.11683	2.40058	0.0199344	0.964502	-3.23579
CDHR2	1.02184	0.166314	1.87737	4.51592	2.40074	0.0202365	0.964502	-3.2378
REST	0.866304	0.139389	1.59322	5.37059	2.3907	0.0204236	0.964502	-3.2408
KLK14	-0.756656	-1.39352	-0.119792	4.88923	-2.38336	0.0207937	0.964502	-3.24317
PRXL2A	0.919757	0.151946	1.68757	6.26124	2.40301	0.0198156	0.964502	-3.24351
HINT1	0.993692	0.169046	1.81834	7.71026	2.41725	0.0191331	0.964502	-3.24621
ZNF536	0.805938	0.129051	1.48283	4.59879	2.38849	0.0205344	0.964502	-3.24682
BLVRA	0.741463	0.118096	1.36483	5.22967	2.38607	0.0206562	0.964502	-3.24719
CIBAR1	-0.761966	-1.40399	-0.119947	5.48376	-2.38081	0.0209235	0.964502	-3.24742
ZCCHC17	-0.724353	-1.33474	-0.113962	5.25688	-2.38056	0.0209364	0.964502	-3.24745
CASZ1	-0.898446	-1.6552	-0.141691	5.29028	-2.38163	0.0208817	0.964502	-3.24771
SOBP	-0.85778	-1.57907	-0.136487	4.67445	-2.38562	0.0206789	0.964502	-3.24929
TRIM5	-0.831189	-1.53127	-0.131109	4.81222	-2.38172	0.0208774	0.964502	-3.24999
SPRR2G	-1.48319	-2.73408	-0.232307	4.5293	-2.42686	0.021791	0.964502	-3.2501
GFOD1	-0.883078	-1.62691	-0.139247	4.38668	-2.38156	0.0208852	0.964502	-3.2511
CYP17A1	-0.715452	-1.31861	-0.112295	4.91611	-2.37951	0.0209901	0.964502	-3.25262
H2AC17	0.991053	0.160087	1.82202	6.32899	2.39294	0.0203409	0.964502	-3.25422
IFITM10	-0.889272	-1.63996	-0.138582	5.1752	-2.37636	0.0211524	0.964502	-3.25452
RPTN	-0.834261	-1.53914	-0.12938	4.80371	-2.37424	0.0212623	0.964502	-3.25757
CLSTN1	-0.713457	-1.31385	-0.113064	6.44087	-2.3838	0.0207712	0.964502	-3.25835
COX7A2L	0.787614	0.129398	1.44583	7.22753	2.40039	0.0199436	0.964502	-3.25844
ACKR3	-0.896685	-1.6547	-0.138668	4.65377	-2.37301	0.0213263	0.964502	-3.25942
OR2T6	0.91118	0.145458	1.6769	4.07778	2.3871	0.0206043	0.964502	-3.25999
ERV3-1	0.849198	0.132749	1.56565	5.57801	2.37772	0.0210821	0.964502	-3.26162
HDAC11	-0.833342	-1.53784	-0.128843	4.49847	-2.37291	0.0213312	0.964502	-3.26598
ZNRF1	0.769368	0.120294	1.41844	5.61529	2.37781	0.0210774	0.964502	-3.26705
SZT2	-0.67877	-1.2538	-0.103743	5.24405	-2.36795	0.0215908	0.964502	-3.2679
REC8	-0.854861	-1.57948	-0.130245	5.31433	-2.3666	0.0216616	0.964502	-3.26993
IGSF23	-0.861832	-1.59319	-0.130478	5.0152	-2.36392	0.0218035	0.964502	-3.27515
TATDN1	0.773963	0.118675	1.42925	5.83036	2.36933	0.0215181	0.964502	-3.28529
SLURP2	-1.82189	-3.37612	-0.267663	5.14542	-2.40696	0.0233127	0.964502	-3.28865
ZNF185	-1.106	-2.04945	-0.162557	4.88111	-2.37261	0.0227868	0.964502	-3.2918
RPS27A	1.15667	0.206004	2.10734	10.1373	2.44072	0.0180541	0.964502	-3.29282
TM7SF2	-0.798887	-1.4802	-0.117577	5.21218	-2.35222	0.022432	0.964502	-3.29404
LAMA1	0.947991	0.141408	1.75457	4.47536	2.35911	0.0221563	0.964502	-3.29455
RPS9	1.0454	0.173184	1.91761	8.99385	2.40434	0.0197511	0.964502	-3.29587
RABGAP1L	0.89053	0.131424	1.64964	5.4764	2.35333	0.0223715	0.964502	-3.30262
ALX1	-0.867441	-1.60924	-0.12564	4.70401	-2.3458	0.022784	0.964502	-3.30432
TMEM79	-1.09542	-2.03242	-0.158417	5.17801	-2.36438	0.0231142	0.964502	-3.30531
POTEG	-1.01268	-1.87994	-0.145423	5.71089	-2.35297	0.0231356	0.964502	-3.31001
PTGES	-0.788617	-1.4638	-0.113437	5.50187	-2.34306	0.0229352	0.964502	-3.31085
MRAP2	0.781657	0.112797	1.45052	4.54478	2.34433	0.0228652	0.964502	-3.31407
OTUB2	-0.832687	-1.5442	-0.121173	4.39401	-2.34766	0.0226812	0.964502	-3.31451
HOXA7	-0.901866	-1.67447	-0.129262	4.38052	-2.34165	0.0230136	0.964502	-3.31697
ANKRD29	-0.93576	-1.73931	-0.132207	4.86693	-2.33985	0.0233842	0.964502	-3.31931
GPBP1	-0.766305	-1.42411	-0.108504	5.0624	-2.33692	0.0232784	0.964502	-3.31981
IPPK	-0.738715	-1.37293	-0.104495	5.09768	-2.33655	0.0232994	0.964502	-3.32044
PAQR7	-0.771323	-1.43403	-0.108612	5.19028	-2.3348	0.0233981	0.964502	-3.32163
EFHD1	-0.894511	-1.654	-0.135021	4.17026	-2.36266	0.0218703	0.964502	-3.32169
IPMK	0.81838	0.116725	1.52004	5.31842	2.33975	0.02312	0.964502	-3.32267
CYP1B1	0.850614	0.122158	1.57907	4.77126	2.34243	0.0229704	0.964502	-3.32424
HYAL1	-0.819547	-1.52412	-0.114973	4.82537	-2.33338	0.0234787	0.964502	-3.32533
NOP53	0.902072	0.132913	1.67123	7.52985	2.35268	0.022407	0.964502	-3.32667
CHST13	-0.725807	-1.35082	-0.100791	5.14141	-2.32953	0.0236978	0.964502	-3.33085
OLFM1	1.15291	0.16251	2.14331	4.574	2.35572	0.0236895	0.964502	-3.3313
JAKMIP2	0.982698	0.139498	1.8259	4.28894	2.3409	0.0232696	0.964502	-3.33147
TMEM222	-0.852834	-1.58351	-0.122159	4.26212	-2.34141	0.023027	0.964502	-3.33194
RPL17	0.943923	0.150987	1.73686	9.64352	2.38801	0.0205585	0.964502	-3.33384
POLR2I	0.853072	0.122203	1.58394	6.17846	2.34144	0.0230254	0.964502	-3.33467
SDHA	0.893379	0.137674	1.64908	8.26973	2.37149	0.0214052	0.964502	-3.33633
ERRFI1	-0.860101	-1.60208	-0.118122	5.74014	-2.32539	0.0239352	0.964502	-3.33643
CENPH	0.982278	0.137131	1.82742	4.29484	2.33502	0.0236377	0.964502	-3.33989
DTX3L	-0.895663	-1.66874	-0.122582	5.80972	-2.32469	0.0240177	0.964502	-3.34051
SLC16A5	-0.731003	-1.36342	-0.0985881	5.64155	-2.31875	0.0243206	0.964502	-3.3477
INAFM1	-0.745081	-1.38974	-0.100419	4.82986	-2.31851	0.0243348	0.964502	-3.34777
DPF2	-0.697716	-1.30108	-0.0943518	5.75788	-2.31973	0.0242638	0.964502	-3.34879
INKA1	-0.847701	-1.57696	-0.118442	4.34375	-2.33184	0.023566	0.964502	-3.34933
RPL31	1.02722	0.164763	1.88967	9.95473	2.38926	0.0204956	0.964502	-3.35235
CFAP57	-0.812135	-1.5127	-0.111566	4.49495	-2.32549	0.0239292	0.964502	-3.35302
SH3RF2	-1.01552	-1.8949	-0.136141	5.5511	-2.32731	0.0246083	0.964502	-3.35336
CTNNAL1	0.958582	0.13058	1.78659	4.47122	2.3245	0.0241408	0.964502	-3.35389
ANK2	-0.982509	-1.82694	-0.138076	4.15895	-2.33404	0.0234408	0.964502	-3.35418
LY6G6C	-1.27687	-2.38134	-0.172401	4.25109	-2.3513	0.0247746	0.964502	-3.35462
NCOA7	-0.866348	-1.6177	-0.114998	5.3587	-2.31306	0.0246554	0.964502	-3.35666
PITPNM1	-0.723524	-1.35098	-0.0960692	5.11765	-2.31317	0.024649	0.964502	-3.35677
MKNK1	-0.733918	-1.37059	-0.0972459	5.12894	-2.31243	0.0246927	0.964502	-3.35753
RPS3A	1.13687	0.17932	2.09443	9.98902	2.3817	0.0208783	0.964502	-3.35773
TAAR9	-0.938228	-1.7507	-0.125758	4.72687	-2.31859	0.0244819	0.964502	-3.35856
JARID2	-0.702349	-1.31203	-0.0926711	5.68713	-2.31095	0.024781	0.964502	-3.36152
CNOT4	0.787327	0.105915	1.46874	5.92441	2.31784	0.0243741	0.964502	-3.36204
TOR4A	-0.725582	-1.35576	-0.0954069	4.93436	-2.30974	0.024853	0.964502	-3.36457
RGR	0.795298	0.106214	1.48438	4.59559	2.31524	0.0245271	0.964502	-3.36654
GRAMD1C	0.825838	0.109957	1.54172	4.61006	2.31415	0.0245912	0.964502	-3.36655
ANKRD40	0.765363	0.101193	1.42953	4.99837	2.31167	0.0247381	0.964502	-3.3667
IFIT3	-1.16189	-2.17277	-0.151012	4.83318	-2.3319	0.0254783	0.964502	-3.36673
ANKRD17	0.799603	0.105229	1.49398	5.54602	2.31004	0.0248352	0.964502	-3.37063
RPS18	1.05526	0.160022	1.95049	9.5877	2.36461	0.021767	0.964502	-3.37101
TOMM20	0.838933	0.114915	1.56295	6.81586	2.32443	0.0239908	0.964502	-3.37334
ENPEP	0.925969	0.121959	1.72998	4.53728	2.31032	0.0248183	0.964502	-3.37456
NFYC	-0.693853	-1.29854	-0.0891694	5.65718	-2.30185	0.0253274	0.964502	-3.37537
OSGIN1	0.991438	0.130675	1.8522	5.67433	2.31407	0.0248557	0.964502	-3.3773
UPF1	-0.672447	-1.25882	-0.0860769	5.56943	-2.30051	0.0254088	0.964502	-3.37881
ATP8A1	0.840277	0.110121	1.57043	4.45907	2.30858	0.0249223	0.964502	-3.38057
KLC3	-0.813101	-1.52293	-0.103267	5.09268	-2.29787	0.0255697	0.964502	-3.38118
PARS2	-0.705771	-1.32175	-0.0897964	4.7163	-2.29847	0.0255331	0.964502	-3.38161
TRIM17	-0.724345	-1.35701	-0.0916756	5.1222	-2.29671	0.0256407	0.964502	-3.3823
DSG3	-1.55127	-2.89578	-0.20675	5.67037	-2.35879	0.0252193	0.964502	-3.38274
DLG1	0.917864	0.120954	1.71477	5.61196	2.3105	0.0248075	0.964502	-3.38323
EIF3H	0.97096	0.129621	1.8123	6.97264	2.31509	0.0245358	0.964502	-3.38627
CLDN7	-1.04709	-1.9586	-0.135577	6.60696	-2.31252	0.0252931	0.964502	-3.388
METTL27	0.766776	0.0971384	1.43641	4.98119	2.29703	0.0256213	0.964502	-3.3883
CACFD1	-0.700053	-1.31255	-0.0875532	5.03284	-2.29278	0.0258826	0.964502	-3.3901
ALDH1A3	-0.779532	-1.46221	-0.0968556	5.00067	-2.29064	0.0260154	0.964502	-3.392
GBP3	-0.868814	-1.62914	-0.108483	6.37965	-2.29225	0.0259156	0.964502	-3.39202
OR6F1	0.785252	0.100126	1.47038	4.39568	2.2992	0.0254887	0.964502	-3.39278
RSL1D1	0.992386	0.128083	1.85669	6.61427	2.30581	0.0252761	0.964502	-3.39392
SUMO2	0.936805	0.119987	1.75362	6.47902	2.30071	0.0253967	0.964502	-3.39422
EIF2AK2	-0.872516	-1.63558	-0.109456	6.07874	-2.29378	0.0258207	0.964502	-3.39523
GSTM4	0.690409	0.0857585	1.29506	5.07845	2.29055	0.0260209	0.964502	-3.39801
BICRAL	0.82482	0.102699	1.54694	4.99823	2.29133	0.0259727	0.964502	-3.39817
CEP95	0.746092	0.0928328	1.39935	4.82629	2.2911	0.0259866	0.964502	-3.39925
KLHL17	-0.652877	-1.22578	-0.0799774	5.36265	-2.28608	0.0263002	0.964866	-3.39933
RPL36A	1.05618	0.150506	1.96186	9.15367	2.33939	0.0231397	0.964502	-3.39945
TP53INP2	-0.837231	-1.57155	-0.102911	5.80301	-2.28717	0.0262318	0.964502	-3.4024
CERS6	0.862052	0.107111	1.61699	5.58067	2.29065	0.0260149	0.964502	-3.40337
C16orf86	-0.8095	-1.51891	-0.100088	4.47881	-2.28905	0.0261141	0.964502	-3.40427
PJA2	0.760581	0.0935115	1.42765	5.75488	2.28724	0.0262272	0.964502	-3.40442
SSBP1	0.814819	0.102744	1.52689	6.40009	2.29548	0.0257165	0.964502	-3.40531
ZFAND4	0.722248	0.0891292	1.35537	4.61301	2.28844	0.0261525	0.964502	-3.40743
ZC3H3	-0.735354	-1.38208	-0.0886267	5.17527	-2.28094	0.0266243	0.974121	-3.40772
SPTLC2	-0.844906	-1.5887	-0.10111	6.02881	-2.27873	0.0267646	0.974121	-3.41492
WFDC5	-1.19557	-2.25155	-0.139597	4.75144	-2.30306	0.0276854	0.98851	-3.41577
PEAK3	-0.760564	-1.43022	-0.0909068	4.64504	-2.27835	0.0267885	0.974121	-3.41835
MPZL3	-0.878129	-1.65344	-0.102822	4.84421	-2.27343	0.0272105	0.980825	-3.42093
CCR2	-0.81613	-1.53453	-0.0977275	4.60911	-2.27892	0.0267523	0.974121	-3.42679
ABCA7	-0.751696	-1.41448	-0.0889111	4.68498	-2.27514	0.0269942	0.976703	-3.42682
BCL9L	-0.813749	-1.53127	-0.0962293	7.14451	-2.27507	0.0269986	0.976703	-3.43136
ADGRL3	0.974742	0.11329	1.83619	4.34543	2.27433	0.0273985	0.985451	-3.43557
CAND2	-0.813111	-1.53026	-0.0959654	4.38963	-2.27447	0.027037	0.976703	-3.43688
STK39	0.850433	0.0966381	1.60423	5.22743	2.26321	0.0277693	0.98851	-3.44126
TFAP2C	-0.845954	-1.59602	-0.095883	5.80709	-2.26247	0.0278182	0.98851	-3.44272
TAX1BP3	-0.795205	-1.50016	-0.0902542	6.23035	-2.26286	0.0277922	0.98851	-3.44392
DHX30	-0.673302	-1.27207	-0.0745317	4.98674	-2.25573	0.0282653	0.995566	-3.44733
PLCXD1	-0.732186	-1.38339	-0.0809778	5.24851	-2.25548	0.028282	0.995566	-3.44739
PROM2	-0.736075	-1.39075	-0.0814045	5.00624	-2.25547	0.0282828	0.995566	-3.44747
DDX4	1.51513	0.168914	2.86135	6.58824	2.3038	0.028744	0.996922	-3.44983
ARPC1A	0.85683	0.0969906	1.61667	5.86164	2.26209	0.0278428	0.98851	-3.45063
TCF4	0.82605	0.0926257	1.55947	5.7182	2.25938	0.0280225	0.992754	-3.45089
PAK2	0.720016	0.0817318	1.3583	6.2109	2.2629	0.0277895	0.98851	-3.45156
ANTXR1	-0.768685	-1.45297	-0.0844027	6.28107	-2.25346	0.0284172	0.996922	-3.45362
ZBED1	-0.721661	-1.36452	-0.0788048	4.6268	-2.25194	0.0285196	0.996922	-3.45496
TRIM38	-0.777581	-1.47051	-0.0846497	4.44354	-2.25109	0.028577	0.996922	-3.46324
TRAPPC8	-0.751537	-1.42318	-0.0798936	5.35393	-2.24465	0.0290145	0.999144	-3.46478
SMIM10L2B	-0.823609	-1.55787	-0.0893477	4.41102	-2.25013	0.0286418	0.996922	-3.46569
NHP2	0.793653	0.0858125	1.50149	6.52846	2.24923	0.0287032	0.996922	-3.47155
SF3B6	0.782516	0.0838025	1.48123	5.68959	2.24663	0.0288795	0.999144	-3.4718
NDUFA4	0.859486	0.0941933	1.62478	6.77374	2.25294	0.0284527	0.996922	-3.47235
RPS12	1.06053	0.13048	1.99058	9.3346	2.28746	0.0262133	0.964502	-3.47306
DGKG	0.893815	0.0942578	1.69337	4.43987	2.24321	0.0291702	0.999144	-3.47423
ARHGEF17	-0.768141	-1.45702	-0.0792655	5.54849	-2.23685	0.0295524	0.999144	-3.47651
LCE2B	0.825614	0.0868518	1.56438	4.26109	2.24187	0.0292056	0.999144	-3.47935
AGK	0.733954	0.0763505	1.39156	5.49685	2.23894	0.0294078	0.999144	-3.47987
ZNF680	0.657365	0.0674043	1.24733	5.54218	2.23522	0.029666	0.999144	-3.48408
MPPED2	-0.795875	-1.51112	-0.0806253	4.66503	-2.23216	0.0298806	0.999144	-3.48464
NUP205	0.804089	0.0820318	1.52615	5.21982	2.23393	0.0297562	0.999144	-3.48767
MROH1	-0.825098	-1.5675	-0.082698	5.54217	-2.22949	0.0300686	0.999144	-3.48884
ZSCAN18	0.842102	0.0864966	1.59771	4.171	2.23567	0.0296351	0.999144	-3.4901
PHYHD1	-0.753984	-1.43322	-0.074745	5.01184	-2.22678	0.0302604	0.999144	-3.49363
CALB2	-0.839296	-1.59563	-0.0829635	4.46291	-2.22608	0.0303104	0.999144	-3.49426
PLEKHB1	0.693006	0.0693738	1.31664	4.91734	2.22918	0.03009	0.999144	-3.49504
PSG5	-0.779328	-1.48157	-0.0770874	6.26982	-2.22624	0.0302987	0.999144	-3.49816
THOC3	0.763402	0.0752616	1.45154	5.05019	2.22543	0.0303564	0.999144	-3.49952
PPP1R3B	-0.875907	-1.6672	-0.0846097	5.37669	-2.22319	0.0307406	0.999144	-3.50092
ZNF560	0.761385	0.0758409	1.44693	4.28361	2.22796	0.030177	0.999144	-3.50112
FAM83C	-0.785357	-1.49478	-0.0759338	6.09853	-2.22075	0.0306914	0.999144	-3.50567
FAM174A	-0.776142	-1.47833	-0.0739527	5.34795	-2.2173	0.0309401	0.999144	-3.50699
CARD14	-0.767982	-1.46282	-0.0731397	4.66353	-2.21719	0.0309483	0.999144	-3.50836
KLHL8	0.658163	0.0633791	1.25295	4.65964	2.21979	0.0307603	0.999144	-3.5099
SRI	0.829486	0.0793052	1.57967	6.58119	2.2181	0.0308824	0.999144	-3.51665
SETSIP	-0.690183	-1.31587	-0.064492	4.72586	-2.2128	0.0312677	0.999144	-3.51691
IQCG	0.788975	0.0740094	1.50394	4.78778	2.21368	0.031203	0.999144	-3.51739
ATP5PD	0.878413	0.0890479	1.66778	7.70192	2.23233	0.0298685	0.999144	-3.51867
LUZP6	0.895026	0.087479	1.70257	6.69723	2.22334	0.0305057	0.999144	-3.51893
THAP3	-0.715386	-1.36491	-0.0658609	5.47213	-2.20944	0.0315141	0.999144	-3.5191
NEDD4	-0.731728	-1.39589	-0.0675644	4.73144	-2.2101	0.0314654	0.999144	-3.51947
XKR8	-0.710773	-1.35609	-0.0654584	5.21114	-2.20952	0.0315085	0.999144	-3.5197
LDLRAP1	-0.701312	-1.33839	-0.0642304	5.40879	-2.20828	0.0315996	0.999144	-3.52098
DCK	0.782009	0.0724423	1.49158	5.47483	2.21083	0.0314116	0.999144	-3.52232
MMP13	-0.909477	-1.73665	-0.0823031	5.19312	-2.21196	0.0318713	0.999144	-3.52254
PIP4K2C	-0.723645	-1.38166	-0.0656259	5.81013	-2.2061	0.0317609	0.999144	-3.52674
CMPK2	-0.785768	-1.50094	-0.0705998	5.18244	-2.20406	0.0319121	0.999144	-3.52723
CD82	-0.916722	-1.75114	-0.0822993	5.95738	-2.20885	0.0319842	0.999144	-3.52823
ANAPC16	0.821454	0.0753525	1.56755	5.99915	2.20863	0.0315737	0.999144	-3.52895
PPIE	-0.674688	-1.28904	-0.0603397	5.39233	-2.20306	0.0319868	0.999144	-3.52938
SUPT16H	0.799803	0.0733942	1.52621	5.84917	2.20871	0.0315675	0.999144	-3.53005
VN1R2	0.746744	0.0673914	1.4261	4.80353	2.20503	0.0318402	0.999144	-3.53127
AOAH	0.961562	0.0863771	1.83675	5.1493	2.2112	0.0320007	0.999144	-3.53137
EARS2	0.712939	0.0635474	1.36233	4.97747	2.20233	0.0320408	0.999144	-3.53401
BZW2	0.828908	0.075286	1.58253	5.90449	2.20643	0.0317362	0.999144	-3.53461
LRCH3	0.780293	0.0694455	1.49114	4.82291	2.20201	0.0320652	0.999144	-3.53483
ABRAXAS1	0.676256	0.059757	1.29275	5.10399	2.20047	0.03218	0.999144	-3.53683
RPS21	1.03309	0.105344	1.96083	8.72031	2.23381	0.0297645	0.999144	-3.53915
WDR47	-0.775821	-1.48507	-0.0665697	4.68586	-2.19432	0.0326447	0.999144	-3.5436
AGTRAP	-0.696966	-1.33425	-0.0596794	4.76446	-2.19389	0.0326772	0.999144	-3.5447
CPNE8	-0.805434	-1.54218	-0.0686869	5.2433	-2.19305	0.0327406	0.999144	-3.54476
MATN2	-0.729422	-1.39675	-0.0620983	4.65573	-2.1927	0.0327673	0.999144	-3.54478
A1CF	0.76597	0.0665509	1.46539	4.2349	2.19691	0.0324484	0.999144	-3.54734
TRIM59	0.786751	0.068054	1.50545	5.41712	2.19598	0.0325182	0.999144	-3.5479
PMP22	1.01563	0.0861448	1.94511	4.9032	2.2045	0.0329671	0.999144	-3.54885
MPIG6B	-0.934057	-1.78047	-0.0876386	4.04733	-2.21374	0.0311992	0.999144	-3.55039
GTF2B	-0.604238	-1.15807	-0.0504037	5.46895	-2.1886	0.0330814	0.999144	-3.55115
LSG1	0.812081	0.0691106	1.55505	5.40014	2.19263	0.0327728	0.999144	-3.55224
TMBIM1	-0.999353	-1.91076	-0.0879446	7.53512	-2.20395	0.0322967	0.999144	-3.55326
CES1	1.78979	0.150419	3.42916	5.90286	2.24049	0.0335195	0.999144	-3.5551
EPHB6	-0.823152	-1.57855	-0.0677557	4.36947	-2.18596	0.0332843	0.999144	-3.55739
CPT2	-0.905694	-1.73637	-0.0750215	4.5118	-2.19001	0.0332201	0.999144	-3.55776
LIMA1	-0.869421	-1.6668	-0.0720438	5.88651	-2.18764	0.033187	0.999144	-3.55824
RACK1	1.30546	0.122411	2.48852	8.7642	2.23493	0.0314678	0.999144	-3.56032
FOLR2	-0.982089	-1.87837	-0.0858067	4.45832	-2.19964	0.0323782	0.999144	-3.56251
RPLP0	1.13485	0.109637	2.16007	8.91608	2.22497	0.0307603	0.999144	-3.56262
CDIN1	-0.737165	-1.4148	-0.0595274	4.38255	-2.18225	0.033572	0.999144	-3.56331
RPUSD3	-0.787175	-1.51137	-0.0629789	4.92941	-2.18048	0.0337099	0.999144	-3.56395
SFXN1	0.740656	0.0610048	1.42031	5.93838	2.18609	0.0332745	0.999144	-3.56478
KCNS3	0.754169	0.0613474	1.44699	5.50096	2.18366	0.0334626	0.999144	-3.56516
COQ4	-0.718759	-1.38046	-0.0570582	5.24896	-2.17901	0.0338251	0.999144	-3.56594
SPRYD3	-0.679075	-1.30448	-0.053673	5.11286	-2.17819	0.0338892	0.999144	-3.56695
AKAP17A	-0.716369	-1.37563	-0.0571133	6.29885	-2.17982	0.0337618	0.999144	-3.56709
CYB561D2	-0.666906	-1.28104	-0.0527743	5.17021	-2.17842	0.0338717	0.999144	-3.56731
PFDN4	0.722923	0.0581883	1.38766	5.48625	2.18163	0.0336203	0.999144	-3.56745
SLC7A2	0.717913	0.0580586	1.37777	4.33128	2.18254	0.0335499	0.999144	-3.56797
SP4	0.699854	0.054955	1.34475	5.42553	2.17697	0.0339849	0.999144	-3.57193
PTCH1	0.882546	0.0688763	1.69622	4.62035	2.17706	0.0340875	0.999144	-3.57584
DESI2	0.682066	0.0530835	1.31105	5.30151	2.17533	0.0341143	0.999144	-3.57606
MOXD1	-0.743752	-1.42993	-0.0575766	4.46105	-2.17436	0.0341914	0.999144	-3.57937
LDHB	1.19449	0.0979708	2.29101	7.93008	2.20382	0.0335431	0.999144	-3.58235
TRAPPC5	0.780264	0.0599903	1.50054	6.10376	2.17311	0.0342901	0.999144	-3.58332
CLEC4A	-0.681363	-1.30954	-0.0531865	4.49915	-2.17588	0.0340713	0.999144	-3.58488
ESPN	-0.76248	-1.4683	-0.0566643	6.15019	-2.16708	0.0347711	0.999144	-3.58615
MAP3K6	-0.766223	-1.47644	-0.0560053	5.50421	-2.16422	0.0350013	0.999144	-3.5884
CYP4F11	1.69875	0.124189	3.27331	5.63004	2.21308	0.0354817	0.999144	-3.58975
PAFAH2	-0.851672	-1.63951	-0.0638306	4.35179	-2.16856	0.0346526	0.999144	-3.59122
EPB41L1	-0.758099	-1.46134	-0.0548569	5.46329	-2.16251	0.0351393	0.999144	-3.59308
GALNT6	-0.834047	-1.6084	-0.0596922	4.98133	-2.16156	0.035298	0.999144	-3.59349
PAX3	-0.863015	-1.66158	-0.0644538	4.26686	-2.16794	0.0347019	0.999144	-3.59493
GOLGA8A	-0.72463	-1.39546	-0.0537981	7.38309	-2.16691	0.034785	0.999144	-3.59539
C19orf44	0.839433	0.0605654	1.6183	4.61815	2.16202	0.0351791	0.999144	-3.59613
SEZ6L2	-0.896869	-1.72897	-0.0647689	4.58461	-2.16445	0.0351897	0.999144	-3.59632
CCDC182	0.752288	0.0544201	1.45016	4.41954	2.16246	0.0351434	0.999144	-3.59721
SLAIN2	0.708736	0.0511111	1.36636	5.9681	2.16194	0.0351857	0.999144	-3.59764
OR1D5	0.656759	0.0467598	1.26676	4.67593	2.1598	0.0353593	0.999144	-3.59999
HDDC3	0.741245	0.0520571	1.43043	5.28943	2.15755	0.035543	0.999144	-3.60136
SBSPON	0.811599	0.0568738	1.56632	4.64879	2.1572	0.0355721	0.999144	-3.60247
TBP	-0.682304	-1.31753	-0.0470773	4.84336	-2.1547	0.0357772	0.999144	-3.60263
TRA2B	0.932749	0.0689593	1.79654	6.82343	2.16653	0.034847	0.999144	-3.60422
HOXC13	-0.817738	-1.5791	-0.0563731	4.48662	-2.15456	0.0357886	0.999144	-3.60454
FIGNL2	-0.841191	-1.624	-0.0583868	4.52783	-2.15565	0.0356988	0.999144	-3.60457
UBE2F	-0.671226	-1.29644	-0.0460098	4.9196	-2.15366	0.0358633	0.999144	-3.60509
PHF13	-0.666352	-1.28731	-0.0453948	5.69304	-2.15268	0.0359437	0.999144	-3.60631
RRP1B	0.763383	0.0522197	1.47455	5.18662	2.15333	0.03589	0.999144	-3.60767
SMIM38	-0.864119	-1.66989	-0.0583465	4.41968	-2.15347	0.0360799	0.999144	-3.60871
MPZL2	-0.930194	-1.79671	-0.0636774	6.01068	-2.15816	0.0359262	0.999144	-3.60879
B3GNT7	-0.739765	-1.42903	-0.0504956	4.92563	-2.15299	0.035918	0.999144	-3.60887
FRA10AC1	0.765952	0.0516269	1.48028	5.65473	2.15101	0.0360817	0.999144	-3.61177
ZNF7	-0.783234	-1.5147	-0.0517732	4.93692	-2.14802	0.0363307	0.999144	-3.61258
EIF3L	0.891418	0.063125	1.71971	7.26451	2.15891	0.035432	0.999144	-3.61278
FGF12	0.890723	0.0588355	1.72261	4.99989	2.15107	0.0363699	0.999144	-3.61516
TWIST1	-0.693359	-1.34144	-0.0452773	4.7276	-2.14618	0.0364844	0.999144	-3.61641
TARBP1	0.779237	0.0517043	1.50677	5.48757	2.1486	0.0362827	0.999144	-3.61704
TLN2	-0.734369	-1.42117	-0.0475716	4.80367	-2.14498	0.036585	0.999144	-3.61724
PSMA4	0.763064	0.0512599	1.47487	5.98692	2.15049	0.0361249	0.999144	-3.6175
NPHP4	-0.688723	-1.33273	-0.0447109	4.43336	-2.1453	0.0365581	0.999144	-3.61832
CYB5R1	-0.659467	-1.27647	-0.0424615	5.62916	-2.14408	0.0366603	0.999144	-3.61958
CERS3	-0.81095	-1.57009	-0.0518109	5.1404	-2.14294	0.0367564	0.999144	-3.62104
REEP1	0.701336	0.0449874	1.35768	4.22569	2.14353	0.036707	0.999144	-3.62588
PRMT3	0.827538	0.0521212	1.60296	4.8247	2.14087	0.0369313	0.999144	-3.62676
NFKBIE	0.651787	0.0401198	1.26345	5.31854	2.13761	0.0372082	0.999144	-3.63037
SETX	-0.606623	-1.17597	-0.0372757	5.98636	-2.13737	0.0372287	0.999144	-3.63069
ARL4D	-0.831106	-1.61163	-0.0505843	5.08346	-2.13691	0.0373499	0.999144	-3.63106
GP6	-0.705547	-1.36819	-0.0428982	5.03404	-2.1359	0.0373542	0.999144	-3.63107
SELENOP	-1.42512	-2.77129	-0.0789495	6.69251	-2.16927	0.0387723	0.999144	-3.63181
DMKN	-1.20883	-2.3508	-0.0668604	4.58196	-2.16066	0.0387246	0.999144	-3.63297
ATL3	-0.680751	-1.32054	-0.0409606	5.37611	-2.13446	0.0374771	0.999144	-3.63302
PCYT1A	0.829038	0.0519199	1.60616	6.10329	2.14006	0.0370003	0.999144	-3.6334
ABLIM3	-0.83486	-1.61866	-0.0510638	4.51417	-2.13672	0.0372837	0.999144	-3.63406
C10orf99	-1.23759	-2.40747	-0.0677041	4.96946	-2.16125	0.0388557	0.999144	-3.63407
KCNH5	-0.783463	-1.51845	-0.0484761	4.2345	-2.13834	0.037146	0.999144	-3.63424
LENG8	-0.806191	-1.56282	-0.0495567	7.1716	-2.13742	0.0372244	0.999144	-3.63476
XCR1	-0.710506	-1.37835	-0.042659	4.9137	-2.13417	0.0375023	0.999144	-3.63497
BOD1	0.796948	0.04902	1.54488	6.0679	2.13751	0.0372167	0.999144	-3.63512
ERICH1	-0.900876	-1.74827	-0.0534845	4.47374	-2.13624	0.0376642	0.999144	-3.63841
TRAF3IP3	0.681469	0.0402103	1.32273	5.39091	2.13182	0.0377041	0.999144	-3.63953
ZDHHC13	-0.842115	-1.63548	-0.0487536	5.15082	-2.13162	0.0379409	0.999144	-3.63998
KIT	0.864351	0.0511994	1.6775	4.68644	2.133	0.0376651	0.999144	-3.641
SOAT1	0.78416	0.0459755	1.52234	5.81933	2.13097	0.0377773	0.999144	-3.64115
CLASP1	0.906977	0.0531944	1.76076	6.11846	2.13387	0.037798	0.999144	-3.64367
SLC38A2	-0.89315	-1.73216	-0.0541356	6.96559	-2.13547	0.0373911	0.999144	-3.64377
ECI2	0.811836	0.0464287	1.57724	4.81519	2.12771	0.0380593	0.999144	-3.64708
NBPF3	-0.63241	-1.22935	-0.0354649	4.67649	-2.12521	0.0382773	0.999144	-3.6473
FREM2	0.920564	0.0516651	1.78946	4.52207	2.13153	0.03832	0.999144	-3.64762
MAGI3	-0.714023	-1.38838	-0.0396677	5.29465	-2.12403	0.0383804	0.999144	-3.64867
CRNN	0.826089	0.0465046	1.60567	4.86361	2.1257	0.0382349	0.999144	-3.64873
ALDH1A1	1.03501	0.0605421	2.00947	6.09182	2.14075	0.0378898	0.999144	-3.64993
RAB7B	-0.682249	-1.327	-0.0374929	5.19714	-2.12268	0.0384986	0.999144	-3.6509
TMEM234	-0.640531	-1.24599	-0.0350735	5.94191	-2.12224	0.0385376	0.999144	-3.65173
BSG	-0.78933	-1.53041	-0.0482516	8.11379	-2.13664	0.0372905	0.999144	-3.65223
SCRT2	-0.663297	-1.29062	-0.0359762	4.66693	-2.12108	0.0386399	0.999144	-3.65422
SLC52A3	-0.635878	-1.23762	-0.0341365	4.70139	-2.11983	0.0387494	0.999144	-3.65502
SPIN3	-0.738576	-1.43771	-0.0394383	4.26689	-2.11919	0.038806	0.999144	-3.66029
PDE3B	0.792674	0.042195	1.54315	4.49407	2.11882	0.038839	0.999144	-3.6607
ALKBH7	0.729801	0.0382403	1.42136	5.08778	2.11696	0.039004	0.999144	-3.66137
MTHFD2	0.735992	0.0392488	1.43274	6.1138	2.11903	0.0388199	0.999144	-3.66258
DDX20	-0.740449	-1.44296	-0.037939	5.3441	-2.11437	0.0392344	0.999144	-3.66324
APLF	0.824315	0.042938	1.60569	4.63608	2.11627	0.0390653	0.999144	-3.66465
EPHX1	1.08966	0.0555828	2.12374	6.18855	2.13243	0.0394199	0.999144	-3.66551
PXN	-0.702061	-1.36833	-0.0357955	6.45399	-2.11381	0.0392844	0.999144	-3.66664
TAF1B	0.711153	0.0359005	1.38641	5.58482	2.11268	0.0393848	0.999144	-3.66826
COA8	-0.786211	-1.53382	-0.0386034	5.66176	-2.10961	0.0396603	0.999144	-3.67031
POLI	0.707465	0.0349255	1.38001	4.99818	2.11021	0.0396071	0.999144	-3.67168
FOXR1	-0.71297	-1.39101	-0.0349302	4.61876	-2.10937	0.039682	0.999144	-3.67338
RRAGC	-0.846704	-1.65286	-0.0405503	4.59984	-2.10954	0.039921	0.999144	-3.67362
UBB	-0.836778	-1.63203	-0.0415239	7.14019	-2.11078	0.0395559	0.999144	-3.67478
NEK9	-0.706807	-1.37991	-0.0337092	4.84359	-2.10649	0.0399422	0.999144	-3.67487
MVP	-0.745428	-1.45594	-0.0349194	6.02711	-2.10462	0.0401122	0.999144	-3.67768
RBM28	0.74941	0.035399	1.46342	5.32402	2.10549	0.0400337	0.999144	-3.6782
SMYD4	-0.692561	-1.35309	-0.0320295	4.95105	-2.1033	0.0402322	0.999144	-3.67947
CACYBP	0.903707	0.0431851	1.76423	6.20548	2.10923	0.0399415	0.999144	-3.68025
SERPINB6	-0.815099	-1.59248	-0.0377205	6.4731	-2.10337	0.0402263	0.999144	-3.6806
CLCN5	-0.785662	-1.53365	-0.0376762	4.07213	-2.10708	0.0398896	0.999144	-3.68072
ATG4B	-0.761905	-1.48868	-0.0351352	6.19687	-2.10301	0.0402589	0.999144	-3.68102
FXYD5	-0.915207	-1.79018	-0.0402301	6.58031	-2.10858	0.0407629	0.999144	-3.68229
RBM47	-0.659776	-1.28963	-0.0299206	5.58537	-2.10133	0.040413	0.999144	-3.68248
CCN4	0.714507	0.0327422	1.39627	4.94145	2.10237	0.0403173	0.999144	-3.68259
GPANK1	0.682834	0.0312162	1.33445	5.55811	2.10213	0.0403393	0.999144	-3.68268
REV1	-0.643696	-1.25855	-0.0288442	5.2223	-2.10014	0.0405217	0.999144	-3.68433
LRPPRC	0.843412	0.0401357	1.64669	6.89295	2.10626	0.0399632	0.999144	-3.68618
SLC4A3	-0.687181	-1.3439	-0.0304651	4.99101	-2.09909	0.040618	0.999144	-3.68622
OPA1	0.774527	0.0352201	1.51383	5.63746	2.1016	0.0403881	0.999144	-3.68658
SLC25A24	-0.685934	-1.34187	-0.0299967	5.29758	-2.09777	0.0407397	0.999144	-3.68772
USH1C	0.709062	0.0315441	1.38658	4.51513	2.09943	0.040587	0.999144	-3.68846
GOLIM4	0.841658	0.0375181	1.6458	6.08499	2.09962	0.0405689	0.999144	-3.69183
OR2G3	0.746434	0.0326089	1.46026	4.16706	2.09767	0.0407488	0.999144	-3.69311
GSDMD	-0.963306	-1.88917	-0.0374407	5.38622	-2.10424	0.0418305	0.999144	-3.69481
RPS3	0.998475	0.0537089	1.94324	9.44081	2.12007	0.0387283	0.999144	-3.69571
GTSF1L	-0.727791	-1.42536	-0.0302207	4.54682	-2.09294	0.0411872	0.999144	-3.69652
CPNE1	-0.712886	-1.39669	-0.0290783	6.17131	-2.09134	0.0413366	0.999144	-3.69888
HLA-C	-0.926422	-1.81334	-0.0395062	8.52534	-2.0979	0.0409763	0.999144	-3.70055
PARL	0.754595	0.02996	1.47923	5.4709	2.08897	0.041558	0.999144	-3.70389
LRRC2	-0.829533	-1.62572	-0.0333429	4.47488	-2.09004	0.0414577	0.999144	-3.70436
CD36	-0.661109	-1.29659	-0.0256299	4.59041	-2.08694	0.041749	0.999144	-3.70449
CH25H	-0.734804	-1.44085	-0.0287546	4.62425	-2.08773	0.0416746	0.999144	-3.70512
RPS14	0.985118	0.0487375	1.9215	9.26469	2.11044	0.0395858	0.999144	-3.70549
PHTF2	0.706325	0.0271831	1.38547	5.23872	2.08632	0.0418069	0.999144	-3.70583
UTP3	0.740541	0.0285689	1.45251	5.73284	2.08653	0.0417878	0.999144	-3.70599
ABCA1	-0.76605	-1.50327	-0.0288339	5.44888	-2.08449	0.04198	0.999144	-3.70734
NAP1L1	0.886592	0.0375592	1.73562	8.11357	2.09477	0.0410167	0.999144	-3.70823
ALS2CL	-0.865341	-1.69988	-0.0308058	5.82991	-2.08453	0.0424238	0.999144	-3.71216
APAF1	-0.652166	-1.28086	-0.0234732	4.93657	-2.08093	0.0423182	0.999144	-3.71267
LSM5	0.756418	0.0276763	1.48516	6.01241	2.08222	0.0421957	0.999144	-3.71495
S100A6	1.29274	0.0649934	2.52048	9.74898	2.13016	0.0395596	0.999144	-3.71525
ZC3HC1	0.697419	0.024733	1.37011	5.15144	2.07979	0.0424271	0.999144	-3.71529
RPL22L1	0.948304	0.0352483	1.86136	6.40432	2.0877	0.0421008	0.999144	-3.71649
PREX2	-0.791132	-1.55478	-0.0274818	4.46382	-2.07822	0.0425768	0.999144	-3.71761
TGM5	-1.20705	-2.38003	-0.0340801	4.81618	-2.10181	0.0440916	0.999144	-3.71781
ARF5	0.717738	0.0256938	1.40978	6.24106	2.08051	0.0423582	0.999144	-3.71839
OR13C2	0.727958	0.0248973	1.43102	4.61822	2.07707	0.0426874	0.999144	-3.72086
PAICS	0.753401	0.0261249	1.48068	6.08309	2.07809	0.0425895	0.999144	-3.72098
CCDC78	0.749942	0.0254831	1.4744	4.90821	2.07659	0.0427331	0.999144	-3.721
COL11A2	-0.730237	-1.43633	-0.0241385	4.7655	-2.07461	0.0429243	0.999144	-3.72217
OSGEP	0.611834	0.0203602	1.20331	5.89773	2.07508	0.0428784	0.999144	-3.72242
MICAL3	-0.772421	-1.51987	-0.0249703	5.41076	-2.07305	0.0430752	0.999144	-3.72417
CATSPER2	-0.739254	-1.45465	-0.0238554	4.81623	-2.07292	0.0430872	0.999144	-3.72428
STYK1	0.672229	0.022391	1.32207	5.9577	2.07515	0.042872	0.999144	-3.72429
CENPF	0.751661	0.0244471	1.47888	4.88365	2.07347	0.0430344	0.999144	-3.72452
ELMO1	0.841386	0.0270862	1.65569	5.63428	2.07475	0.0431133	0.999144	-3.72453
SEC23A	0.744482	0.0237564	1.46521	5.10501	2.07215	0.0431618	0.999144	-3.72622
EIF4A2	0.867844	0.0330669	1.70262	7.85664	2.08549	0.0418852	0.999144	-3.72657
ZNF22	0.686387	0.0216376	1.35114	4.9337	2.07133	0.0432419	0.999144	-3.72781
PLEKHA4	-0.612477	-1.20588	-0.0190787	6.00575	-2.07053	0.0433195	0.999144	-3.72796
CHGA	-0.734193	-1.44534	-0.0230422	4.54226	-2.07103	0.0432709	0.999144	-3.72935
LCMT1	0.648946	0.0200154	1.27788	4.98349	2.06987	0.0433834	0.999144	-3.72944
CNIH3	0.675368	0.0208581	1.32988	5.00818	2.06996	0.0433749	0.999144	-3.7295
ZNF652	0.63327	0.0193944	1.24714	5.31293	2.06941	0.0434286	0.999144	-3.73017
TGFB1I1	-0.636498	-1.25372	-0.0192763	5.20369	-2.06868	0.0434995	0.999144	-3.73047
LSP1	-0.868974	-1.71274	-0.0252065	6.81885	-2.07295	0.0437981	0.999144	-3.73081
MST1	-0.631929	-1.24485	-0.0190072	5.70098	-2.06824	0.0435426	0.999144	-3.73111
MAP3K5	-0.607647	-1.19756	-0.0177307	5.32572	-2.06632	0.04373	0.999144	-3.73391
FBLN2	-0.711544	-1.4021	-0.0209854	4.69908	-2.06699	0.0436646	0.999144	-3.73401
HEATR1	0.65978	0.0188797	1.30068	5.29722	2.06512	0.0438478	0.999144	-3.73679
RPL28	1.07797	0.0453164	2.11062	9.80841	2.09697	0.0411014	0.999144	-3.73716
NDUFB2	0.82488	0.0246015	1.62516	7.16109	2.0677	0.0435955	0.999144	-3.7403
CXCR4	0.82367	0.0217685	1.62557	6.62823	2.06086	0.0443073	0.999144	-3.7436
CSAG3	-0.888264	-1.75468	-0.0218481	4.74936	-2.0649	0.0447237	0.999144	-3.74386
NSUN7	-0.693993	-1.37001	-0.0179719	5.27564	-2.05936	0.0444175	0.999144	-3.74407
CALM1	-0.802332	-1.58457	-0.0200961	5.88647	-2.05795	0.0445976	0.999144	-3.74675
STS	-0.739683	-1.46025	-0.019117	4.42883	-2.05925	0.0444283	0.999144	-3.74706
LGMN	-1.19067	-2.36049	-0.020849	6.3472	-2.0794	0.0462996	0.999144	-3.74916
VDAC1	0.736221	0.0207603	1.45168	7.74917	2.06424	0.0439349	0.999144	-3.74939
CASP10	-0.761194	-1.50401	-0.0183762	5.86018	-2.05566	0.0447869	0.999144	-3.74946
ACAP2	0.815606	0.0210816	1.61013	6.47745	2.05926	0.0444277	0.999144	-3.75125
INTS13	0.697952	0.0161802	1.37972	4.8471	2.05364	0.0449893	0.999144	-3.75276
MBIP	0.766498	0.0177732	1.51522	5.53194	2.05365	0.0449883	0.999144	-3.75281
HCAR2	-0.720732	-1.42499	-0.0164789	5.48175	-2.05297	0.0450566	0.999144	-3.75337
DDX3Y	-1.10582	-2.19273	-0.0189154	4.9266	-2.07113	0.0463641	0.999144	-3.75443
ITM2C	-0.773316	-1.52936	-0.01727	5.91839	-2.05185	0.0451691	0.999144	-3.75498
EHD2	-0.674823	-1.33472	-0.0149295	4.75757	-2.05142	0.0452133	0.999144	-3.7559
UBE2R2	-0.656755	-1.2991	-0.0144067	5.50827	-2.05102	0.045253	0.999144	-3.75627
RPS10	0.718686	0.0204619	1.41691	8.7398	2.06482	0.0438779	0.999144	-3.75827
NDUFAF1	-0.644015	-1.27439	-0.0136392	5.22445	-2.04943	0.0454136	0.999144	-3.7585
RPS5	1.25292	0.0344101	2.47142	8.89574	2.08344	0.0441784	0.999144	-3.76189
OSGEPL1	0.747955	0.0151809	1.48073	4.35526	2.04759	0.0456009	0.999144	-3.76232
MARK2	-0.679934	-1.34603	-0.0138337	6.36466	-2.04769	0.0455904	0.999144	-3.76239
IFNGR1	-0.730902	-1.44762	-0.0141822	5.6433	-2.04573	0.0457908	0.999144	-3.76384
CTHRC1	-0.711792	-1.40987	-0.0137108	5.30298	-2.04543	0.0458209	0.999144	-3.76438
ADH1B	1.13239	0.0162718	2.2485	5.74922	2.0644	0.0469355	0.999144	-3.76438
SMARCA2	0.798625	0.0152723	1.58198	5.74657	2.04514	0.0458505	0.999144	-3.76568
RIN2	-0.598031	-1.18499	-0.0110764	5.46555	-2.04389	0.0459788	0.999144	-3.76649
TAS2R13	0.714214	0.0132701	1.41516	4.48279	2.04401	0.0459663	0.999144	-3.76719
KRT7	-1.36956	-2.72514	-0.0139799	5.88358	-2.07069	0.0478388	0.999144	-3.7672
NDUFAB1	0.787178	0.0150675	1.55929	6.46142	2.04518	0.0458467	0.999144	-3.7682
ATP5MK	0.798101	0.015254	1.58095	6.48165	2.04512	0.0458527	0.999144	-3.7688
ADCK5	-0.598019	-1.18545	-0.0105911	5.89274	-2.0422	0.0461519	0.999144	-3.76893
TSPAN7	0.845303	0.0144254	1.67618	5.2742	2.04338	0.0462968	0.999144	-3.77017
MOK	1.01392	0.0140191	2.01383	4.94216	2.05391	0.0470292	0.999144	-3.77023
RPS28	1.01161	0.0325176	1.9907	10.1702	2.07266	0.0431131	0.999144	-3.77031
MCC	-0.699618	-1.38739	-0.0118435	4.61313	-2.04057	0.046319	0.999144	-3.77131
STK40	-0.701651	-1.39158	-0.0117233	6.15115	-2.04012	0.0463662	0.999144	-3.77201
GNA13	0.753816	0.0130703	1.49456	6.30298	2.04143	0.0462313	0.999144	-3.7721
TLE6	0.758966	0.0123191	1.50561	4.78634	2.03913	0.0464683	0.999144	-3.77386
SH3GLB2	-0.66563	-1.32086	-0.0104054	5.70745	-2.03789	0.0465967	0.999144	-3.77511
OASL	-0.743579	-1.47579	-0.0113698	4.58899	-2.03718	0.04667	0.999144	-3.77633
ZNF549	-0.689203	-1.36794	-0.0104657	5.24398	-2.03696	0.0466926	0.999144	-3.77657
MTFR1L	-0.664716	-1.31935	-0.0100813	5.18437	-2.03692	0.0466967	0.999144	-3.77662
DDX41	0.630512	0.00951276	1.25151	5.22515	2.03676	0.0467136	0.999144	-3.7768
TAS2R7	0.701804	0.0104418	1.39317	4.81861	2.03633	0.0467585	0.999144	-3.77769
ATF3	0.703003	0.0104479	1.39556	5.48041	2.03629	0.0467621	0.999144	-3.77771
RARB	-0.802508	-1.59348	-0.0115321	4.68009	-2.03711	0.0468721	0.999144	-3.77785
COL11A1	0.787213	0.0117936	1.56263	4.74293	2.03654	0.0467364	0.999144	-3.77808
RASGRF2	0.748049	0.0109621	1.48514	4.37322	2.03587	0.0468067	0.999144	-3.77989
TKTL1	-0.889269	-1.76243	-0.0161096	4.0054	-2.04304	0.0460654	0.999144	-3.78084
EIF3E	0.790357	0.0132588	1.56746	7.54555	2.04026	0.0463517	0.999144	-3.78179
LAMA3	-0.722054	-1.4349	-0.00920217	5.04429	-2.03193	0.0472178	0.999144	-3.78376
ZNF641	-0.665721	-1.32338	-0.00806494	4.59512	-2.03063	0.0473538	0.999144	-3.78549
ARHGAP44	-0.735679	-1.46193	-0.00942243	4.20183	-2.03206	0.0472042	0.999144	-3.78797
IFIT1	-0.843391	-1.67814	-0.00864261	4.95712	-2.03119	0.0477652	0.999144	-3.78848
EPM2A	-0.689004	-1.37053	-0.00748097	4.66886	-2.02805	0.0476255	0.999144	-3.78919
DSC2	-1.28955	-2.57386	-0.00523248	5.74262	-2.0527	0.0491327	0.999144	-3.78966
KCNMB3	0.800277	0.00837283	1.59218	4.82931	2.02761	0.0477118	0.999144	-3.7902
PRSS23	-0.737542	-1.46741	-0.00767737	5.69359	-2.02713	0.0477226	0.999144	-3.79071
MRPL24	0.695694	0.00710281	1.38429	6.05956	2.02672	0.0477659	0.999144	-3.79213
BPNT1	0.625447	0.00614448	1.24475	4.81768	2.02593	0.0478495	0.999144	-3.79221
CFB	-0.802621	-1.59765	-0.00759425	5.06071	-2.02703	0.047931	0.999144	-3.79223
TRIM34	0.86366	0.00820759	1.71911	4.37698	2.0279	0.0479233	0.999144	-3.79319
MPZL1	0.653397	0.00603235	1.30076	6.1846	2.02472	0.0479779	0.999144	-3.795
PRRG4	-0.713344	-1.42038	-0.00630291	5.37297	-2.02391	0.0480641	0.999144	-3.79514
SLC35E2B	-0.673613	-1.34133	-0.00589105	5.24802	-2.02373	0.0480837	0.999144	-3.79561
CFTR	-0.753351	-1.50002	-0.00667842	4.1838	-2.02397	0.0480577	0.999144	-3.79772
SSB	0.880572	0.00663107	1.75451	6.26338	2.02466	0.0483524	0.999144	-3.79877
GRINA	-0.66633	-1.32765	-0.0050152	6.16196	-2.02124	0.0483489	0.999144	-3.79886
DGCR8	0.654679	0.00461724	1.30474	5.63941	2.02028	0.0484522	0.999144	-3.80039
KRT85	-0.64978	-1.29538	-0.00418354	4.58463	-2.01903	0.0485862	0.999144	-3.8024
AK3	0.756049	0.00465319	1.50744	5.63801	2.01845	0.0486482	0.999144	-3.80291
OR5F1	0.830353	0.00472876	1.65598	4.32096	2.01861	0.0487497	0.999144	-3.80426
GALE	-0.642156	-1.28119	-0.00311723	5.01366	-2.01582	0.0489325	0.999144	-3.80681
HLA-B	-1.1875	-2.36446	-0.0105331	10.5423	-2.04266	0.048084	0.999144	-3.80705
FNTB	-0.634576	-1.26646	-0.0026924	5.62376	-2.01458	0.0490664	0.999144	-3.80853
CBX3	0.72889	0.00434679	1.45343	7.40937	2.01807	0.0486899	0.999144	-3.80912
GLA	0.722811	0.00245218	1.44317	4.79696	2.01286	0.0492529	0.999144	-3.81067
C2CD6	-0.689028	-1.37572	-0.00234028	4.5864	-2.01287	0.0492521	0.999144	-3.81068
RIPOR2	-0.835839	-1.66978	-0.00189665	5.14201	-2.01492	0.0495015	0.999144	-3.81142
OR10H2	-0.675488	-1.34905	-0.00192979	4.98601	-2.01178	0.0493706	0.999144	-3.8126
RFTN1	-0.68223	-1.36271	-0.00175256	5.27673	-2.0112	0.0494339	0.999144	-3.8131
B4GALT5	-0.69696	-1.39233	-0.00159066	6.39133	-2.01062	0.0494969	0.999144	-3.81428
SLC35D1	-0.675964	-1.35052	-0.0014065	4.75527	-2.01021	0.0495413	0.999144	-3.8144
FXR2	-0.668269	-1.33545	-0.00109034	5.90376	-2.00931	0.0496401	0.999144	-3.81566
RTF1	-0.699794	-1.39863	-0.000958347	5.46244	-2.00878	0.0496979	0.999144	-3.81672
FARP1	0.842835	0.000463817	1.68521	5.91068	2.00962	0.0498787	0.999144	-3.8177
CYLD	-0.663697	-1.32679	-0.000608413	5.78641	-2.00787	0.0497977	0.999144	-3.8181
MRPS18A	0.69637	0.000685666	1.39205	6.0538	2.00801	0.0497827	0.999144	-3.81813
ALDH3B2	-0.684702	-1.36925	-0.000150007	5.27593	-2.00647	0.0499516	0.999144	-3.81982
DNAJB2	-0.748398	-1.49666	-0.000136765	5.56728	-2.0064	0.0499596	0.999144	-3.82014

## Sheet: DEGs.LUSC.Immune.R.vs.NR
# DEGs between LUSC Immune responder vs non-responder
	logFC	CI.L	CI.R	AveExpr	t	P.Value	adj.P.Val	B
DUSP6	-1.08085	-1.77044	-0.391262	6.91618	-3.14422	0.00273557	0.999786	-4.31266
ZNF461	-1.01421	-1.65746	-0.370969	6.22226	-3.16294	0.00259214	0.999786	-4.31328
COL12A1	-1.25709	-2.06877	-0.445407	5.06849	-3.10684	0.00304448	0.999786	-4.33601
ZNF107	1.33862	0.502952	2.17428	4.46314	3.21338	0.00224024	0.999786	-4.34936
FUNDC1	1.17388	0.435843	1.91192	5.36424	3.19067	0.00239267	0.999786	-4.35092
MMP3	-1.34969	-2.20664	-0.492729	4.76782	-3.15945	0.00261835	0.999786	-4.36198
ANKS6	1.04021	0.368833	1.71159	4.89243	3.10808	0.00303368	0.999786	-4.36646
GBA	-1.0101	-1.7096	-0.310608	5.90749	-2.8968	0.00547967	0.999786	-4.36865
PMEPA1	-1.11158	-1.8949	-0.328249	5.86934	-2.84665	0.00628349	0.999786	-4.37401
RACGAP1	-1.06493	-1.77557	-0.354295	5.38374	-3.00615	0.00404677	0.999786	-4.37616
PRPS1L1	-1.33212	-2.1573	-0.506935	4.41183	-3.2384	0.00208285	0.999786	-4.38043
MMP2	-1.23816	-2.13027	-0.346048	6.33664	-2.79519	0.00759207	0.999786	-4.38198
AJUBA	-1.44582	-2.36997	-0.521672	5.12271	-3.13943	0.00279028	0.999786	-4.38266
ZNF524	0.996355	0.305158	1.68755	5.3497	2.89168	0.00555721	0.999786	-4.39262
TNP2	-1.30816	-2.18333	-0.433002	4.2802	-2.99855	0.00413382	0.999786	-4.40128
KRTAP5-5	-1.38613	-2.29146	-0.480806	4.21229	-3.0714	0.00336716	0.999786	-4.4015
F2RL2	-1.07942	-1.888	-0.270847	5.32035	-2.67799	0.00985542	0.999786	-4.40153
CAPN7	-0.894941	-1.54891	-0.24097	5.50966	-2.7452	0.00825299	0.999786	-4.40283
PLG	-0.978479	-1.69578	-0.261182	5.41584	-2.73647	0.00844664	0.999786	-4.40374
RGS3	-0.854627	-1.49735	-0.211901	5.48281	-2.6674	0.0101323	0.999786	-4.40852
C3orf36	-1.37301	-2.29335	-0.45267	4.25494	-2.9927	0.00420199	0.999786	-4.40876
CRABP1	-1.17447	-1.9923	-0.356631	4.54965	-2.88079	0.00572524	0.999786	-4.40936
MFAP4	-1.22134	-2.1509	-0.291773	5.31687	-2.64939	0.0112215	0.999786	-4.41051
CNNM2	-0.905561	-1.5626	-0.248518	4.92133	-2.76479	0.00783325	0.999786	-4.41073
PPP3CB	-0.818593	-1.45699	-0.180199	5.87808	-2.57227	0.0129599	0.999786	-4.41403
TBX1	1.02338	0.278785	1.76797	4.54837	2.75711	0.00799525	0.999786	-4.41463
LIMD1	-0.819498	-1.45864	-0.180356	5.85926	-2.5721	0.0129656	0.999786	-4.41722
CLDN11	0.960646	0.24993	1.67136	4.7405	2.71147	0.00902446	0.999786	-4.41902
HLA-DQA1	2.21468	0.535844	3.89352	5.25534	2.70875	0.011666	0.999786	-4.41939
RARRES1	1.10727	0.273075	1.94147	4.94467	2.66271	0.0102574	0.999786	-4.42214
PPP1R18	0.947534	0.223272	1.6718	5.51203	2.62444	0.011331	0.999786	-4.42352
NME8	1.12934	0.294561	1.96412	4.22483	2.71388	0.00896723	0.999786	-4.42458
C9orf47	-1.05975	-1.83646	-0.283032	4.5969	-2.73702	0.00843426	0.999786	-4.42468
DIO2	-1.0462	-1.86851	-0.223891	4.77334	-2.55223	0.0136411	0.999786	-4.42543
ELL	-1.02305	-1.78645	-0.259655	4.85802	-2.68834	0.0095912	0.999786	-4.42697
ARHGEF40	-0.863337	-1.54934	-0.17733	5.30165	-2.52458	0.0146324	0.999786	-4.42794
HRH4	-1.37486	-2.33091	-0.418806	4.17953	-2.8853	0.00566948	0.999786	-4.42825
RPS9	0.956997	0.195334	1.71866	8.99385	2.52049	0.0147846	0.999786	-4.42853
MTPAP	-0.770431	-1.39686	-0.144006	6.08783	-2.46719	0.0169034	0.999786	-4.42869
GLB1	0.909707	0.217885	1.60153	4.50941	2.63782	0.0109445	0.999786	-4.42999
VPS37B	-1.10027	-1.91488	-0.285652	5.18404	-2.70946	0.00907244	0.999786	-4.43064
TMEM102	-0.86233	-1.54894	-0.175717	5.41766	-2.51941	0.0148251	0.999786	-4.43194
MMP1	-1.78444	-3.18687	-0.382015	5.4447	-2.60675	0.0145039	0.999786	-4.4326
SHF	-1.09649	-1.91122	-0.281757	4.50614	-2.69977	0.00930718	0.999786	-4.43262
PCBP4	-0.830204	-1.49039	-0.170019	5.41639	-2.52265	0.0147042	0.999786	-4.43358
STAMBPL1	0.935539	0.209422	1.66166	4.79058	2.5846	0.0125568	0.999786	-4.43416
ZNF423	-1.02067	-1.77167	-0.269681	4.32804	-2.7264	0.00867523	0.999786	-4.43457
ASGR2	-0.894776	-1.5897	-0.19985	4.85481	-2.58293	0.0126105	0.999786	-4.43738
KCNH3	-0.810098	-1.46707	-0.153123	5.47439	-2.47358	0.0166356	0.999786	-4.43899
USP30	-1.06125	-1.85384	-0.268663	4.68974	-2.68601	0.00965014	0.999786	-4.43941
KBTBD3	0.954446	0.207602	1.70129	4.6913	2.56365	0.0132487	0.999786	-4.44002
NHEJ1	-1.00471	-1.76611	-0.243311	4.48733	-2.64707	0.0106843	0.999786	-4.44017
KCNJ10	1.0631	0.234725	1.89147	4.30624	2.57445	0.0128877	0.999786	-4.44104
MIS12	-0.95225	-1.69019	-0.214312	4.89719	-2.58862	0.0124277	0.999786	-4.44158
RCCD1	0.996087	0.210674	1.7815	4.81045	2.54412	0.013925	0.999786	-4.44187
ZSCAN9	0.862991	0.180753	1.54523	4.94672	2.53751	0.0141606	0.999786	-4.44243
LCE2D	-1.17103	-2.03533	-0.30674	4.65933	-2.71797	0.00887074	0.999786	-4.4427
TFAM	0.844206	0.171466	1.51695	5.43983	2.51732	0.0149036	0.999786	-4.44303
KRT36	-0.90537	-1.61808	-0.192661	5.0054	-2.54831	0.0137774	0.999786	-4.44331
TACR3	-1.12315	-1.99407	-0.252233	4.57197	-2.58701	0.0124792	0.999786	-4.44412
RPS18	0.942752	0.16933	1.71617	9.5877	2.44522	0.0178536	0.999786	-4.44562
MAN2B2	-0.866832	-1.56133	-0.17233	4.93893	-2.5038	0.0154208	0.999786	-4.44623
LHX2	-0.876842	-1.58407	-0.169616	5.2003	-2.48714	0.01608	0.999786	-4.44636
CD163L1	-0.864701	-1.55855	-0.17085	4.85663	-2.49999	0.0155695	0.999786	-4.44663
C3orf84	-1.15626	-2.01745	-0.295079	4.29423	-2.69339	0.00946494	0.999786	-4.44721
UBE2E3	0.957382	0.183	1.73176	5.9448	2.48009	0.0163667	0.999786	-4.44722
SPDYE5	-0.845132	-1.57309	-0.117172	7.22274	-2.32892	0.0237325	0.999786	-4.44807
UGT2A3	0.998018	0.193874	1.80216	4.47808	2.48967	0.0159783	0.999786	-4.44885
KLHL20	-0.758864	-1.38566	-0.132065	5.55466	-2.4287	0.0185999	0.999786	-4.44987
SLC39A10	-0.968634	-1.75185	-0.185417	4.97904	-2.48094	0.0163322	0.999786	-4.45095
OR4A5	0.842486	0.154802	1.53017	4.94269	2.4576	0.0173124	0.999786	-4.45255
ANTXR1	-0.790922	-1.48966	-0.0921803	6.28107	-2.27067	0.0272819	0.999786	-4.45461
NCMAP	-1.19595	-2.11585	-0.276046	4.19992	-2.608	0.0118228	0.999786	-4.45478
CPA3	-0.871412	-1.61118	-0.131642	4.86267	-2.363	0.0218521	0.999786	-4.45492
NREP	-0.798303	-1.50418	-0.0924242	6.64652	-2.26869	0.0274106	0.999786	-4.45501
TUBB4B	-0.896007	-1.68982	-0.102198	7.1892	-2.26468	0.0277032	0.999786	-4.45536
NXT1	-0.809677	-1.5049	-0.114451	5.63165	-2.33627	0.0233151	0.999786	-4.45652
CCDC157	-0.948213	-1.69275	-0.203673	4.36396	-2.55479	0.0135516	0.999786	-4.45667
MFSD14C	-0.863373	-1.59233	-0.134418	5.32575	-2.37594	0.021174	0.999786	-4.45693
TATDN1	0.828432	0.137791	1.51907	5.83036	2.40626	0.0196583	0.999786	-4.45705
MIB2	-1.09099	-1.96165	-0.22034	4.62827	-2.51371	0.0150403	0.999786	-4.45733
ZSCAN10	-1.05229	-1.8891	-0.215476	4.23393	-2.52258	0.0147069	0.999786	-4.45786
RPL35A	0.916207	0.11481	1.7176	9.0246	2.29342	0.0258432	0.999786	-4.4583
DPT	-1.01864	-1.86436	-0.172907	4.94311	-2.41616	0.0191848	0.999786	-4.45907
LZTFL1	-0.983127	-1.78542	-0.180837	4.87293	-2.45819	0.0172869	0.999786	-4.45932
DGKI	-0.847009	-1.55189	-0.142129	4.8727	-2.41052	0.0194533	0.999786	-4.45932
ZNF132	0.875802	0.149683	1.60192	4.49149	2.41956	0.0190247	0.999786	-4.46029
ANKRD49	-0.85619	-1.57037	-0.142013	5.16556	-2.40493	0.0197227	0.999786	-4.46044
LSM10	-0.928353	-1.68513	-0.171575	5.00755	-2.46083	0.0171735	0.999786	-4.46054
JPH4	-0.82587	-1.5519	-0.0998354	5.86853	-2.28188	0.0265647	0.999786	-4.46143
SPATA7	-1.04692	-1.8962	-0.197628	4.50892	-2.47283	0.0166668	0.999786	-4.46187
OR5T1	-0.936319	-1.69259	-0.180047	4.56833	-2.48361	0.0162231	0.999786	-4.46205
GPAT2	-0.727098	-1.3854	-0.0687934	6.55549	-2.21566	0.0310589	0.999786	-4.46215
CAPG	0.937206	0.100649	1.77376	6.84077	2.24996	0.0288628	0.999786	-4.46222
CBFA2T2	0.873047	0.127555	1.61854	5.95119	2.34927	0.0225933	0.999786	-4.46253
OR2AG1	-1.09063	-1.96458	-0.216689	4.16956	-2.50341	0.0154357	0.999786	-4.46264
SOX18	-0.804487	-1.51752	-0.0914591	5.49366	-2.26334	0.0277606	0.999786	-4.46406
PF4	-0.752546	-1.42959	-0.0755074	5.72832	-2.22976	0.0300497	0.999786	-4.46516
FUT7	-0.814797	-1.51163	-0.117966	4.88169	-2.34563	0.0227933	0.999786	-4.46626
USP17L11	-1.06839	-2.02282	-0.113956	8.4465	-2.25932	0.0291359	0.999786	-4.46628
CXorf58	0.887293	0.140114	1.63447	4.36365	2.38221	0.0208522	0.999786	-4.46659
YBX2	-1.07047	-1.92598	-0.214959	4.51099	-2.51008	0.0151787	0.999786	-4.46684
EGR2	1.02576	0.151977	1.89954	4.42912	2.35534	0.0222908	0.999786	-4.46705
TG	-0.880187	-1.63829	-0.122083	5.22248	-2.32908	0.0237235	0.999786	-4.46764
DESI1	0.827146	0.112711	1.54158	5.68423	2.32251	0.0241019	0.999786	-4.46799
CTSB	1.18919	0.154214	2.22417	9.08524	2.32405	0.025422	0.999786	-4.46833
QPCTL	-0.786237	-1.46906	-0.103411	5.09892	-2.30984	0.0248472	0.999786	-4.46849
SCYL1	-0.729996	-1.39561	-0.064386	6.17397	-2.20008	0.0322097	0.999786	-4.46922
EXOC2	-0.812686	-1.52422	-0.101147	5.11001	-2.29119	0.0259811	0.999786	-4.46955
ZNF568	0.836904	0.109801	1.56401	5.36933	2.30896	0.0248992	0.999786	-4.47021
ZNF764	-0.896191	-1.73048	-0.0618974	6.72317	-2.15839	0.0357985	0.999786	-4.47083
TRMT1	-0.654446	-1.25819	-0.050698	6.05203	-2.17448	0.0341815	0.999786	-4.47142
EVI2A	0.87896	0.104961	1.65296	4.98776	2.27807	0.0268066	0.999786	-4.4716
INPP5B	-0.793629	-1.50156	-0.0856936	5.317	-2.24886	0.0287282	0.999786	-4.47163
C17orf98	-0.893151	-1.6513	-0.134998	4.50428	-2.36323	0.0218401	0.999786	-4.47164
MLST8	-0.788188	-1.49035	-0.0860291	5.51803	-2.25181	0.0285284	0.999786	-4.47218
ATP1A3	0.87986	0.102391	1.65733	5.43586	2.27022	0.0273113	0.999786	-4.4737
PLEKHH2	-0.881168	-1.64497	-0.117366	4.80471	-2.31428	0.0245835	0.999786	-4.47441
SLC38A2	-0.833168	-1.61881	-0.047531	6.96559	-2.1274	0.038087	0.999786	-4.47449
HELZ2	-0.738332	-1.41898	-0.057685	5.64703	-2.17604	0.0340582	0.999786	-4.47456
PRKX	-0.704675	-1.36899	-0.0403639	6.85713	-2.12792	0.0380415	0.999786	-4.47464
ZNF354C	1.03925	0.143524	1.93497	4.2896	2.32821	0.0238275	0.999786	-4.47467
SERPINC1	-0.951677	-1.75392	-0.149438	4.28346	-2.37971	0.0209801	0.999786	-4.47484
AKIP1	0.767319	0.0907854	1.44385	5.22136	2.27522	0.0269885	0.999786	-4.47497
UBE2Q2L	-0.782387	-1.50756	-0.0572159	5.7527	-2.16431	0.0349943	0.999786	-4.47575
MXD1	-1.01884	-1.94167	-0.0960149	5.84459	-2.22224	0.0312176	0.999786	-4.47577
KIF13A	-0.730999	-1.40922	-0.0527814	6.48043	-2.16215	0.0351689	0.999786	-4.47587
DCK	0.862636	0.0932246	1.63205	5.47483	2.24909	0.0287124	0.999786	-4.47677
RPS21	0.835479	0.0486471	1.62231	8.72031	2.13006	0.0378562	0.999786	-4.47711
SLC66A1L	-1.04014	-1.91785	-0.162434	4.27236	-2.37728	0.0211048	0.999786	-4.47737
COL8A1	-0.881219	-1.68794	-0.074503	5.19467	-2.19129	0.0328747	0.999786	-4.47829
PDE4DIP	0.887713	0.0863334	1.68909	5.35286	2.22214	0.0305913	0.999786	-4.47914
RGS1	1.39444	0.115965	2.67292	6.0591	2.22841	0.0335713	0.999786	-4.4792
GLYATL2	0.795114	0.0919912	1.49824	4.42	2.26849	0.027424	0.999786	-4.47983
ANP32E	0.858093	0.081644	1.63454	5.98575	2.21697	0.0309644	0.999786	-4.48004
FAM186A	0.892848	0.107302	1.67839	4.23925	2.28005	0.0266807	0.999786	-4.48076
FRS2	-0.846465	-1.62894	-0.0639933	5.84835	-2.17009	0.0345301	0.999786	-4.48089
ABI3BP	1.01184	0.10076	1.92292	4.45176	2.23153	0.0302284	0.999786	-4.48092
TNIP3	0.854681	0.0846067	1.62476	4.61982	2.22643	0.0302852	0.999786	-4.48132
AZIN2	0.744043	0.0683507	1.41974	5.2151	2.20895	0.0315498	0.999786	-4.48169
IL13	-0.650888	-1.26701	-0.0347681	5.6228	-2.11923	0.0388023	0.999786	-4.48169
SNX22	0.748106	0.0730394	1.42317	4.65321	2.22308	0.0305245	0.999786	-4.4823
HS3ST1	-0.82077	-1.55698	-0.0845619	5.19002	-2.23645	0.0295808	0.999786	-4.48232
MMP9	1.53884	0.109151	2.96853	5.81791	2.20567	0.0358598	0.999786	-4.48234
FAM107B	0.785183	0.07111	1.49926	5.25794	2.2058	0.031783	0.999786	-4.48237
HSFX1	-0.995501	-1.83911	-0.151889	4.4434	-2.36721	0.0216295	0.999786	-4.48251
THUMPD3	0.751723	0.0738605	1.42959	4.52731	2.22461	0.0304148	0.999786	-4.48254
RP2	-0.94291	-1.76831	-0.117514	4.60341	-2.29164	0.0259535	0.999786	-4.48256
GABRG1	-0.944407	-1.76146	-0.12735	4.61266	-2.3187	0.0243238	0.999786	-4.48379
TAF10	0.798898	0.0544523	1.54334	6.28951	2.15276	0.035937	0.999786	-4.48391
MAP6	-0.946754	-1.75556	-0.13795	4.26267	-2.34818	0.0226528	0.999786	-4.4841
RNF7	0.830353	0.0565873	1.60412	6.45623	2.15274	0.0359391	0.999786	-4.48422
RUNX1	-0.718169	-1.41782	-0.0185205	6.61287	-2.05913	0.0444401	0.999786	-4.48422
RMC1	0.791016	0.068372	1.51366	5.12949	2.19583	0.03253	0.999786	-4.48444
TNC	-1.44542	-2.85431	-0.0365198	6.57212	-2.10352	0.0447285	0.999786	-4.48468
PTGDS	0.800697	0.0637192	1.53767	5.21105	2.17947	0.0337889	0.999786	-4.48539
ALKBH4	0.876411	0.0814739	1.67135	4.58847	2.21163	0.0313531	0.999786	-4.48547
TOMM6	0.731485	0.023177	1.43979	7.47604	2.07167	0.0432085	0.999786	-4.48552
LIPA	1.01026	0.0766112	1.94391	5.33215	2.1772	0.0345555	0.999786	-4.48581
SH3D21	-0.737797	-1.42311	-0.052488	5.2241	-2.15967	0.03537	0.999786	-4.48591
MRPL49	0.79169	0.0668532	1.51653	5.27221	2.19105	0.0328933	0.999786	-4.48616
AK6	0.778541	0.0582095	1.49887	5.13326	2.16814	0.0346863	0.999786	-4.48679
PIN1	-0.83929	-1.61952	-0.0590543	5.14531	-2.15786	0.0355177	0.999786	-4.48715
FBXL5	-0.622832	-1.22428	-0.0213846	5.76615	-2.07736	0.0426599	0.999786	-4.48717
C1QTNF5	-0.799707	-1.53034	-0.0690699	4.9102	-2.19567	0.0325421	0.999786	-4.48735
GALNT17	-0.92833	-1.74351	-0.113153	4.26307	-2.28448	0.0264002	0.999786	-4.48765
HSD11B2	0.850631	0.0777968	1.62347	4.32929	2.20797	0.0316226	0.999786	-4.48769
PRIMA1	-0.680694	-1.33335	-0.0280407	5.62484	-2.09222	0.0412542	0.999786	-4.48769
TNFSF15	-0.990055	-1.87113	-0.108983	4.5244	-2.25416	0.0283703	0.999786	-4.48771
POLA2	-0.743093	-1.44198	-0.0442089	5.55239	-2.13293	0.0376089	0.999786	-4.48815
TNFAIP1	0.763978	0.0413957	1.48656	6.2268	2.12095	0.0386506	0.999786	-4.48817
AIMP1	0.798005	0.0482004	1.54781	6.08544	2.13499	0.0374321	0.999786	-4.48848
CCL1	-0.942162	-1.78315	-0.101177	4.33128	-2.24737	0.0288289	0.999786	-4.48857
NAA80	-0.776097	-1.48558	-0.0666165	4.72459	-2.19439	0.0326393	0.999786	-4.48878
CABIN1	-0.700559	-1.37278	-0.028339	5.79157	-2.0906	0.0414053	0.999786	-4.48915
SOCS7	0.840492	0.0584723	1.62251	5.12491	2.15602	0.0356684	0.999786	-4.48953
ANKRD52	-0.781104	-1.53531	-0.0268941	5.54409	-2.07756	0.04264	0.999786	-4.48953
CRTAP	0.835343	0.0474632	1.62322	5.99229	2.12688	0.038132	0.999786	-4.48953
CXCL10	0.878792	0.0625111	1.69507	4.43681	2.15965	0.0353716	0.999786	-4.48975
OR4F4	-0.697322	-1.37555	-0.0190935	5.88074	-2.0625	0.044106	0.999786	-4.4899
GFM2	-0.625554	-1.24635	-0.00475388	6.91748	-2.02139	0.048333	0.999786	-4.49
KRT28	-0.633619	-1.26336	-0.00387487	7.03154	-2.01837	0.0486567	0.999786	-4.49002
CLSTN1	-0.611092	-1.21221	-0.00997034	6.44087	-2.0393	0.0464502	0.999786	-4.49025
ACTN1	-0.858593	-1.68363	-0.0335516	5.78824	-2.08761	0.0416858	0.999786	-4.49033
LAMA4	-0.767223	-1.50478	-0.0296685	4.84295	-2.08672	0.0417691	0.999786	-4.49051
PLPP4	-0.694043	-1.36509	-0.0229911	5.65788	-2.07476	0.0429097	0.999786	-4.49052
EEF1AKMT1	-0.796701	-1.54837	-0.0450287	4.99476	-2.1262	0.0381909	0.999786	-4.4906
FBLN2	-0.7966	-1.54679	-0.0464056	4.69908	-2.13012	0.0378508	0.999786	-4.4915
EIF4A3	-1.22863	-2.26346	-0.193807	4.16547	-2.38492	0.0209281	0.999786	-4.492
TARBP1	0.832807	0.048669	1.61694	5.48757	2.13054	0.0378146	0.999786	-4.49269
PPM1N	-0.745664	-1.44527	-0.0460538	4.7749	-2.13808	0.0371677	0.999786	-4.49282
CRLF1	0.790072	0.0487397	1.53141	4.63725	2.13792	0.0371817	0.999786	-4.49285
TAOK1	0.693801	0.0142283	1.37337	6.86826	2.04803	0.045556	0.999786	-4.49315
RNF223	-0.688062	-1.33458	-0.0415455	4.80893	-2.13494	0.0374361	0.999786	-4.49369
NMUR2	-0.830863	-1.61873	-0.0429956	4.89305	-2.1155	0.039133	0.999786	-4.4938
UNC119B	-0.817039	-1.56908	-0.065002	5.22299	-2.17942	0.0337929	0.999786	-4.4942
GTPBP6	-0.661413	-1.31673	-0.00609308	5.90532	-2.02468	0.0479823	0.999786	-4.49454
SESN2	-0.608559	-1.20996	-0.00716222	5.80835	-2.02992	0.0474284	0.999786	-4.49472
CYGB	-0.678796	-1.3571	-0.000493586	5.59769	-2.00749	0.0498395	0.999786	-4.49493
HCFC2	-0.70636	-1.37716	-0.0355632	4.90399	-2.11238	0.0394117	0.999786	-4.49508
RINL	-0.719153	-1.40712	-0.0311835	5.11351	-2.09696	0.0408145	0.999786	-4.49541
SLC16A13	-0.754378	-1.46935	-0.0394077	4.78153	-2.1166	0.0390356	0.999786	-4.49554
SLC25A16	-0.839338	-1.62712	-0.0515602	5.17443	-2.13733	0.0372322	0.999786	-4.4957
CFAP53	-1.03966	-1.98876	-0.0905515	4.49188	-2.19976	0.0324369	0.999786	-4.49593
MRPS18A	0.739377	0.0194837	1.45927	6.0538	2.06032	0.0443219	0.999786	-4.49611
LMBRD1	0.784439	0.0315526	1.53733	5.41898	2.0901	0.041452	0.999786	-4.49616
GEM	0.943891	0.0423048	1.84548	4.27816	2.10275	0.0405376	0.999786	-4.49626
SGPP1	0.76267	0.0320569	1.49328	4.85474	2.09405	0.0410839	0.999786	-4.49631
PLA2G2D	0.788652	0.0344337	1.54287	4.18713	2.09762	0.0407538	0.999786	-4.49638
TMEM64	0.752208	0.0421845	1.46223	4.37334	2.12522	0.0382769	0.999786	-4.49647
LPAR1	-0.776988	-1.53809	-0.0158838	5.65292	-2.0479	0.0455698	0.999786	-4.49662
VASH2	-0.772557	-1.51755	-0.0275601	5.00834	-2.08024	0.0423838	0.999786	-4.49744
NUCB1	0.757861	0.0106852	1.50504	6.45995	2.03472	0.046926	0.999786	-4.49752
GREB1	0.778652	0.0334697	1.52384	4.46443	2.09613	0.0408909	0.999786	-4.49775
ZNF446	0.753963	0.0284896	1.47944	4.93801	2.08481	0.0419499	0.999786	-4.49779
GMFB	0.838476	0.0205881	1.65636	5.87188	2.05653	0.0446999	0.999786	-4.49786
COX7A1	-0.817934	-1.61683	-0.0190351	5.10499	-2.05383	0.0449704	0.999786	-4.49833
BCL2L11	0.754021	0.00110219	1.50694	6.60725	2.00897	0.0496776	0.999786	-4.49833
SFTPB	1.06764	0.0415303	2.09375	5.81423	2.10105	0.0418048	0.999786	-4.49871
UFL1	-0.708033	-1.3945	-0.0215602	5.15304	-2.06904	0.043465	0.999786	-4.49877
PIK3R6	-0.840402	-1.62863	-0.052179	4.56091	-2.13883	0.0371046	0.999786	-4.49893
LRRC61	-0.815965	-1.59274	-0.0391901	4.65036	-2.10724	0.0398747	0.999786	-4.49911
SIRT6	0.75524	0.00239942	1.50808	6.42982	2.01242	0.0493003	0.999786	-4.4992
SMAD9	-0.895397	-1.7185	-0.0722955	4.29105	-2.18223	0.033574	0.999786	-4.49924
TMCC1	-0.765805	-1.51155	-0.0200562	5.59638	-2.05998	0.0443559	0.999786	-4.49924
EPN2	-0.719501	-1.43501	-0.00399086	5.83376	-2.01722	0.048781	0.999786	-4.49926
DRAXIN	0.822754	0.0233462	1.62216	5.08103	2.06462	0.0438978	0.999786	-4.49943
GLT8D2	-0.890569	-1.74617	-0.0349671	4.66139	-2.08801	0.0416477	0.999786	-4.49962
CNRIP1	-1.01674	-1.96638	-0.0670976	4.68813	-2.15065	0.0363788	0.999786	-4.49972
SULT1A2	-0.755875	-1.50932	-0.0024268	5.45517	-2.01249	0.0492929	0.999786	-4.49977
DNASE1L1	0.799922	0.0216671	1.57818	5.38052	2.06188	0.0441677	0.999786	-4.49984
DYNLRB2	0.805524	0.0282561	1.58279	4.69385	2.07896	0.0425066	0.999786	-4.5
LDAH	-0.802752	-1.57588	-0.0296257	4.798	-2.0829	0.0421307	0.999786	-4.50089
MYCBPAP	0.96078	0.0338433	1.88772	4.28785	2.08267	0.042495	0.999786	-4.50109
RARS1	0.824364	0.0169371	1.63179	5.69448	2.04811	0.0455479	0.999786	-4.50127
ZCRB1	0.713499	0.0186947	1.4083	4.72416	2.06001	0.0443534	0.999786	-4.50155
MRGPRX2	0.807195	0.0205722	1.59382	4.44449	2.05849	0.0445037	0.999786	-4.50156
KHK	0.827111	0.0270561	1.62717	4.34323	2.07387	0.0429955	0.999786	-4.5017
PRAP1	-0.835625	-1.64941	-0.0218447	4.96752	-2.05988	0.044366	0.999786	-4.50208
RASGEF1A	-0.789285	-1.54731	-0.0312607	4.7599	-2.08876	0.0415778	0.999786	-4.50244
MRAS	-0.831941	-1.60126	-0.0626201	4.01189	-2.16932	0.0345921	0.999786	-4.50274
MROH9	0.718866	0.0226392	1.41509	4.26208	2.07126	0.0432483	0.999786	-4.50298
SBK1	-0.901596	-1.76122	-0.0419748	4.84902	-2.10398	0.0401702	0.999786	-4.50303
MREG	0.805598	0.00994954	1.60125	5.12739	2.03112	0.0473028	0.999786	-4.50308
ZNF175	-0.850277	-1.67774	-0.0228124	4.66941	-2.06134	0.0442216	0.999786	-4.50322
CXCL13	0.933051	0.00192947	1.86417	4.92601	2.01654	0.0495463	0.999786	-4.50344
ASB16	-1.07864	-2.07372	-0.0835599	4.20479	-2.17804	0.0342194	0.999786	-4.50362
HAPLN3	0.791347	0.010198	1.5725	4.6514	2.03222	0.0471871	0.999786	-4.50379
OLFML2A	-0.796903	-1.58109	-0.0127163	4.9355	-2.03856	0.046527	0.999786	-4.50385
BCL2	0.791935	0.00831738	1.57555	5.11409	2.02732	0.0477024	0.999786	-4.50396
MPHOSPH10	0.634997	0.00249399	1.2675	5.78504	2.01394	0.0491356	0.999786	-4.504
DAAM2	0.805674	0.0103485	1.601	4.48465	2.03213	0.0471962	0.999786	-4.5043
CCKBR	-0.98075	-1.8966	-0.0648943	4.68631	-2.14817	0.036318	0.999786	-4.50442
NANOGP8	0.705324	0.00514561	1.4055	5.15902	2.02077	0.0483993	0.999786	-4.50454
TNRC18	-0.709316	-1.41308	-0.00555006	5.41411	-2.02185	0.048284	0.999786	-4.50478
ZYG11A	-0.902855	-1.76807	-0.037639	4.62232	-2.0933	0.0411537	0.999786	-4.505
PPARA	0.734971	0.00750773	1.46243	4.90741	2.02673	0.0477647	0.999786	-4.50516
C2orf66	0.716907	0.00535554	1.42846	4.74075	2.02113	0.0483612	0.999786	-4.50569
IGLL1	-0.933289	-1.81311	-0.0534649	4.20322	-2.12793	0.0380403	0.999786	-4.50582
FSIP2	0.807999	0.00360519	1.61239	4.70588	2.01502	0.0490184	0.999786	-4.50629
TNXB	-0.905997	-1.77477	-0.0372228	4.31584	-2.09198	0.0412765	0.999786	-4.50705
GJC1	-0.764025	-1.51346	-0.0145881	4.7562	-2.04508	0.0458568	0.999786	-4.50811
CYP7A1	0.841154	0.00780656	1.6745	4.19355	2.02482	0.0479674	0.999786	-4.50829
RADIL	-0.893739	-1.76879	-0.0186861	4.50778	-2.04887	0.045471	0.999786	-4.50855
LIN9	-0.842563	-1.66173	-0.0233968	4.78029	-2.06333	0.0440248	0.999786	-4.50856
KAAG1	0.750143	0.00472177	1.49556	4.31786	2.01874	0.0486176	0.999786	-4.50923
LRRC74B	-0.845352	-1.6726	-0.0181007	4.36566	-2.04992	0.0453641	0.999786	-4.50954
RTL1	-0.827465	-1.63267	-0.022256	4.38835	-2.06148	0.0442075	0.999786	-4.50974
LRRC38	-0.895404	-1.7461	-0.0447097	4.32821	-2.11146	0.0394943	0.999786	-4.50981
NUDT17	-0.87885	-1.73326	-0.0244454	4.42384	-2.06343	0.0440151	0.999786	-4.51062
NRF1	-0.835444	-1.65909	-0.0118006	4.71436	-2.03477	0.0469205	0.999786	-4.51071
KLHL14	-0.81592	-1.61109	-0.0207456	4.14399	-2.05837	0.0445164	0.999786	-4.51107
VN1R2	-0.777358	-1.54787	-0.00684174	4.80353	-2.02384	0.0480716	0.999786	-4.51112
RAB17	-0.76599	-1.51588	-0.016102	4.65251	-2.04911	0.045447	0.999786	-4.51129
ZNF234	-0.794109	-1.58718	-0.00103446	4.58624	-2.00865	0.0497126	0.999786	-4.51182
SLIT3	-1.09963	-2.18412	-0.0151418	4.23109	-2.04853	0.0470296	0.999786	-4.51201
CYP2J2	-1.13365	-2.21601	-0.0512919	4.04454	-2.11091	0.0405013	0.999786	-4.51305
INTS12	-0.885589	-1.74825	-0.022925	4.3427	-2.05934	0.0444195	0.999786	-4.51323
CLCN5	-0.895889	-1.75695	-0.034828	4.07213	-2.08717	0.0417271	0.999786	-4.5135
ZNF521	-0.851741	-1.69074	-0.0127429	4.29158	-2.0365	0.0467408	0.999786	-4.51356
SYDE2	-0.728872	-1.45297	-0.00477813	4.49748	-2.01927	0.0485606	0.999786	-4.51569
OR56A3	-0.933741	-1.8515	-0.015985	4.17733	-2.04097	0.0462782	0.999786	-4.51572
ARHGAP39	-0.839191	-1.67537	-0.00300626	4.36484	-2.01324	0.0492113	0.999786	-4.51713

## Sheet: Hallmark.LUSC.R.vs.NR
# Significant GSEA results (Hallmark pathway) between LUSC responder vs non-responder
ID	Description	setSize	enrichmentScore	NES	pvalue	p.adjust	qvalue	rank	leading_edge	core_enrichment
HALLMARK_MYC_TARGETS_V1	HALLMARK_MYC_TARGETS_V1	198	0.654738	3.24623	2.01025e-35	1.00512e-33	6.13655e-34	2705	tags=55%, list=16%, signal=47%	6187/10399/3326/6175/6194/2091/6193/5902/4953/6188/6141/4869/4609/10935/9045/3068/5691/4673/6204/9377/5478/821/26156/6742/1933/5984/1982/6741/328/6164/10574/6434/6128/4085/8318/10146/56910/3178/26986/6633/7416/3015/4830/7307/5683/3329/3608/1977/4706/1973/10971/11331/23196/5690/6146/5093/2058/51491/4175/5682/7965/11335/5688/22916/55651/2935/65005/2107/8662/8454/7419/6427/6426/51690/26354/3615/1005…
HALLMARK_INTERFERON_ALPHA_RESPONSE	HALLMARK_INTERFERON_ALPHA_RESPONSE	96	-0.677717	-2.8638	2.47492e-18	6.1873e-17	3.77751e-17	1552	tags=44%, list=9%, signal=40%	8638/834/55072/219285/10379/3959/9034/10544/7318/5696/54809/10161/5359/85363/3107/9830/55008/55281/3665/5610/129607/9246/91543/64135/3600/4061/135112/83666/6773/10964/567/3437/4938/10561/684/85441/55601/4599/10410/8519/9636/3429
HALLMARK_OXIDATIVE_PHOSPHORYLATION	HALLMARK_OXIDATIVE_PHOSPHORYLATION	198	0.501654	2.48723	2.23814e-15	3.73023e-14	2.2774e-14	2731	tags=38%, list=17%, signal=32%	3945/4711/2821/517/1327/1340/10935/10476/4976/7381/9296/9377/4704/10128/27089/291/2108/509/9167/7417/6389/4694/521/7416/1345/10632/292/54205/515/513/4706/539/1349/11331/7386/3032/6391/498/4698/1353/1351/1892/4697/2879/4191/3418/1528/29796/7419/1632/3313/4714/10975/5250/29088/4708/518/4728/9550/1431/4835/4709/64960/527/56993/516/4702/4729/4259/8803/4701/4723/1337/9551/10651
HALLMARK_MTORC1_SIGNALING	HALLMARK_MTORC1_SIGNALING	195	0.43442	2.1488	3.36608e-10	4.2076e-09	2.56885e-09	2936	tags=35%, list=18%, signal=29%	3488/7037/10135/2821/226/5464/54541/23657/6713/7852/51377/5478/821/5693/7296/2729/27101/2717/10797/440/10096/27346/3329/23165/5052/56902/9368/3638/1595/2058/5719/6319/7167/4048/8615/23062/26136/2107/1717/3313/10962/5701/5685/23760/31/10652/4171/3336/516/5230/10437/8894/10213/8833/4074/2936/29968/8878/10682/10097/10061/2965/47/3145/9415/928/6917/6510/7323
HALLMARK_INTERFERON_GAMMA_RESPONSE	HALLMARK_INTERFERON_GAMMA_RESPONSE	196	-0.440615	-2.05113	1.05523e-08	1.05523e-07	6.44248e-08	3364	tags=37%, list=20%, signal=30%	55016/837/958/10581/5371/9934/51056/715/79132/4615/716/7726/2841/3075/54625/3431/3430/116071/57169/3566/629/10616/3105/51015/9021/9961/4790/4600/8638/834/55072/84888/219285/3135/10379/3959/27348/6772/5696/6892/5359/9830/2357/80830/55008/3665/6398/5610/129607/836/3106/9246/163351/91543/64135/3600/4061/3434/6773/10964/567/3437/4940/10561/684/4939/54739/85441/55601/4599/10410/9636/3429
HALLMARK_E2F_TARGETS	HALLMARK_E2F_TARGETS	197	0.395665	1.96358	1.29868e-07	1.08224e-06	6.60734e-07	4104	tags=40%, list=25%, signal=30%	7037/1633/5902/81611/4609/10606/983/4673/9232/3159/6434/10797/1029/4085/55646/29028/29893/3015/4830/10635/4436/23165/2146/10527/1434/4175/5591/29089/3609/10733/11168/10051/2935/5885/6427/6426/3070/4605/9918/5411/9238/1019/7913/5558/5425/5889/4171/27338/146909/4172/4176/51155/6118/11004/9319/10492/2547/1164/83461/5901/11340/3149/6749/5631/580/1033/57405/10212/147841/1027/84844/9833/9738/1786/84296…
HALLMARK_MYC_TARGETS_V2	HALLMARK_MYC_TARGETS_V2	55	0.546573	2.14332	2.92904e-06	2.09217e-05	1.27732e-05	3059	tags=51%, list=19%, signal=42%	4869/4609/64216/10196/10199/27346/3329/51491/83743/7965/11335/79711/10733/80324/26354/705/29078/23082/10171/9238/1019/23160/3336/54663/23223/81887/4839/23481
HALLMARK_EPITHELIAL_MESENCHYMAL_TRANSITION	HALLMARK_EPITHELIAL_MESENCHYMAL_TRANSITION	194	-0.391055	-1.8198	5.34051e-06	3.33782e-05	2.03783e-05	2413	tags=30%, list=15%, signal=26%	3685/4015/1282/4035/2882/30008/5270/7474/1292/6382/3576/871/1647/4017/4907/50509/1842/7168/1281/2619/3487/5654/7169/1277/960/1284/11167/3909/4147/966/7078/3693/1290/7057/6535/1278/10398/649/1601/3956/6678/10516/4016/6385/6586/2303/4313/3600/1303/2199/56937/1289/633/4314/6372/2919/3371/4312
HALLMARK_KRAS_SIGNALING_DN	HALLMARK_KRAS_SIGNALING_DN	151	-0.417009	-1.88697	8.21652e-06	4.56473e-05	2.78689e-05	3262	tags=33%, list=20%, signal=27%	79917/6754/5133/786/4908/5317/3779/5055/23676/55190/4929/26548/398/3750/8085/8303/5071/7032/23031/9073/29903/51302/57118/7038/5030/7781/8900/3866/57089/51087/5650/1952/51168/3852/727/5077/51806/3195/91543/11254/7051/10964/80303/11202/6414/242/27076/6707/4599/3848
HALLMARK_G2M_CHECKPOINT	HALLMARK_G2M_CHECKPOINT	196	0.356309	1.76456	1.09113e-05	5.45563e-05	3.33081e-05	4110	tags=39%, list=25%, signal=30%	4953/6713/4609/983/9232/3159/7371/6434/1063/4085/8318/10146/3015/4691/3312/2146/8438/4175/3609/9055/10733/990/10051/2935/7486/10419/5885/4926/8454/6558/6427/6426/10762/3980/4605/1019/5558/55872/4171/27338/4172/7040/1871/2176/5887/4082/4751/10951/51155/6118/94239/3837/11004/7027/904/3799/10492/4957/1164/10432/5001/3192/1058/22974/3149/7290/580/1033/10212/1027/9994/1950/546/10024/22809/9221/699
HALLMARK_INFLAMMATORY_RESPONSE	HALLMARK_INFLAMMATORY_RESPONSE	190	-0.364044	-1.68486	0.000124357	0.000565258	0.000345105	2057	tags=24%, list=13%, signal=21%	92/3249/3576/5025/4790/23095/2773/3759/23533/2867/3553/5734/3656/9034/7098/1902/1604/6367/1441/3554/2015/7855/4067/6892/3732/255488/23166/10316/5791/2357/3665/6870/19/5610/9180/4084/3600/4061/5099/9966/5029/684/2152/6372/8519
HALLMARK_COAGULATION	HALLMARK_COAGULATION	124	-0.409019	-1.8017	0.000158733	0.000661388	0.000403795	2762	tags=34%, list=17%, signal=28%	716/5055/3075/55970/7056/4035/629/2/5196/378/3249/8609/3172/4319/5328/732/5654/4485/1465/7078/4324/7057/649/5877/5641/335/1638/6678/3426/9615/1191/462/4313/2151/1848/11098/5327/5340/11202/4314/2152/4312
HALLMARK_COMPLEMENT	HALLMARK_COMPLEMENT	181	-0.352617	-1.62528	0.00043805	0.00168481	0.00102862	2766	tags=29%, list=17%, signal=25%	2820/5055/30819/1051/2625/3075/5516/4035/629/80124/1356/2230/64167/2773/3172/6935/23533/54704/64145/834/801/5646/948/7077/160851/7454/843/1604/1465/1284/966/1012/4324/6283/4067/5359/5877/4321/5641/760/1378/3665/836/1191/462/1848/4322/255738/5327/5340/2152/2919/6280
HALLMARK_UNFOLDED_PROTEIN_RESPONSE	HALLMARK_UNFOLDED_PROTEIN_RESPONSE	110	0.378193	1.69785	0.000871233	0.00311155	0.00189968	3615	tags=40%, list=22%, signal=31%	54541/4869/6208/1974/4189/58477/7422/10797/440/467/1981/1977/1973/1054/10954/3484/1978/55651/468/10605/3313/3376/10525/8614/167227/4850/29968/55738/55466/10113/5393/25804/3799/10130/22872/9709/27230/8570/7184/6347/9570/4801/10775/2081
HALLMARK_ADIPOGENESIS	HALLMARK_ADIPOGENESIS	193	0.311851	1.53536	0.00116212	0.00387374	0.00236502	3448	tags=34%, list=21%, signal=27%	400916/226/10935/64225/4189/27089/6647/134147/6888/8404/7086/7532/4958/348/56922/4706/539/1349/6453/6391/1652/8491/4698/1351/6576/1892/10124/11194/2879/4191/23788/10162/9908/84173/29796/1717/10975/29088/9370/1431/2184/27069/51805/5495/10113/4259/47/1337/6342/10580/51/27250/718/57017/6510/284/2632/83549/29979/7423/3991/2109/4722/3679/977
HALLMARK_ALLOGRAFT_REJECTION	HALLMARK_ALLOGRAFT_REJECTION	189	0.311238	1.53467	0.00191407	0.00598147	0.00365184	3402	tags=31%, list=21%, signal=25%	3117/6203/4283/6223/6133/6189/4869/10563/4318/1029/822/5579/50852/6363/4830/1984/9734/10225/3111/3624/6170/3109/7124/5917/7076/5551/3683/3122/56253/7321/3717/4065/3458/2634/896/4528/3932/3112/1615/8477/7040/11222/3702/972/207/1520/5699/10333/322/11184/8444/1445/3560/6347/1234/10261/356/27240
HALLMARK_PROTEIN_SECRETION	HALLMARK_PROTEIN_SECRETION	94	0.348464	1.51128	0.00782748	0.021743	0.0132747	3434	tags=34%, list=21%, signal=27%	81611/6647/2717/10282/2778/163/10067/3998/8615/1173/1213/11311/164/3482/375/10652/4074/6456/8774/23033/22796/22872/967/26286/8729/1315/259230/8417/476/9570/1211/3382
HALLMARK_GLYCOLYSIS	HALLMARK_GLYCOLYSIS	190	0.291835	1.4432	0.00765069	0.021743	0.0132747	2760	tags=27%, list=17%, signal=23%	226/54541/7295/983/7852/283/5318/5478/6647/10380/4282/6888/2729/7422/2719/4233/5315/6391/8660/5917/79644/10020/10327/7167/50808/4191/1528/638/11319/3069/10456/839/5351/1462/6662/2288/3938/5230/3486/8614/54480/2990/10112/4731/140838/8974/7033/10165/22796/64132/9672

## Sheet: Hallmark.LUSC.Tumor.R.vs.NR
# Significant GSEA results (Hallmark pathway) between LUSC Tumor responder vs non-responder
ID	Description	setSize	enrichmentScore	NES	pvalue	p.adjust	qvalue	rank	leading_edge	core_enrichment
HALLMARK_MYC_TARGETS_V1	HALLMARK_MYC_TARGETS_V1	198	0.656004	3.19054	7.31893e-35	3.65947e-33	1.92604e-33	2872	tags=56%, list=17%, signal=46%	6187/6194/3326/10399/6193/6141/6175/2091/5902/6188/26156/6434/4673/6150/6741/4953/4869/4609/9377/10574/6742/5984/55651/4706/5685/6164/8318/9045/328/6633/7416/6128/11335/2935/6204/1933/51491/5691/5496/821/11331/3329/4830/3068/3015/10935/5683/5478/6637/56910/6950/9188/26986/10971/10907/52/22916/3608/7203/5887/23196/8886/1977/5425/3376/4176/8662/8454/3178/10575/7419/1973/2058/3336/6427/6146/3184/100…
HALLMARK_INTERFERON_ALPHA_RESPONSE	HALLMARK_INTERFERON_ALPHA_RESPONSE	96	-0.726802	-3.02537	5.61829e-22	1.40457e-20	7.39249e-21	1085	tags=43%, list=7%, signal=40%	9034/3430/116071/91543/5696/10161/8638/94240/9830/129607/7318/5359/6890/4061/85363/3600/135112/9246/5610/64135/3107/10379/55008/3665/4343/3437/6773/10964/85441/10561/54809/567/4938/684/83666/4599/55601/9636/10410/8519/3429
HALLMARK_INTERFERON_GAMMA_RESPONSE	HALLMARK_INTERFERON_GAMMA_RESPONSE	196	-0.54888	-2.51814	3.3738e-16	5.623e-15	2.95947e-15	2821	tags=39%, list=17%, signal=33%	79132/3620/84888/84159/716/3075/1439/3123/3431/10581/51056/3695/834/1026/57169/3959/25939/7726/2841/5698/57674/7453/5371/958/3601/8737/55016/163351/4615/2643/3430/715/116071/5743/91543/3135/5696/8638/9961/94240/9830/129607/629/5359/6892/6890/4061/3600/3434/9246/5610/64135/10379/80830/55008/3105/3665/6398/6772/4600/836/3437/6773/10964/3106/85441/10561/567/4939/54739/684/4940/4599/55601/9636/10410/…
HALLMARK_OXIDATIVE_PHOSPHORYLATION	HALLMARK_OXIDATIVE_PHOSPHORYLATION	198	0.500656	2.43499	1.5316e-14	1.9145e-13	1.00763e-13	2741	tags=41%, list=17%, signal=34%	3945/4711/2821/517/509/1353/6389/10476/4697/1327/10128/9377/4708/7417/9167/4706/1340/4976/54205/7381/7416/4191/7386/11331/4700/27089/10935/527/65003/4698/4729/1351/9296/515/8802/3032/539/1350/1632/1349/498/514/4728/4701/3313/2108/7419/29796/9551/292/64960/4694/522/4723/1345/6391/5250/291/1431/521/1528/3418/5166/518/10939/27429/2395/4724/10632/4704/4835/9868/26520/4967/516/4717/1891/4714/1892/3030…
HALLMARK_E2F_TARGETS	HALLMARK_E2F_TARGETS	197	0.459046	2.23442	2.28112e-11	2.28112e-10	1.20059e-10	3278	tags=39%, list=20%, signal=32%	7037/5902/6434/4673/10051/4609/23165/1633/10635/10606/10797/2935/81611/9232/4830/29028/1164/3015/29089/27338/3159/983/5885/1434/3070/10527/6119/9833/5425/147841/898/4176/9918/3930/7465/1029/6427/11168/3184/55646/3609/10492/6749/2146/84296/84844/1019/10248/57405/6241/5411/79075/51155/11340/5901/6426/9319/146909/8493/4175/9133/1027/4605/4001/4172/3835/4085/9238/580/2547/6628/25842/9221/7913/1163/29…
HALLMARK_MTORC1_SIGNALING	HALLMARK_MTORC1_SIGNALING	195	0.444478	2.16013	2.63732e-10	2.19777e-09	1.15672e-09	3239	tags=39%, list=20%, signal=32%	3488/7037/2821/10135/27346/1717/27101/6713/7852/23657/3638/23165/10096/5685/54541/7296/29968/10797/2717/1595/5693/226/821/3329/8878/11333/5478/31/5464/6319/2729/47/5719/10962/10061/5718/440/6533/10652/9415/9368/8833/51377/3157/5701/7167/3313/8615/2058/3336/5052/2539/10213/3422/2936/26136/4199/6472/6241/516/23760/5352/928/57761/116496/23478/3308/8935/2107/3145/27230/4048/2965/10682/56902/5033/899
HALLMARK_COMPLEMENT	HALLMARK_COMPLEMENT	181	-0.439775	-1.99861	1.04294e-07	7.4496e-07	3.92084e-07	3382	tags=35%, list=21%, signal=28%	1465/1519/2230/3958/1368/6935/3172/842/712/23533/6810/3920/716/3075/3003/5055/55619/2811/5265/4067/51056/6714/834/2773/1075/5894/64167/1604/1514/5698/3303/4035/1378/5646/54704/5877/7454/760/1284/6283/5340/715/1512/1508/64145/160851/4321/948/1191/843/801/629/5359/1509/4322/3665/836/5327/5641/255738/2152/6280/2919
HALLMARK_G2M_CHECKPOINT	HALLMARK_G2M_CHECKPOINT	196	0.395658	1.92513	3.46099e-07	2.16312e-06	1.13848e-06	3746	tags=39%, list=23%, signal=30%	6434/4953/10051/6713/4609/1063/8318/2935/9232/7371/1164/3015/990/27338/4957/3159/983/5885/94239/5887/7290/8454/3930/9055/3980/6427/3184/3609/10146/10492/2146/2176/1019/51776/4691/10036/51155/9585/6426/4175/9133/3312/10403/9156/6558/1027/1871/4605/4001/4172/10419/3835/3192/4085/580/10762/5001/4082/9221/55872/1950/899/4751/22974/1163/10733/3837/51659/1736/10212/7027/8438/10432/7040/3838/3832
HALLMARK_KRAS_SIGNALING_DN	HALLMARK_KRAS_SIGNALING_DN	151	-0.431918	-1.92698	5.3208e-06	2.956e-05	1.55579e-05	3437	tags=33%, list=21%, signal=26%	3866/57118/27006/29903/57451/79917/3750/9499/58157/9073/1237/5055/55190/1146/2811/1906/23676/3195/8085/51168/6446/57089/4929/51302/398/727/6754/4524/1952/91543/23031/51806/55277/7032/5077/5030/80303/7051/8900/3852/10964/5650/11254/6414/242/6707/11202/4599/27076/3848
HALLMARK_MYC_TARGETS_V2	HALLMARK_MYC_TARGETS_V2	55	0.529831	2.04503	1.52971e-05	7.64855e-05	4.02555e-05	3278	tags=55%, list=20%, signal=44%	27346/4869/4609/10196/11335/64216/51491/3329/705/29078/8886/10171/54663/79711/23160/3336/23223/7965/1019/56915/83743/80324/10199/9238/23082/92856/6949/9221/56342/10733
HALLMARK_TNFA_SIGNALING_VIA_NFKB	HALLMARK_TNFA_SIGNALING_VIA_NFKB	195	-0.382634	-1.75369	2.14571e-05	9.75324e-05	5.13329e-05	2713	tags=40%, list=17%, signal=34%	602/8744/4170/4084/7538/24145/9021/4792/329/7185/23135/3552/6352/969/694/2526/57018/5271/5966/79155/10365/6515/2355/5055/1846/3949/50486/3914/1906/2114/1026/1647/9592/1959/5734/6446/4929/2683/8061/10221/2920/1326/2150/595/9308/5791/9322/3601/1435/4616/56937/2921/9034/2643/3553/650/5743/51278/8613/8837/7071/8870/1052/9334/3726/3606/19/960/5328/6385/6890/57007/64135/10769/6372/3371/2152/2919
HALLMARK_UNFOLDED_PROTEIN_RESPONSE	HALLMARK_UNFOLDED_PROTEIN_RESPONSE	110	0.404252	1.78447	8.91677e-05	0.000356409	0.000187584	3519	tags=37%, list=21%, signal=29%	6208/1974/4869/55651/4850/54541/7422/29968/10797/4189/467/440/468/1977/3376/3313/10130/1973/1981/58477/1054/8570/4801/57472/3484/5073/1978/55153/10775/22872/56915/11015/23478/2081/27230/9221/1163/10605/25804/55272/1736
HALLMARK_COAGULATION	HALLMARK_COAGULATION	124	-0.408617	-1.77143	9.26664e-05	0.000356409	0.000187584	3382	tags=37%, list=21%, signal=30%	1465/1519/10411/553115/3172/4319/842/5028/712/7056/3920/716/3075/5055/5627/2811/5265/649/8609/335/7057/7078/4035/4318/1675/4314/5877/378/1397/5340/715/9615/1512/1508/4485/6678/1191/11098/5328/629/3426/4312/5327/5641/2152/11202
HALLMARK_INFLAMMATORY_RESPONSE	HALLMARK_INFLAMMATORY_RESPONSE	190	-0.351984	-1.60768	0.000599021	0.00213936	0.00112598	2528	tags=35%, list=15%, signal=30%	8809/8744/4084/23095/3566/970/2867/4792/3552/10630/6352/969/4986/3554/6504/23166/5025/27074/2357/23533/6367/558/7855/2811/3949/5739/7098/1906/4067/3759/8807/1026/2773/5894/5734/1604/9966/255488/10316/5791/958/3601/4891/1435/9180/9034/2643/3553/1536/2015/2769/3656/3606/5029/19/6892/4061/3600/3576/5610/3732/3665/5099/6372/2152/684/8519
HALLMARK_GLYCOLYSIS	HALLMARK_GLYCOLYSIS	190	0.318617	1.54524	0.000897054	0.00299018	0.00157378	2433	tags=24%, list=15%, signal=21%	5318/7033/2719/4282/6888/4233/7852/54541/50808/7295/7422/4191/226/3486/6647/5478/2729/10380/983/8974/10456/10165/54480/8660/7167/140838/283/2288/22976/839/2539/2990/64132/6391/1528/638/1462/79644/6383/4199/3069/8497/10007/5315/5352/22796
HALLMARK_ESTROGEN_RESPONSE_EARLY	HALLMARK_ESTROGEN_RESPONSE_EARLY	192	-0.340753	-1.56012	0.00129596	0.00404989	0.00213152	1680	tags=20%, list=10%, signal=18%	2683/23254/2274/64919/5979/595/54463/573/7052/1952/54898/57419/4477/79875/771/8645/22996/7074/2317/7071/4681/6513/11001/9022/11098/5029/960/9536/744/794/7022/26353/1366/2810/7739/4582/5655/360
HALLMARK_APOPTOSIS	HALLMARK_APOPTOSIS	155	-0.347585	-1.5587	0.00235584	0.00692895	0.00364682	2237	tags=23%, list=14%, signal=20%	598/4255/834/1026/1647/2065/6309/3315/5526/7078/595/6709/2149/4616/2643/3553/650/2878/2769/8837/1540/8870/1191/3606/857/3459/960/633/6890/637/8900/836/5327/1806/10410
HALLMARK_FATTY_ACID_METABOLISM	HALLMARK_FATTY_ACID_METABOLISM	148	0.321433	1.49857	0.00417514	0.0115976	0.006104	2685	tags=26%, list=16%, signal=22%	218/2052/216/4282/3320/6389/4953/10455/644/328/4191/5092/226/3015/224/259307/8802/3032/3157/1632/6611/7358/158/9588/3033/3422/51170/6391/2168/11185/4199/11343/873/131/549/1891/670/1892/23173
HALLMARK_ESTROGEN_RESPONSE_LATE	HALLMARK_ESTROGEN_RESPONSE_LATE	190	-0.310728	-1.41925	0.00928934	0.0244456	0.0128661	1992	tags=21%, list=12%, signal=19%	5577/26509/6446/6652/5733/3716/5979/3993/1152/595/64065/573/1952/760/22824/57419/771/8645/7074/2317/2582/29988/7264/6768/4681/11001/9022/857/11098/960/9536/2171/7022/9547/26353/8900/2810/11012/6280/5655
HALLMARK_REACTIVE_OXYGEN_SPECIES_PATHWAY	HALLMARK_REACTIVE_OXYGEN_SPECIES_PATHWAY	48	0.41439	1.58964	0.0103921	0.0259802	0.0136738	1987	tags=35%, list=12%, signal=31%	2730/4257/7296/7295/1728/6647/4700/4363/2729/140809/475/5052/2539/9588/10587/2936/51022
HALLMARK_IL6_JAK_STAT3_SIGNALING	HALLMARK_IL6_JAK_STAT3_SIGNALING	86	-0.365381	-1.49614	0.0118713	0.0282649	0.0148763	4183	tags=40%, list=25%, signal=30%	1791/8809/6774/2/3566/3162/9021/5770/3574/3554/3581/867/83729/23533/1439/3594/1230/3563/1326/3601/1435/9180/4615/2921/3553/64109/948/3459/960/578/10379/6772/6773/2919
HALLMARK_APICAL_SURFACE	HALLMARK_APICAL_SURFACE	40	-0.459405	-1.61582	0.0161055	0.035012	0.0184274	2219	tags=28%, list=14%, signal=24%	4067/51458/3315/2683/50617/357/202/142680/55959/255738/27076
HALLMARK_XENOBIOTIC_METABOLISM	HALLMARK_XENOBIOTIC_METABOLISM	183	0.285103	1.36831	0.0154993	0.035012	0.0184274	2628	tags=25%, list=16%, signal=21%	8644/1646/1066/218/2052/27346/5226/2028/1728/2948/5831/4121/2729/6533/22949/9060/2184/52/9446/2940/128/2651/7358/4814/839/6747/10237/27232/191/3484/1528/28959/2168/5166/2936/6472/1244/873/131/1571/5967/1891/5372/670/1652
HALLMARK_DNA_REPAIR	HALLMARK_DNA_REPAIR	147	0.296019	1.37779	0.018703	0.0389645	0.0205076	2107	tags=20%, list=13%, signal=18%	5439/5438/5984/50808/4830/54487/5429/64976/22916/6119/84265/4833/9978/11130/9533/10623/25874/23204/53343/30833/1479/5437/5432/10189/3615/6749/7298/4090/1603/6386
HALLMARK_ADIPOGENESIS	HALLMARK_ADIPOGENESIS	193	0.271118	1.3124	0.0220246	0.0440492	0.0231838	2176	tags=20%, list=13%, signal=18%	400916/8404/7086/1717/6888/4706/4189/4191/226/56922/64225/6647/27089/10935/47/4958/4698/9908/1351/2184/8802/27069/134147/539/11194/1349/977/29796/3033/6391/7532/1431/10124/4638/4199/11343/8491/27250/6576

## Sheet: Hallmark.LUSC.Immune.R.vs.NR
# Significant GSEA results (Hallmark pathway) between LUSC Immune responder vs non-responder
ID	Description	setSize	enrichmentScore	NES	pvalue	p.adjust	qvalue	rank	leading_edge	core_enrichment
HALLMARK_ALLOGRAFT_REJECTION	HALLMARK_ALLOGRAFT_REJECTION	189	0.463447	2.32554	2.08363e-12	1.04181e-10	7.89584e-11	3909	tags=44%, list=24%, signal=34%	3117/4318/4283/3122/6203/822/10563/7076/6223/5917/972/50852/6189/6363/3109/3624/3932/915/6133/1984/973/7321/10225/56253/3717/4869/6890/3111/3683/1029/3578/3383/5579/3458/2634/2149/5788/3059/1520/10261/896/6347/3105/4050/941/8444/916/3594/3702/2113/602/9734/3561/3560/920/8477/940/2316/6772/672/5699/2147/6170/2833/6885/926/7040/3606/11184/7453/1615/355/3108/3112/5552/4830/4065/5777/5551/3937/3394/3…
HALLMARK_MYC_TARGETS_V1	HALLMARK_MYC_TARGETS_V1	198	0.410014	2.06469	8.35121e-09	2.0878e-07	1.58233e-07	4636	tags=46%, list=28%, signal=34%	6175/6187/1982/5682/7307/10399/2091/10935/5690/4085/4953/3068/3326/8894/9045/5902/5691/4869/10146/51690/4609/5093/26354/6188/6204/5478/26135/65005/4171/8761/3178/821/4175/1965/5688/2107/6194/6193/26986/708/7965/1933/1973/56910/9377/4673/6146/6141/54107/1977/6426/1665/3608/328/5230/7913/2058/23196/6742/6164/6128/10155/10971/10236/3015/57819/5683/5984/23435/3939/4830/8318/3615/7555/1207/7027/6633/1…
HALLMARK_EPITHELIAL_MESENCHYMAL_TRANSITION	HALLMARK_EPITHELIAL_MESENCHYMAL_TRANSITION	194	-0.403033	-1.90908	4.12819e-07	6.88032e-06	5.21456e-06	2276	tags=29%, list=14%, signal=25%	2882/7078/2191/5744/30008/25878/4907/1307/11167/3915/7057/3685/6678/3600/290/6444/4837/4060/1293/5654/10272/3678/10516/649/2619/4638/3487/5376/871/6382/4017/966/50509/4016/7049/1290/3956/388/5270/1278/7169/8038/2199/1277/1289/1281/7474/633/6586/56937/6372/4313/1303/4314/3371/4312
HALLMARK_PROTEIN_SECRETION	HALLMARK_PROTEIN_SECRETION	94	0.3893	1.73119	0.000327703	0.00409629	0.00310456	4199	tags=43%, list=26%, signal=32%	81611/372/1075/10282/9367/164/3482/9805/10067/8417/27236/6647/3382/259230/11311/6456/2778/8729/1315/5066/1211/2717/51606/5868/2581/8773/1213/967/10059/4074/3920/525/9522/6845/476/1182/8615/23041/3998/9570
HALLMARK_COMPLEMENT	HALLMARK_COMPLEMENT	181	0.300821	1.49601	0.00286361	0.0242568	0.0183841	1805	tags=23%, list=11%, signal=21%	1508/3988/341/7076/2764/51548/7941/59345/7980/2815/1509/2335/283/1847/5341/3932/2207/842/1075/3717/4973/9097/714/3303/3958/5531/1512/3003/718/3660/8754/4048/5216/475/3659/9806/4504/2793/1520/868/10938/55619
HALLMARK_TNFA_SIGNALING_VIA_NFKB	HALLMARK_TNFA_SIGNALING_VIA_NFKB	195	0.288137	1.44746	0.00291081	0.0242568	0.0183841	1988	tags=22%, list=12%, signal=19%	1959/2669/6446/330/6648/3627/10135/4780/374/3624/55332/3726/1847/5341/8870/3601/24145/10957/687/6890/4609/1843/4973/5142/597/7127/3383/3398/9308/4170/5971/3659/8553/11080/1960/10938/10209/6347/6303/5209/1846/941
HALLMARK_COAGULATION	HALLMARK_COAGULATION	124	-0.346206	-1.55828	0.00584924	0.0358935	0.0272035	2596	tags=31%, list=16%, signal=26%	8309/735/2/22921/3172/7078/4319/4153/733/5877/7057/6678/55970/301/1361/3249/1191/10603/1803/5654/1465/2152/9615/7450/11098/649/335/732/5196/1638/4324/462/5340/2151/1848/4313/4314/4312
HALLMARK_MYOGENESIS	HALLMARK_MYOGENESIS	179	-0.307935	-1.44344	0.00527824	0.0358935	0.0272035	2289	tags=23%, list=14%, signal=20%	4209/7138/5664/1384/786/8497/6678/6588/8912/4627/7433/3757/203/178/9172/6444/2775/2224/6525/7135/1293/1191/3801/4656/4638/4629/1012/3691/58/6649/9260/5925/165/6442/2702/7169/8038/1410/1277/1346/22808/1281
HALLMARK_P53_PATHWAY	HALLMARK_P53_PATHWAY	195	0.276063	1.3868	0.00646083	0.0358935	0.0272035	2580	tags=24%, list=16%, signal=20%	3872/2760/26471/10437/2052/64393/1509/10399/54541/55332/29948/23657/8870/3654/91/2073/23303/3945/6890/7704/1029/3006/9618/317/1050/25898/7421/30836/2149/8841/6206/9738/896/51065/51499/6303/25873/7062/6004/3275/5912/6141/5889/1026/22891/3162
HALLMARK_ANGIOGENESIS	HALLMARK_ANGIOGENESIS	33	-0.474725	-1.64923	0.00974604	0.0443002	0.0335749	1919	tags=33%, list=12%, signal=29%	11167/3685/5154/4060/5104/27242/8993/1290/5196/1281/6372
HALLMARK_UV_RESPONSE_DN	HALLMARK_UV_RESPONSE_DN	134	-0.325364	-1.47815	0.00925913	0.0443002	0.0335749	3120	tags=28%, list=19%, signal=23%	3488/657/25836/1601/50937/11343/11099/8503/23576/91746/5797/3778/5577/120/3915/11030/4790/3667/5002/92/3815/7436/2152/10516/26037/4052/5376/7049/1290/861/23266/6383/1278/1902/3397/1277/1281

## Sheet: KEGG.LUSC.R.vs.NR
# Significant GSEA results (KEGG pathway) between LUSC responder vs non-responder
ID	Description	setSize	enrichmentScore	NES	pvalue	p.adjust	qvalue	rank	leading_edge	core_enrichment
hsa03010	Ribosome	128	0.775185	3.62458	3.92727e-42	1.39025e-39	1.16578e-39	1373	tags=61%, list=8%, signal=56%	6165/6187/6207/6203/6222/6181/6175/6201/9349/6137/6232/6223/6227/6133/6217/6189/6194/6233/6152/6218/6143/6169/6193/6160/6124/6191/7311/6173/6229/6188/6158/6206/200916/6155/6141/55168/25873/6228/6234/6230/6210/9045/6136/6176/6208/6209/6202/6139/6159/6204/6205/6142/6167/9553/23521/6157/6138/6156/4736/6164/6235/6168/6128/6130/6135/11224/6170/6125/6224/79590/6146/2197/6129/6144/65005/6154/6132/9801
hsa05171	Coronavirus disease - COVID-19	208	0.557944	2.80065	5.07173e-22	8.97696e-20	7.52751e-20	1329	tags=38%, list=8%, signal=35%	6165/6187/6207/6203/6222/6181/6175/6201/9349/6137/6232/6223/6227/6133/6217/6189/6194/6233/6152/6218/6143/6169/6193/6160/6124/6191/7311/6173/6229/6188/6158/6206/200916/6155/6141/25873/6228/6234/6230/6210/9045/6136/6176/6208/6209/6202/6139/6159/6204/6205/6142/6167/23521/6157/6138/3627/6156/4736/6164/6235/6168/6128/5579/6130/6135/11224/6170/6125/7124/6224/6146/5601/2197/6129/5290/6144/6154/5599/6132
hsa05208	Chemical carcinogenesis - reactive oxygen species	196	0.534773	2.64524	5.29335e-19	6.24615e-17	5.23763e-17	2674	tags=41%, list=16%, signal=35%	8644/1645/1646/2052/10000/4711/1545/517/1327/2946/1340/10476/7381/4715/4257/9377/4704/27089/9020/6647/291/509/9167/9446/7422/7417/6389/4233/4694/7416/1345/4780/2948/292/2940/515/513/4706/539/1349/440567/7386/6391/498/2939/5601/4698/1351/6648/10105/10327/4697/5290/2938/5599/29796/5337/7419/4714/119391/10975/4708/518/5587/4728/4709/516/4702/1728/52/4731/4729/207/3845/4259/5728/4701/4723/1337/6654
hsa05012	Parkinson disease	236	0.449343	2.28398	3.37751e-13	2.98909e-11	2.50647e-11	2661	tags=38%, list=16%, signal=32%	6233/4711/7311/7345/517/1327/1340/7295/10476/805/7381/5691/4715/9377/4704/27089/6647/291/509/5693/9167/7979/7417/6389/4694/347733/7416/1345/4780/5683/2778/292/55669/54205/515/513/5708/4706/201266/539/1349/440567/7386/5690/6391/3708/498/5601/4698/1351/5719/5682/10105/4697/5688/5717/5599/468/810/29796/5705/7419/5692/10131/1843/4714/10975/4708/518/4728/25828/4709/5701/91860/5685/4137/516/4702/10213/…
hsa05016	Huntington disease	279	0.41468	2.15884	1.91047e-11	1.35261e-09	1.13421e-09	2661	tags=33%, list=16%, signal=28%	4711/3766/517/1327/5438/1340/10476/7381/5691/4715/9377/4704/27089/6647/291/509/5693/9167/7979/8701/7417/7019/5439/6389/5437/4694/347733/7416/1345/5978/5683/292/54205/515/513/5708/4706/539/1349/440567/7386/5690/6391/3708/55081/1769/498/5601/4698/127602/1351/5719/163/5682/6648/10105/4697/5688/5717/5599/29796/1173/5705/7419/5692/4714/10975/1213/6507/4708/518/55860/4728/4709/5701/5685/196385/516/4702…
hsa00190	Oxidative phosphorylation	117	0.524883	2.43108	9.20399e-11	5.43035e-09	4.55355e-09	3466	tags=52%, list=21%, signal=41%	4711/517/5464/1327/1340/10476/7381/9296/4715/9377/4704/27089/509/9167/6389/4694/521/1345/10632/54205/515/513/4706/539/1349/440567/7386/6391/498/4698/1353/1351/4697/29796/4714/10975/4708/518/4728/9550/4709/527/516/4702/523/4731/4729/4701/4723/1337/9551/514/495/1350/534/155066/27068/55967/1347/4722/4700
hsa05020	Prion disease	239	0.409938	2.07968	4.42786e-10	2.23923e-08	1.87768e-08	3117	tags=36%, list=19%, signal=30%	4711/517/1327/1340/10476/7381/5691/4715/9377/4704/27089/6647/291/509/5693/9167/7979/7417/6389/4694/347733/7416/1345/5683/292/54205/515/513/5708/3312/4706/539/1349/440567/7386/5690/6391/7124/3708/498/5601/4698/1351/5719/1958/5682/10105/4697/5688/5290/5717/5599/468/29796/5705/7419/5692/5534/4714/10975/4708/518/4728/3305/4709/5701/5685/516/4702/10213/4731/4729/5713/84790/5709/4701/4723/1337/3799/468…
hsa05014	Amyotrophic lateral sclerosis	327	0.352202	1.86097	1.46882e-08	6.49951e-07	5.45008e-07	3659	tags=35%, list=22%, signal=27%	4711/517/400916/1327/1340/5217/10476/7381/5691/4715/283/9377/4704/27089/6647/509/5693/9167/596/7979/8701/6389/3178/4694/347733/7416/1345/55746/5683/54205/515/513/5708/23165/4706/539/1349/440567/310/7386/5690/81929/6391/7124/84134/1769/498/5216/4698/23636/127602/1351/5719/5682/4697/5688/5717/468/29796/5705/79139/5692/9688/10762/5534/4714/10975/4708/518/55860/4728/4709/5701/5685/196385/516/4702/102…
hsa05322	Systemic lupus erythematosus	110	0.492885	2.25394	1.88338e-08	7.40796e-07	6.21185e-07	2033	tags=37%, list=12%, signal=33%	3117/333932/8345/8355/3119/8358/8338/8339/8365/8351/8367/8360/317772/8970/554313/6741/8357/8335/3015/3111/8364/8290/8336/3109/8340/7124/3122/3115/8347/653604/8362/3012/8968/723790/3021/3458/3017/8334/8346/8969/3112
hsa05415	Diabetic cardiomyopathy	179	0.400201	1.95798	2.09656e-07	7.42181e-06	6.22346e-06	2661	tags=35%, list=16%, signal=29%	10000/4711/517/1327/1340/10476/7381/4715/9377/4704/27089/291/509/9167/4318/7417/6389/4694/5579/7416/1345/292/515/513/4706/539/1349/440567/7386/6391/498/5601/4698/1351/10105/4697/5290/5599/4087/29796/7419/4714/10975/5465/4708/518/4728/25874/4709/516/4702/5501/4731/7040/4729/2936/207/9945/5728/4701/4723/1337
hsa04714	Thermogenesis	204	0.38701	1.93393	3.86014e-07	1.24226e-05	1.04169e-05	3472	tags=38%, list=21%, signal=31%	6194/4711/517/1327/86/1340/10476/7381/4715/9377/4704/27089/509/9167/6389/4694/6595/521/1345/51548/10632/2778/515/513/4706/539/1349/440567/7386/6391/498/284184/4698/1353/1351/4697/29796/29078/4714/10975/4881/4708/55471/518/116228/4728/4709/6009/6598/516/28958/4702/6603/55744/4731/4729/3845/108/388753/4701/4723/1337/6654/9551/285521/514/1350/55967/2885/1347/3991/6597/4722/9658/51780/57521/4700/4937…
hsa05010	Alzheimer disease	342	0.336387	1.78116	4.21257e-07	1.24271e-05	1.04206e-05	2697	tags=28%, list=16%, signal=24%	10000/4711/517/1327/1340/10476/805/7381/5691/4715/9377/4704/27089/291/509/5693/9167/7979/7417/6389/7473/55851/4694/347733/7416/1345/348/5683/25825/292/54205/515/513/5708/4706/201266/539/1349/440567/7386/5690/6391/7124/3708/27123/8660/498/5601/4698/1351/5719/5682/10105/4697/5688/5290/7481/5717/5599/468/810/29796/51107/5705/7419/5692/5534/4714/10975/4708/518/4728/4709/5701/91860/5685/4137/516/4702/…
hsa05034	Alcoholism	161	0.398339	1.93124	7.17876e-07	1.8152e-05	1.52211e-05	2724	tags=34%, list=17%, signal=29%	333932/8345/8355/8358/8338/8339/805/8365/8351/59345/8367/8360/317772/8970/554313/8357/8335/2030/3015/2787/2778/9734/8364/8290/8336/8340/2790/2788/8347/653604/8362/3012/468/810/8968/723790/3021/4915/3017/8334/2793/91860/8346/8969/2783/2784/55315/5501/84152/3020/3845/94239/6654/8841/8366
hsa05022	Pathways of neurodegeneration - multiple diseases	430	0.309089	1.68001	6.84365e-07	1.8152e-05	1.52211e-05	2661	tags=25%, list=16%, signal=21%	6233/4711/7311/7345/517/1327/1340/10476/805/7381/5691/4715/9377/4704/27089/6647/291/509/5693/9167/596/7979/8701/7417/6389/7473/4694/5579/347733/7416/1345/5683/292/55669/54205/515/513/5708/4706/539/1349/440567/7386/5690/6391/7124/84134/3708/27123/55081/1769/498/5601/4698/127602/1351/5719/5682/10105/4697/5688/7481/5717/5599/468/810/29796/5705/7419/79139/5692/5534/10131/4714/10975/4708/518/55860/472…
hsa04080	Neuroactive ligand-receptor interaction	254	-0.362616	-1.75372	5.92978e-06	0.000139943	0.000117347	4267	tags=35%, list=26%, signal=26%	8811/135/57152/7252/183/3814/90226/2570/2925/885/64106/5028/5739/399967/2566/1909/2796/170589/3356/23566/9340/2565/2695/2901/56923/51289/5746/6754/9934/552/53637/1268/5733/59350/2847/1128/4829/4986/2641/4828/2693/2797/2898/84634/2903/2150/1140/5025/1901/2890/2906/140/5024/2696/9248/1139/11255/5173/624/116/8862/5646/5734/2912/122876/2834/8698/2492/165829/1902/5030/59340/1269/887/5023/7433/10161/50…
hsa04932	Non-alcoholic fatty liver disease	146	0.398882	1.92293	6.37069e-06	0.000140951	0.000118193	3824	tags=42%, list=23%, signal=33%	10000/4711/1327/1340/7381/4715/9377/10062/4704/27089/9167/6389/4694/1345/54205/4706/1349/440567/7386/6391/7124/8660/5601/4698/1351/4697/5290/5599/468/10018/29796/4714/10975/5465/4708/9370/4728/4709/3953/4702/4731/7040/4729/207/4701/4723/1337/5291/5313/6945/1350/55967/356/1347/4722/51085/4700/5879/2081/355/51094/54539
hsa00980	Metabolism of xenobiotics by cytochrome P450	52	0.546885	2.17544	7.82843e-06	0.000163015	0.000136695	1589	tags=38%, list=10%, signal=35%	1645/2052/79799/1545/125/218/2946/4257/9446/2950/2948/2940/373156/221/2939/128/2938/124/7366/119391
hsa04613	Neutrophil extracellular trap formation	164	0.375982	1.82651	8.80837e-06	0.000173231	0.000145261	1923	tags=26%, list=12%, signal=23%	333932/8345/8355/10000/8358/8338/8339/8365/8351/8367/8360/291/317772/8970/554313/7417/8357/5579/7416/8335/3015/9734/292/8364/8290/8336/8340/3683/10105/5290/8347/653604/8362/3012/3146/8968/723790/7419/3021/3017/8334/8346/8969
hsa05146	Amoebiasis	96	-0.458376	-1.92005	1.09956e-05	0.000204865	0.000171787	3420	tags=39%, list=21%, signal=31%	22798/5568/2921/2769/7414/5566/384/5869/5582/1282/5269/3910/3576/383/4790/1281/3315/732/3553/1277/3914/1284/3909/8503/5332/3554/3913/1278/3911/836/338382/87/7043/5275/2919/6318/6317
hsa04610	Complement and coagulation cascades	69	-0.50904	-2.02832	1.56758e-05	0.000277462	0.000232662	4022	tags=43%, list=24%, signal=33%	4153/2162/7450/1675/1380/715/716/5055/3075/7056/629/2/5270/5328/624/732/3053/1604/10544/966/721/727/1378/3426/1191/462/2151/5327/5340/2152
hsa04974	Protein digestion and absorption	81	-0.471609	-1.92858	4.05015e-05	0.000682739	0.000572502	3882	tags=49%, list=24%, signal=38%	10136/1293/8645/643834/1307/63036/169044/1506/340024/483/1294/84570/6520/1298/1297/6519/1282/6550/3783/80781/1292/1359/85301/50509/1281/5646/1277/1302/1284/1290/1278/131873/3784/23428/1295/1291/1308/1303/54407/1289
hsa04512	ECM-receptor interaction	79	-0.480541	-1.95842	4.58824e-05	0.00073829	0.000619084	2786	tags=38%, list=17%, signal=32%	22987/5649/1298/1297/3685/1282/51206/3910/1292/6382/948/3339/1277/960/3914/1284/3909/3693/375790/7057/3913/1278/3911/131873/3691/6385/3655/1291/7148/3371
hsa00982	Drug metabolism - cytochrome P450	45	0.545798	2.09447	5.17292e-05	0.00079618	0.000667626	1589	tags=38%, list=10%, signal=34%	79799/125/218/2946/4257/9446/2950/2948/2940/373156/221/2939/128/2938/124/7366/119391
hsa05204	Chemical carcinogenesis - DNA adducts	41	0.560015	2.09903	5.4155e-05	0.000798786	0.000669811	1589	tags=37%, list=10%, signal=33%	1646/2052/79799/1545/2946/4257/9446/2950/2948/2940/373156/2939/2938/7366/119391
hsa03040	Spliceosome	128	0.380608	1.77963	8.69491e-05	0.0012312	0.00103241	4328	tags=44%, list=26%, signal=32%	23658/6636/6434/51639/3178/4809/6633/7307/11157/3312/51691/5093/25766/51729/6635/22916/10262/6427/6426/51690/84321/3305/9939/84991/1665/10523/6637/10713/57819/10285/10907/4670/25804/55110/8683/3192/11338/84950/8559/3183/8896/5356/11325/10189/3190/220988/25949/9879/27316/84844/9343/83443/3304/6634/10594/22827
hsa03050	Proteasome	44	0.539171	2.04915	0.00011118	0.00148477	0.00124504	2655	tags=48%, list=16%, signal=40%	5691/5693/7979/5683/5708/5690/5719/5682/5688/5717/5705/5692/3458/5701/5685/5720/51371/10213/5713/5709/5699
hsa05165	Human papillomavirus infection	308	-0.324023	-1.59864	0.000113245	0.00148477	0.00124504	4019	tags=34%, list=24%, signal=26%	6932/84552/55012/8323/4853/5595/1293/3443/7450/7483/63923/81029/29110/3680/55844/22798/5568/7471/8325/6199/528/890/22801/8717/7478/7157/537/5522/5566/5526/5649/5925/1021/1298/1297/7476/595/529/3065/8321/3685/5516/4193/1282/3993/3661/5829/23493/5700/245973/7480/9114/3910/3105/7474/1292/84441/4790/8772/4600/8638/3996/8517/578/3135/10379/1277/5734/6908/6772/51382/7098/3914/1284/23513/8900/3909/8503/…
hsa00480	Glutathione metabolism	53	0.485315	1.93318	0.000159212	0.00201289	0.00168788	2974	tags=43%, list=18%, signal=36%	4953/2946/4257/5226/9446/2729/2950/2948/2940/373156/2939/79017/2879/3418/2938/2730/119391/6611/2876/2936/4259/9588/4258
hsa04657	IL-17 signaling pathway	87	-0.443334	-1.83965	0.000198586	0.00242412	0.00203272	1940	tags=26%, list=12%, signal=23%	3576/132014/4790/8772/100289462/8517/64806/3553/10758/727897/225689/8061/836/4322/9641/3934/4314/6372/2919/6278/6280/6279/4312
hsa00010	Glycolysis / Gluconeogenesis	58	0.474604	1.92753	0.000241404	0.00284857	0.00238863	4061	tags=48%, list=25%, signal=36%	3945/2821/226/125/218/5315/221/10327/128/7167/230/3098/124/224/5213/5230/92579/2027/160287/5313/131/441531/5214/3099/83440/130589/2645/1737
hsa00140	Steroid hormone biosynthesis	37	0.54376	1.98978	0.000312588	0.00356956	0.00299321	1480	tags=24%, list=9%, signal=22%	8644/1645/1646/79799/1545/79644/3291/51170/7366
hsa04622	RIG-I-like receptor signaling pathway	64	-0.468881	-1.8475	0.000560652	0.00620221	0.00520078	2274	tags=30%, list=14%, signal=26%	3661/1432/3576/1540/4790/8772/8517/9755/80143/843/56832/3445/340061/5300/3665/64135/9641/79671/9636
hsa04060	Cytokine-cytokine receptor interaction	260	-0.303573	-1.47215	0.0012391	0.0132922	0.011146	4070	tags=33%, list=25%, signal=25%	51330/1237/50604/9466/9518/3556/1439/3443/8744/7292/6356/1435/2056/3577/2057/643/3977/3567/958/3606/2921/8797/85480/133396/943/10344/656/659/3459/1524/29949/10220/2826/8771/3552/55540/3566/58191/27242/3559/5196/8794/92/8740/3576/1230/3579/132014/64109/53833/8764/650/4803/3563/64806/149233/729230/3553/8808/2829/3570/56832/6367/3445/1441/3554/6346/7048/284340/57007/56477/652/8718/8741/56300/9180/58…
hsa03082	ATP-dependent chromatin remodeling	108	0.360288	1.64825	0.00141859	0.01477	0.0123852	3444	tags=32%, list=21%, signal=26%	8338/86/23506/51377/317772/6595/8335/3015/8336/8607/10467/10933/26122/57634/3012/9112/723790/29994/8334/79913/10902/8969/6598/6603/10263/10524/27443/8467/94239/54617/8331/55929/64769/6597/54107
hsa04260	Cardiac muscle contraction	67	0.41373	1.73175	0.00158031	0.0155397	0.0130306	2042	tags=28%, list=12%, signal=25%	1327/1340/7381/9377/27089/6546/9167/1345/1349/440567/7386/478/1351/4635/27092/29796/10975/781/3270
hsa05017	Spinocerebellar ataxia	133	0.339826	1.59784	0.00157201	0.0155397	0.0130306	1517	tags=21%, list=9%, signal=19%	10000/4976/5691/291/5693/7979/25814/7417/5579/7416/5683/292/54205/5708/23369/5690/3708/5601/5719/5682/10105/5688/5290/5717/5599/5705/7419/5692
hsa00350	Tyrosine metabolism	29	0.543963	1.86447	0.00173081	0.0165596	0.0138858	1861	tags=31%, list=11%, signal=28%	125/218/259307/4282/3081/221/128/124/2184
hsa03020	RNA polymerase	33	0.508374	1.79237	0.00180614	0.0168256	0.0141089	2827	tags=33%, list=17%, signal=28%	5438/9533/5439/5437/10623/51082/221830/27297/84172/84265/10849
hsa04141	Protein processing in endoplasmic reticulum	165	0.311483	1.51559	0.0025606	0.0232424	0.0194896	3651	tags=31%, list=22%, signal=24%	3326/6746/3320/821/596/7095/10484/4780/3312/51726/9532/746/5601/4121/6747/3998/5599/7321/468/10905/8454/79139/10525/11253/3305/7353/54788/9601/23480/7327/55829/5887/10113/64374/258010/9373/10802/10130/22872/7323/9709/3703/85479/7184/29979/285126/56886/54431/2081/5589/80267
hsa05207	Chemical carcinogenesis - receptor activation	160	0.314102	1.52037	0.00264278	0.0233886	0.0196122	1872	tags=19%, list=11%, signal=17%	3326/2052/79799/10000/1545/2946/4609/4257/3320/3841/596/9446/7422/5579/2948/2778/2250/2940/2939/1978/5290/990/2938/468/2247/7366/119391/3717/5465/85315/896
hsa05164	Influenza A	152	-0.328401	-1.47464	0.004726	0.040805	0.0342165	2463	tags=28%, list=15%, signal=24%	3552/3836/55916/6041/3661/642843/29107/3576/9021/4790/8772/4600/834/8517/578/5646/10379/3553/6772/7098/8503/3716/3445/3337/3118/390748/10482/637/7177/3665/5610/836/91543/64135/9641/79671/6773/5340/4938/4940/4939/4599
hsa00983	Drug metabolism - other enzymes	59	0.408091	1.67076	0.0049872	0.0410574	0.0344282	1589	tags=29%, list=10%, signal=26%	4831/1066/79799/2946/4257/7371/9446/29922/2950/2948/4830/2940/2939/2938/7366/3615/119391
hsa01524	Platinum drug resistance	68	0.379703	1.59289	0.00488725	0.0410574	0.0344282	1610	tags=26%, list=10%, signal=24%	10000/2946/330/4257/596/9446/1029/2950/2948/4436/2940/54205/2939/2956/5290/2938/119391/2067
hsa04612	Antigen processing and presentation	62	0.401573	1.65712	0.00573478	0.0451136	0.0378294	2592	tags=35%, list=16%, signal=30%	3117/3326/3119/3320/821/3823/3111/3312/3109/7124/4261/3122/3115/3458/3305/5720/1508/3112/10437/972/8302/1520
hsa04110	Cell cycle	155	0.303011	1.46503	0.00564864	0.0451136	0.0378294	4110	tags=35%, list=25%, signal=26%	4609/983/119504/9232/5515/7532/23595/1029/4085/8318/10971/8379/25906/113130/151648/4175/5591/990/10393/4087/5885/995/8454/5527/1022/9587/25847/896/1019/4171/4172/4176/10912/7040/1871/51529/10735/7027/9088/5934/9319/5001/5000/2033/90381/7533/8697/1027/1663/246184/546/5529/7465/699
hsa04066	HIF-1 signaling pathway	103	0.340543	1.54325	0.0059089	0.0454729	0.0381307	1266	tags=16%, list=8%, signal=14%	7037/6194/3945/10000/226/596/7422/5579/54583/6923/1977/7076/1978/5290/230/3098
hsa05166	Human T-cell leukemia virus 1 infection	213	0.283043	1.4243	0.00653872	0.0492491	0.0412972	2588	tags=24%, list=16%, signal=20%	3117/3119/10000/5902/4609/119504/9232/1739/821/9020/291/7417/4316/1029/4085/7416/292/3111/3109/8379/7124/25906/5601/1958/3683/3122/5290/3115/10393/5599/468/4087/7419/5534/6929/4049/25847/896/1019/4773/1959/3932/3112/7040/1871/51529/10524/207/3845/108/5728

## Sheet: KEGG.LUSC.Tumor.R.vs.NR
# Significant GSEA results (KEGG pathway) between LUSC Tumor responder vs non-responder
ID	Description	setSize	enrichmentScore	NES	pvalue	p.adjust	qvalue	rank	leading_edge	core_enrichment
hsa03010	Ribosome	128	0.782808	3.5991	7.4719e-43	2.64505e-40	2.0764e-40	1862	tags=70%, list=11%, signal=62%	6165/9349/6187/6194/6181/6207/6133/6137/6201/6193/6232/6124/6143/6218/6169/6233/6217/6189/6155/6141/6175/6152/6136/6158/25873/6229/6206/6173/6222/6223/6203/6227/6160/6234/6157/6188/6208/200916/6139/7311/6205/6228/6176/6210/6150/6202/6191/6167/6209/6142/6230/6138/6164/6129/9045/6128/6204/55168/79590/23521/4736/6168/6156/2197/9553/63931/65003/6235/11224/6125/51073/6170/6159/6144/6130/6154/6182/5517…
hsa05171	Coronavirus disease - COVID-19	208	0.527255	2.5927	2.3148e-18	4.09719e-16	3.21635e-16	982	tags=35%, list=6%, signal=33%	6165/9349/6187/6194/6181/6207/6133/6137/6201/6193/6232/6124/6143/6218/6169/6233/6217/6189/6155/6141/6175/6152/6136/6158/25873/6229/6206/6173/6222/6223/6203/6227/6160/6234/6157/6188/6208/200916/6139/7311/6205/6228/6176/6210/6202/6191/6167/6209/6142/6230/6138/6164/6129/9045/6128/6204/23521/4736/5290/6168/6156/2197/7124/6235/11224/5601/6125/6170/6159/6144/6130/6154
hsa05208	Chemical carcinogenesis - reactive oxygen species	196	0.511424	2.49481	1.25934e-15	1.48602e-13	1.16654e-13	2451	tags=39%, list=15%, signal=34%	8644/1645/1646/10000/4711/2946/2052/517/509/6389/10476/4697/1545/1327/4233/9377/4708/4257/7417/9167/4706/1340/7381/7422/7416/7386/1728/2948/6647/5290/4700/27089/440567/4698/4729/5601/1351/515/52/9446/4715/539/1350/2940/1349/498/514/4728/4701/6654/2938/7419/29796/292/9020/119391/4694/522/4723/1345/5781/5587/6391/291/5605/518/23683/4724/5728/873/4704/516/1571/54539/6655/2939/4717
hsa05016	Huntington disease	279	0.414686	2.12281	1.68962e-11	1.49532e-09	1.17384e-09	3427	tags=40%, list=21%, signal=32%	4711/5439/517/509/6389/10476/5978/163/4697/5438/1327/9377/4708/7417/9167/4706/1340/7979/5685/54205/7381/7416/1769/7386/5717/5692/5693/5691/6647/4700/27089/5683/440567/5719/5718/4698/4729/5601/1173/1351/515/5705/4715/9586/347733/5708/5431/539/1350/5701/1349/498/514/4728/4701/7419/29796/292/64764/4694/522/4723/161/10213/1345/89953/3766/6391/291/5437/5432/8701/5709/84790/518/3708/5441/5713/4899/2594…
hsa00190	Oxidative phosphorylation	117	0.526348	2.39518	2.91022e-10	2.06043e-08	1.61747e-08	2451	tags=44%, list=15%, signal=38%	4711/517/509/1353/6389/10476/4697/1327/9377/4708/9167/4706/1340/54205/7381/7386/4700/27089/440567/5464/527/4698/4729/1351/9296/515/4715/539/1350/1349/498/514/4728/4701/29796/9551/90423/4694/522/4723/27068/1345/6391/495/521/518/4724/10632/4704/516/54539/4717
hsa05012	Parkinson disease	236	0.417743	2.08859	5.43873e-10	3.20885e-08	2.51899e-08	3387	tags=43%, list=21%, signal=34%	7345/4711/6233/517/509/7311/805/6389/10476/4697/1327/9377/4708/7417/9167/4706/1340/7979/5685/7295/54205/7381/7416/7386/5717/5692/5693/5691/6647/4700/27089/5683/810/440567/5719/5718/4698/55669/468/4729/5601/1351/515/5705/4715/347733/5708/539/1350/5701/1349/498/514/2778/4728/4701/10131/7419/29796/292/4694/522/4723/10213/1345/89953/6391/291/5709/84790/518/3708/27429/5713/201266/57181/4724/4704/516/5…
hsa05020	Prion disease	239	0.405428	2.02076	2.07949e-09	1.05163e-07	8.25543e-08	1943	tags=29%, list=12%, signal=26%	4711/517/509/1958/6389/10476/4697/1327/9377/4708/7417/9167/4706/1340/7979/5685/54205/7381/7416/7386/5717/5692/5693/5691/6647/5290/4700/27089/5683/7124/440567/5719/5718/4698/468/4729/5601/1351/515/5705/4715/9586/347733/5708/539/1350/5701/1349/498/514/4728/4701/7419/29796/292/64764/4694/522/4723/3915/10213/1345/89953/6391/291/5709/84790/518/3708/5713
hsa05322	Systemic lupus erythematosus	110	0.51398	2.31336	3.70755e-09	1.46721e-07	1.15178e-07	1941	tags=36%, list=12%, signal=32%	8355/333932/8338/8345/8968/8365/8336/8358/653604/8290/554313/317772/6741/8351/8364/8360/8346/3117/723790/8339/8340/8970/3012/8329/3015/7124/8367/8362/440689/8357/8366/94239/3017/8335/8347/8334/8969/8369/3013/3020
hsa04714	Thermogenesis	204	0.420448	2.06221	3.7302e-09	1.46721e-07	1.15178e-07	2723	tags=35%, list=17%, signal=30%	6194/86/4711/517/509/1353/6389/10476/4697/116228/1327/9377/4708/6595/9167/4706/1340/7381/7386/4700/27089/55471/440567/4698/4729/9658/1351/109/515/4715/9586/29078/539/1350/1349/498/514/2778/4728/4701/55744/6654/29796/9551/64764/4694/522/4723/1345/6391/284184/521/6605/518/6597/11343/4724/10632/4704/28958/516/4881/54539/6655/26291/51780/4717/388753/10891/4714/6009/57521
hsa05014	Amyotrophic lateral sclerosis	327	0.349515	1.81231	1.11678e-07	3.9534e-06	3.10347e-06	3661	tags=35%, list=22%, signal=28%	400916/4711/517/5217/509/6389/10476/4697/1327/9377/4708/23165/9167/4706/1340/7979/5685/54205/7381/7416/1769/7386/5717/5692/5693/5691/6647/4700/27089/8878/5683/23636/7124/440567/5719/5718/4698/468/4729/1351/515/5705/4715/347733/5708/539/1350/55746/5701/79139/1349/498/514/4728/283/3178/4701/29796/4694/522/4723/10213/1345/89953/10133/53371/6391/10189/81929/6432/8701/5709/84790/518/220988/5713/203228…
hsa05034	Alcoholism	161	0.415196	1.98138	2.20231e-07	7.08742e-06	5.56372e-06	1941	tags=31%, list=12%, signal=28%	8355/333932/8338/8345/8968/8365/2030/8336/8358/653604/8290/554313/805/317772/8351/8364/8360/8346/723790/8339/8340/8970/3012/8329/84152/3015/810/8367/8362/468/440689/8357/8366/5501/94239/9586/9734/3017/2778/2790/6654/8335/59345/64764/8347/8334/8969/8369/3013/3020
hsa05415	Diabetic cardiomyopathy	179	0.408753	1.96913	2.42991e-07	7.16824e-06	5.62716e-06	3392	tags=41%, list=21%, signal=33%	10000/4711/517/509/6389/10476/4697/1327/9377/4708/7417/9167/4706/1340/7381/7416/7386/5290/4700/27089/440567/4698/4729/5601/1351/515/5501/4715/539/1350/1349/498/514/4087/25874/4728/4701/5579/7419/29796/292/4694/522/4723/2539/1345/6391/291/5166/518/2936/6517/4724/5728/4704/516/54539/817/183/4717/4714/5599/5161/142/5330/23236/126328/5602/4695/10105/4709/4716/207
hsa04613	Neutrophil extracellular trap formation	164	0.400554	1.91764	2.06196e-06	5.61489e-05	4.40776e-05	1941	tags=29%, list=12%, signal=26%	8355/333932/10000/8338/8345/8968/8365/8336/8358/653604/8290/554313/317772/8351/7417/8364/8360/8346/7416/723790/8339/8340/8970/5290/3012/8329/3015/8367/8362/440689/8357/8366/94239/9734/3017/3146/5579/8335/7419/292/8347/291/8334/8969/5605/8369/3013/3020
hsa05169	Epstein-Barr virus infection	188	-0.404119	-1.85187	2.37076e-06	5.69566e-05	4.47117e-05	2322	tags=29%, list=14%, signal=25%	916/8717/4067/22938/4193/8517/1026/1647/3113/377841/1021/7157/9134/3716/1432/6891/595/956/5600/8503/2923/958/8737/3065/4615/4616/57506/3134/79685/29760/317/3135/4734/960/578/6892/6890/5610/637/3133/3107/10379/3105/3665/8900/6772/9641/836/6773/3106/567/4939/4938/4940/9636
hsa05010	Alzheimer disease	342	0.327092	1.69882	2.41341e-06	5.69566e-05	4.47117e-05	3392	tags=33%, list=21%, signal=27%	10000/4711/517/509/805/6389/10476/4697/1327/9377/4708/7417/9167/4706/1340/7979/5685/54205/7381/7416/7386/5717/5692/5693/5691/5290/4700/27089/5683/810/7124/440567/5719/5718/4698/468/4729/5601/1351/515/5705/4715/347733/25825/5708/539/1350/5701/1349/498/514/1131/8660/4728/4701/7419/29796/292/4311/4694/522/4723/10213/1345/89953/11211/6391/8851/291/7481/5605/5709/84790/4040/518/3708/5713/201266/57181/…
hsa04060	Cytokine-cytokine receptor interaction	260	-0.374205	-1.78654	4.21313e-06	9.32154e-05	7.31754e-05	4160	tags=35%, list=25%, signal=27%	3443/2658/8809/8744/6348/85480/8771/3566/970/656/8600/3552/6352/3445/10220/8740/2826/26525/3574/132014/90865/8794/4352/3554/6374/3581/1235/64806/56832/50604/83729/133396/6367/3590/1439/1237/9573/659/10344/8797/3594/8741/1230/29949/9466/55504/8807/2057/8808/3563/1896/8795/9966/2920/4803/958/3601/8764/1435/9180/163702/2921/3553/7292/943/58191/650/64109/84818/1232/149233/652/7048/2829/3606/3459/5383…
hsa00980	Metabolism of xenobiotics by cytochrome P450	52	0.552391	2.16416	5.68438e-06	0.000118369	9.29212e-05	2568	tags=48%, list=16%, signal=41%	1645/218/125/2946/2052/1545/4257/2948/79799/124/373156/9446/221/2940/2950/128/7366/2938/119391/27306/873/131/1571/2939/246181
hsa04932	Non-alcoholic fatty liver disease	146	0.399405	1.88918	6.94771e-06	0.000136638	0.000107263	3721	tags=40%, list=23%, signal=31%	10000/4711/6389/4697/1327/9377/4708/9167/4706/1340/54205/7381/7386/5290/4700/27089/7124/440567/3953/4698/468/4729/5601/1351/4715/1350/1349/8660/4728/4701/29796/4694/5313/4723/1345/6391/10062/4724/4704/1571/54539/4717/4714/51085/5599/6945/2081/356/126328/5602/4695/4709/4716/207/51094/4722/1346/7040
hsa05164	Influenza A	152	-0.420513	-1.86129	1.02952e-05	0.000191816	0.000150578	2894	tags=32%, list=18%, signal=27%	3661/7187/23633/148022/3123/8797/7177/7098/8717/29108/8517/834/3113/5894/1021/8795/3716/55916/8503/5371/5646/4615/57506/3337/9407/3553/5340/91543/317/3606/3459/10482/578/3576/5610/637/64135/10379/3665/79671/6772/4600/9641/836/6773/4939/4938/4940/4599
hsa05165	Human papillomavirus infection	308	-0.348455	-1.69016	1.92935e-05	0.000331875	0.000260526	2734	tags=28%, list=17%, signal=24%	4853/5933/7148/148022/3913/131873/7480/7855/7098/8324/3691/7476/3914/8717/10474/526/7483/7015/8326/3695/2475/4193/8517/6932/1026/84441/5894/1291/5734/54361/1021/1855/7157/1385/9134/7057/3716/50617/5526/3675/3993/529/595/3911/245973/8503/50855/23513/3065/8321/1284/3134/537/528/7482/387332/51606/57801/5743/3693/51382/81029/6908/3655/5829/3135/3909/8638/578/8323/5610/54626/3133/3107/10379/3105/8900/…
hsa05022	Pathways of neurodegeneration - multiple diseases	430	0.291362	1.55748	1.96875e-05	0.000331875	0.000260526	3387	tags=30%, list=21%, signal=25%	7345/4711/6233/517/509/7311/805/6389/10476/4697/1327/9377/4708/7417/9167/4706/1340/7979/5685/54205/7381/7416/1769/7386/5717/5692/5693/5691/6647/4700/27089/8878/5683/810/7124/440567/5719/5718/4698/55669/468/4729/5601/1351/515/5705/4715/347733/5708/539/1350/5701/79139/1349/498/514/1131/4728/4701/5579/10131/7419/29796/292/4694/522/4723/10213/1345/89953/10133/11211/6391/8851/291/7481/8701/5605/5709/8…
hsa04657	IL-17 signaling pathway	87	-0.482036	-1.96728	2.40895e-05	0.000387621	0.000304288	1657	tags=28%, list=10%, signal=25%	1432/8061/2920/5600/4318/4314/2921/225689/3553/10758/5743/84818/100289462/3576/4322/3934/6372/9641/4312/836/6278/6280/6279/2919
hsa00010	Glycolysis / Gluconeogenesis	58	0.502566	2.00491	4.80948e-05	0.000740242	0.0005811	2900	tags=38%, list=18%, signal=31%	218/3945/125/2821/226/224/124/221/219/7167/128/3098/5313/5213/230/83440/441531/131/5315/5232/5161/669
hsa04740	Olfactory transduction	302	0.311026	1.60288	5.27817e-05	0.000778529	0.000611156	3909	tags=33%, list=24%, signal=26%	805/254879/338674/343169/81469/392376/119772/390429/8386/135946/810/390155/390067/127608/219428/109/138883/127068/391190/401994/441669/81327/81328/392309/441308/390883/81448/390054/138799/26188/219432/26212/219952/26534/401993/390168/56656/283189/26341/26189/393046/6546/135948/26476/127066/122748/127064/283092/219482/5153/390321/122742/128372/127059/817/127623/26686/390326/219958/403253/4993/1435…
hsa04622	RIG-I-like receptor signaling pathway	64	-0.499162	-1.93624	7.07088e-05	0.00100124	0.000785984	3115	tags=36%, list=19%, signal=29%	80143/56832/3661/79132/7187/9755/8717/8517/55593/1432/5600/8737/57506/54941/1540/843/3576/64135/340061/3665/79671/9641/9636
hsa03040	Spliceosome	128	0.394101	1.81195	7.52446e-05	0.00102448	0.000804234	4067	tags=41%, list=25%, signal=31%	6434/6636/51639/84321/23658/6633/4809/6637/10907/22916/6635/3178/6427/11325/10262/51691/3183/10189/6432/988/9939/220988/84844/84991/11157/10285/6426/9879/51729/6634/3312/27316/3305/6627/10523/3192/1655/83443/5093/6628/57819/25804/10569/4670/8683/8449/1665/8896/5356/9410/3190/8559
hsa05146	Amoebiasis	96	-0.447033	-1.84474	9.36368e-05	0.00122768	0.000963747	1564	tags=22%, list=10%, signal=20%	2920/3911/8503/2921/1284/3553/5332/2769/5868/338382/3909/87/383/5269/3576/836/7043/5275/6318/2919/6317
hsa05162	Measles	128	-0.403409	-1.73677	0.00010459	0.00132231	0.00103803	2322	tags=26%, list=14%, signal=22%	916/8717/598/8517/1021/7157/9134/3716/3303/595/8503/4615/57506/3553/7161/4478/9367/317/578/5610/637/64135/10379/3665/6772/4600/9641/836/6773/4939/4938/4940/4599
hsa04621	NOD-like receptor signaling pathway	167	-0.376186	-1.68808	0.000138363	0.00168899	0.00132588	2894	tags=29%, list=18%, signal=24%	3661/7187/10454/5331/10910/148022/84674/598/84557/29108/8517/55054/834/63940/9447/3716/1432/2920/22861/5600/8737/4615/2921/57506/846/3553/1536/81858/5332/1508/3606/100289462/84168/115362/2635/3576/340061/79792/10379/3665/79671/6772/9641/6773/4939/4938/4940/2919
hsa05204	Chemical carcinogenesis - DNA adducts	41	0.551063	2.02401	0.000189506	0.00223617	0.00175542	2409	tags=44%, list=15%, signal=38%	1646/2946/2052/1545/4257/2948/79799/373156/9446/2940/2950/7366/2938/119391/27306/873/1571/2939
hsa05167	Kaposi sarcoma-associated herpesvirus infection	182	-0.360218	-1.65271	0.00025037	0.00285906	0.0022444	2243	tags=31%, list=14%, signal=27%	94235/5336/842/23533/3661/7187/1237/148022/2782/7098/8717/4067/84557/1230/2475/6714/8517/6932/1026/5894/1021/7157/1385/163688/3716/1432/2920/595/5600/8503/57580/2921/3134/10681/22863/5743/1232/51806/3135/3459/578/801/7314/3576/5610/637/3133/3107/10379/3105/3665/6772/9641/836/6773/3106/2919
hsa03020	RNA polymerase	33	0.573139	1.99733	0.000267757	0.0028723	0.00225479	2454	tags=42%, list=15%, signal=36%	5439/5438/84265/5431/9533/10623/5437/84172/5432/5441/11128/25885/221830/51082
hsa00982	Drug metabolism - cytochrome P450	45	0.508189	1.91246	0.000259688	0.0028723	0.00225479	2409	tags=44%, list=15%, signal=38%	218/125/2946/4257/2948/79799/124/373156/9446/221/2940/2950/128/7366/2938/119391/27306/131/1571/2939
hsa03082	ATP-dependent chromatin remodeling	108	0.393865	1.77041	0.000302043	0.0031448	0.00246871	3023	tags=31%, list=18%, signal=26%	8338/86/8336/317772/23506/6595/723790/3012/8329/3015/10933/8607/94239/51377/84295/9643/8335/8334/8969/9112/26122/6605/3013/6597/57459/8099/29844/10856/8332/10467/55257/9555/10902/57634
hsa00620	Pyruvate metabolism	40	0.533428	1.95148	0.000401573	0.00406163	0.00318843	3182	tags=45%, list=19%, signal=36%	3945/125/4191/31/224/124/219/197257/128/5313/4199/131/5315/2739/5161/2271/4200/9380
hsa00480	Glutathione metabolism	53	0.482804	1.89175	0.000550161	0.00527263	0.00413909	2511	tags=43%, list=15%, signal=37%	2946/5226/4953/2730/4257/2948/2729/373156/9446/2940/2950/6611/2938/119391/2539/9588/2686/3418/2936/27306/6241/2939/494143
hsa04260	Cardiac muscle contraction	67	0.425507	1.75084	0.000551094	0.00527263	0.00413909	1921	tags=27%, list=12%, signal=24%	1327/9377/9167/1340/7381/7386/27089/27092/440567/1351/1350/1349/482/29796/486/1345/477/6546
hsa03050	Proteasome	44	0.498563	1.86029	0.000629721	0.00586635	0.00460517	1943	tags=34%, list=12%, signal=30%	7979/5685/5717/5692/5693/5691/5683/5719/5718/5705/5708/5701/10213/5709/5713
hsa04610	Complement and coagulation cascades	69	-0.456648	-1.79092	0.000818298	0.00742762	0.00583078	2985	tags=45%, list=18%, signal=37%	3053/10544/966/714/728/81494/721/2/462/712/7056/716/3075/5055/5627/5265/1604/2162/727/624/1675/1378/2149/5340/715/1191/5328/629/3426/5327/2152
hsa05323	Rheumatoid arthritis	84	-0.424448	-1.72091	0.000976157	0.00846719	0.00664686	2213	tags=30%, list=13%, signal=26%	8741/526/1493/3113/1514/50617/2920/529/245973/54/4314/1435/2921/537/528/3553/51606/51382/3606/3600/3576/6372/4312/7043/2919
hsa04061	Viral protein interaction with cytokine and cytokine receptor	91	-0.414717	-1.71454	0.000980663	0.00846719	0.00664686	3783	tags=34%, list=23%, signal=26%	6352/8740/2826/8794/6374/1235/50604/6367/1237/10344/8797/1230/29949/8807/8795/2920/8764/1435/2921/1232/2829/3606/53833/729230/3576/57007/9547/56477/58985/6372/2919
hsa00983	Drug metabolism - other enzymes	59	0.438979	1.76269	0.00124151	0.0104642	0.00821451	2409	tags=39%, list=15%, signal=33%	1066/4831/2946/4257/2948/7371/4830/79799/8833/9446/4833/2940/2950/7366/2938/119391/29922/2990/3615/6241/1571/10201/2939
hsa04148	Efferocytosis	148	-0.357321	-1.57256	0.00155826	0.0128284	0.0100705	3270	tags=32%, list=20%, signal=26%	23166/6256/64601/811/5869/712/8398/558/5627/1846/23659/7301/834/1901/10461/2057/240/5734/6446/389668/1385/1374/7057/1432/57617/4035/5600/23339/23250/2621/55823/5031/5743/3693/5868/100133941/948/6513/338382/55113/9023/5029/19/383/682/1849/836
hsa04064	NF-kappa B signaling pathway	99	-0.39139	-1.6167	0.00194048	0.0156121	0.0122557	3901	tags=38%, list=24%, signal=29%	4792/329/7185/8600/23643/353376/8740/695/3554/5336/84433/7187/10454/148022/8717/598/4067/8517/27040/1647/1896/2920/958/8737/4615/4616/2921/3553/29760/5743/8837/1540/128178/79092/5328/7535/3576/2919
hsa05144	Malaria	45	-0.485164	-1.74809	0.00203835	0.0156864	0.0123141	1703	tags=29%, list=10%, signal=26%	7057/3040/4035/958/1378/4615/2995/3553/948/2532/3606/3576/7043
hsa04142	Lysosome	125	-0.36633	-1.57455	0.00203568	0.0156864	0.0123141	3455	tags=33%, list=21%, signal=26%	427/285362/1519/8907/9114/27074/1521/23457/23335/1497/23163/3920/53/23659/4758/2581/1075/26503/1514/7805/8546/968/50617/6556/23312/175/9374/54/23431/4891/5476/537/51606/1512/1508/2760/4864/3373/135112/1509/5641
hsa05160	Hepatitis C	145	-0.354784	-1.559	0.00217578	0.0163878	0.0128646	2416	tags=24%, list=15%, signal=21%	7534/3949/7098/8717/8517/1026/5894/1021/7157/3716/595/8503/8737/57506/1364/8837/91543/317/578/3434/5610/637/26285/10379/3665/1366/6772/4600/9641/836/6773/4939/4938/4940/4599
hsa05207	Chemical carcinogenesis - receptor activation	160	0.319915	1.52481	0.00268237	0.0194937	0.0153028	1465	tags=19%, list=9%, signal=18%	3326/10000/2946/2052/3320/1545/4609/4257/7422/2948/3840/5290/990/367/79799/468/109/85315/9446/9586/8822/2940/2778/7366/5579/6654/8817/2938/64764/119391/2250
hsa04080	Neuroactive ligand-receptor interaction	254	-0.30066	-1.43112	0.00269827	0.0194937	0.0153028	4691	tags=37%, list=29%, signal=27%	116/2566/9170/2901/2847/2891/2898/2890/2797/2911/728/1135/150/2492/1139/7434/2897/5645/147/552/57152/6343/22953/122042/79957/4986/1133/6750/140/5025/10857/2642/170589/2905/286530/5028/2357/553/90226/2902/4157/1241/2742/2564/2693/885/11255/1146/2696/5739/1140/1906/59350/5173/1901/7433/5734/116444/5733/8698/1909/2834/4543/727/10316/2150/53637/64111/624/6754/5368/8811/5646/2149/23566/135/2912/5031/5…
hsa05417	Lipid and atherosclerosis	199	-0.319974	-1.47936	0.00309593	0.0219192	0.0172069	2894	tags=25%, list=18%, signal=21%	3661/1559/7187/10454/5331/148022/57534/3949/8797/598/4067/335/29108/6714/8517/834/8795/7157/163688/1432/2920/3303/5600/4318/8503/958/4314/4615/2921/3553/1536/4217/5332/317/948/51806/142678/9619/3606/19/801/3576/637/3665/4688/9641/4312/836/10451/2919
hsa05150	Staphylococcus aureus infection	74	-0.421836	-1.67817	0.00316019	0.0219354	0.0172196	4299	tags=38%, list=26%, signal=28%	714/728/721/3122/390792/3108/3882/3886/3866/414325/712/2357/716/3075/3123/3113/9103/727/1675/5340/715/100289462/629/3426/1672/3868/3861/3858
hsa05168	Herpes simplex virus 1 infection	455	-0.267597	-1.35206	0.0041469	0.0282308	0.0221616	4193	tags=28%, list=26%, signal=22%	8891/148203/3443/3654/126017/7568/9422/654254/57711/5295/7554/9021/3122/4792/100289635/329/3108/162962/390980/6352/3445/1965/8740/162972/6429/388536/347344/7733/7556/125919/972/59348/284406/90987/1616/7617/84436/811/163050/126070/842/6431/6430/3661/81856/9668/7187/90649/10454/148022/79175/3123/146542/55552/342909/7637/7098/8717/598/90592/51710/2475/6714/8517/80778/342926/3113/728927/7157/3716/339…
hsa04726	Serotonergic synapse	87	-0.396688	-1.61896	0.00439241	0.029338	0.0230307	3348	tags=36%, list=20%, signal=29%	7220/10411/1564/94235/285242/5582/8605/255189/1559/5331/2782/6570/2773/240/5894/4129/100137049/2770/1565/5742/10681/5743/5332/239/4128/260293/2775/247/836/242/123745
hsa01200	Carbon metabolism	107	0.341809	1.53926	0.00458406	0.030051	0.0235905	3171	tags=31%, list=19%, signal=25%	7086/2821/6888/5226/6389/29968/4191/226/8802/7167/128/5096/3098/5313/2539/5213/6391/1431/3418/230/4199/6472/83440/441531/4967/5315/5232/1892/2746/5161/2271/4200/5224
hsa03008	Ribosome biogenesis in eukaryotes	72	0.388726	1.62029	0.00598058	0.0384932	0.0302177	3519	tags=36%, list=21%, signal=28%	2091/51068/55341/55651/55131/4809/10436/55127/84135/27341/166378/10171/23160/23560/10557/51119/10248/10775/5901/10199/345630/92856/6949/102157402/55272/1736
hsa04668	TNF signaling pathway	111	-0.357235	-1.51118	0.00718571	0.0454239	0.0356584	2816	tags=28%, list=17%, signal=23%	7187/10454/1388/197259/1906/153090/8717/8517/1385/1432/2920/1326/5600/4318/8503/4314/8737/1435/2921/3553/5743/4217/8986/8837/1540/3726/843/3600/6372/836/2919

## Sheet: KEGG.LUSC.Immune.R.vs.NR
# Significant GSEA results (KEGG pathway) between LUSC Immune responder vs non-responder
ID	Description	setSize	enrichmentScore	NES	pvalue	p.adjust	qvalue	rank	leading_edge	core_enrichment
hsa03010	Ribosome	128	0.602882	2.86878	1.14093e-18	4.03889e-16	3.51886e-16	3136	tags=59%, list=19%, signal=48%	6203/6222/6165/6227/6223/6175/6187/6191/55168/6207/6189/6217/6159/6201/7311/6232/6137/6233/6181/64968/6160/6133/9045/6230/6152/6173/200916/9801/6188/6229/6204/6169/9553/65005/6209/6218/6228/6143/6132/29088/6210/6158/6135/6206/9349/6235/6124/6142/6202/23521/51065/6176/6194/6193/6156/6167/6130/25873/6224/6168/4736/6234/6146/6141/6155/6161/6208/6139/11224/6205/29074/6138/6170/6164/6128
hsa05171	Coronavirus disease - COVID-19	208	0.414291	2.11728	7.18254e-10	1.27131e-07	1.10762e-07	3176	tags=42%, list=19%, signal=35%	6203/6222/6165/3627/6227/6223/6175/6187/6191/6207/6189/6217/6159/6201/7311/6232/6137/6233/6181/3654/6160/6133/9045/6230/6152/5600/6173/200916/6188/6229/6204/6169/714/1536/6209/6218/6228/718/6143/5579/3441/6132/4600/6210/6158/6135/6206/9349/6235/6124/6142/6202/23521/51065/6176/6194/6347/5599/6193/6156/6167/6130/25873/6224/5291/6168/4736/6234/51284/6146/5336/6141/6155/6161/6208/6139/11224/6205/6772…
hsa04612	Antigen processing and presentation	62	0.571123	2.38925	2.04554e-08	2.41374e-06	2.10296e-06	3770	tags=52%, list=23%, signal=40%	3117/3119/1508/3122/10437/972/3115/3109/3113/3326/3823/3123/6890/3111/3312/3303/3458/821/1520/3134/8302/3105/3304/920/4261/926/5720/3305/3108/3112/5641/1385
hsa04512	ECM-receptor interaction	79	-0.540984	-2.23832	5.6022e-08	4.95795e-06	4.31959e-06	2326	tags=39%, list=14%, signal=34%	3696/8515/3915/7057/3685/3911/3914/3655/9899/80144/5649/2814/22987/1293/3339/3913/3678/7450/63923/1298/131873/3691/1297/6382/3680/1291/1278/3910/1277/7148/3371
hsa05208	Chemical carcinogenesis - reactive oxygen species	196	0.365525	1.83716	2.41187e-06	0.000170761	0.000148775	4644	tags=43%, list=28%, signal=31%	1645/8644/6648/10327/513/2052/4704/4731/1545/1646/4780/291/4715/5337/9020/1327/1340/5600/7381/517/9446/4694/10105/27089/1345/2939/4711/6647/10975/293/10476/292/5599/4702/6391/4257/10000/2885/5291/9377/253152/2940/4709/369/1349/3162/4714/55967/539/6714/4259/4792/515/7422/4258/498/9167/4688/2946/1337/3845/5795/5295/207/65010/2948/2938/7417/518/440567/3551/1351/4718/7416/5601/57412/516/5879/29796/46…
hsa04974	Protein digestion and absorption	81	-0.497621	-2.06583	3.68674e-06	0.000217517	0.000189511	2123	tags=33%, list=13%, signal=29%	85301/1506/1307/84570/169044/1361/1308/1293/3784/1310/1803/1298/131873/1297/80781/3783/50509/1290/1291/1278/1277/54407/1289/1281/1359/1295/1303
hsa05416	Viral myocarditis	58	0.51084	2.11694	7.23326e-06	0.000365796	0.000318699	1988	tags=33%, list=12%, signal=29%	3117/3119/3122/6640/3115/1982/3109/3113/842/3123/859/3111/3683/3383/1837/1981/3134/3105/941
hsa05330	Allograft rejection	32	0.605173	2.15445	3.72063e-05	0.00144783	0.00126142	1988	tags=38%, list=12%, signal=33%	3117/3119/3122/3115/3109/3113/3123/3111/3458/3134/3105/941
hsa04672	Intestinal immune network for IgA production	38	0.568937	2.13079	4.02551e-05	0.00144783	0.00126142	3598	tags=53%, list=22%, signal=41%	3117/3119/3122/3115/3109/9020/3113/3601/3123/3111/608/7852/6387/941/940/3695/7040/29851/3108/3112
hsa04940	Type I diabetes mellitus	38	0.568279	2.12833	4.08992e-05	0.00144783	0.00126142	3791	tags=55%, list=23%, signal=43%	3117/3119/3122/3115/3109/3113/3123/3111/4049/3458/3382/3134/3105/941/940/2571/355/3108/5799/3112/5551
hsa05310	Asthma	24	0.638468	2.13226	5.64739e-05	0.00164747	0.00143535	1169	tags=42%, list=7%, signal=39%	3117/3119/3122/3115/3109/3113/2207/3123/3111/3578
hsa05332	Graft-versus-host disease	30	0.609186	2.1318	6.05001e-05	0.00164747	0.00143535	1988	tags=40%, list=12%, signal=35%	3117/3119/3122/3115/3109/3113/3123/3111/3458/3134/3105/941
hsa05152	Tuberculosis	166	0.346242	1.7096	5.83925e-05	0.00164747	0.00143535	3171	tags=28%, list=19%, signal=23%	3117/3119/3122/972/596/3115/1509/91860/3109/3687/3113/2207/842/3654/5600/3717/3123/5534/3111/317/718/64581/7421/3441/3458/1520/26253/5599/3588/10000/805/1054/2033/535/50617/51606/7879/5868/23365/6714/6772/4261/8877/4046/7040/3606/5530
hsa00190	Oxidative phosphorylation	117	0.379607	1.78994	8.12014e-05	0.00205323	0.00178887	4814	tags=44%, list=29%, signal=32%	5464/513/4704/4731/9296/4715/1327/1340/10632/7381/517/521/4694/27089/1345/4711/10975/64077/10476/9550/4702/6391/526/9377/535/523/4709/1349/50617/51606/4714/55967/539/515/498/155066/9167/1337/525/518/440567/1351/4718/516/29796/127124/4698/534/1355/1347/374291/23545
hsa04142	Lysosome	125	0.375843	1.78775	8.89058e-05	0.00209818	0.00182803	3768	tags=34%, list=23%, signal=27%	1508/3988/2760/2720/1522/130340/1509/968/3423/1075/7805/164/23062/3482/1512/4891/79158/54/4126/1200/10577/1520/23312/22901/535/6609/50617/1211/8905/2717/51606/2581/9516/1213/967/10239/9374/4074/3920/11154/9476/5641/10717
hsa05012	Parkinson disease	236	0.304382	1.5712	0.000185884	0.00411268	0.00358316	3298	tags=28%, list=20%, signal=22%	513/4704/4731/91860/5682/4128/4780/5690/7311/291/4715/6233/842/1327/7295/1340/5691/1843/7381/517/65018/4694/10105/4129/317/201266/27089/4891/1345/51465/4711/6647/6570/10975/1965/293/3708/10476/292/5688/347733/5599/5693/4702/6391/805/2778/9377/7278/4709/1349/4714/5708/55967/539/7345/515/7979/25828/3799/498/9167/5695/55669/1337
hsa05140	Leishmaniasis	69	0.433359	1.85067	0.000220631	0.00459432	0.00400278	1346	tags=22%, list=8%, signal=20%	3117/3119/3122/3115/3109/3113/3654/5600/3717/3123/3111/1536/718/5579/3458
hsa04610	Complement and coagulation cascades	69	-0.450494	-1.82515	0.000278884	0.00548472	0.00477854	2572	tags=32%, list=16%, signal=27%	735/2/1604/4153/733/1361/1191/1380/5104/2152/7450/1378/3053/727/732/10544/966/5270/721/462/5340/2151
hsa05166	Human T-cell leukemia virus 1 infection	213	0.306691	1.57307	0.000388973	0.00724719	0.00631408	2595	tags=26%, list=16%, signal=22%	3117/3119/1959/3122/4316/3115/25906/4773/3109/291/4085/9020/3932/3113/915/3601/5902/3123/5534/4609/3111/4049/3683/1029/10524/9232/3383/10393/821/7094/5971/293/4775/51433/8379/4772/896/292/3134/5599/3105/119504/10000/4214/916/2033/5291/107/4487/2113/472/3561/3560/1026/6929/920
hsa04145	Phagosome	136	0.33912	1.62762	0.00066678	0.011802	0.0102825	3787	tags=33%, list=23%, signal=26%	3117/3119/729238/3122/3115/3109/9296/3113/3123/6890/7037/3111/4973/1536/8417/718/64581/821/9550/1520/3134/347733/1781/3105/3673/526/535/7278/523/50617/51606/7879/5868/1783/155066/4481/4688/4074/3920/525/3108/3112/9146/203068/929
hsa05146	Amoebiasis	96	-0.387298	-1.65423	0.000762751	0.0128578	0.0112023	3927	tags=38%, list=24%, signal=29%	7043/911/5332/1284/384/3315/1282/3918/5566/913/5747/8503/735/733/3915/3911/3914/4790/7414/338382/1437/23236/5275/5272/3913/3554/732/5330/6318/1278/5568/6317/3910/1277/1281/87
hsa04080	Neuroactive ligand-receptor interaction	254	-0.315326	-1.55751	0.00112765	0.018145	0.0158087	4411	tags=34%, list=27%, signal=25%	1901/2550/2912/2901/5443/624/552/57105/51083/7067/5646/1081/6863/4986/2796/1140/1141/9340/51738/2570/2925/432355/2696/6755/4922/151/2847/7252/5173/2695/1268/2834/64106/8698/51289/5539/11255/5025/5734/680/2797/1145/2561/5031/140/146/3358/2898/10886/57053/4829/1143/113091/2890/1139/7433/4923/4142/2903/4543/3814/10316/399967/84634/116/1128/727/3356/2492/2831/8862/2357/4828/165829/9934/183/5024/5023/…
hsa05320	Autoimmune thyroid disease	40	0.481131	1.82248	0.00138163	0.0212652	0.0185272	1988	tags=30%, list=12%, signal=26%	3117/3119/3122/3115/3109/3113/3123/3111/3441/3134/3105/941
hsa00140	Steroid hormone biosynthesis	37	0.484352	1.79828	0.0014742	0.0217445	0.0189448	233	tags=19%, list=1%, signal=19%	1645/8644/79799/3291/1581/1545/1646
hsa05169	Epstein-Barr virus infection	188	0.298847	1.50341	0.00246438	0.0348956	0.0304027	2073	tags=19%, list=13%, signal=17%	3117/3119/3122/3627/596/3115/10018/3109/9020/3113/842/3654/915/695/7431/5600/3123/6890/4609/3111/3683/317/3383/956/10912/3441/2208/29760/5971/9612/896/3134/5599/3105/10000/916
hsa05014	Amyotrophic lateral sclerosis	327	0.255753	1.37446	0.00259918	0.0353889	0.0308324	4179	tags=31%, list=25%, signal=23%	513/596/4704/4731/5682/127602/5690/4715/283/8701/842/1327/84557/10671/1340/5691/5600/5534/310/7381/517/65018/2902/4694/317/27089/84134/1345/3178/4711/81631/6647/29979/55860/10975/5216/1965/5903/10476/81929/56001/5688/347733/9688/5693/4702/6391/55746/4744/9377/10762/2891/7278/29982/4709/1349/5217/4714/23279/5708/5868/83544/55967/539/23130/515/7415/7979/9542/3799/498/9167/5530/196385/26100/5695/133…
hsa05016	Huntington disease	279	0.268342	1.42594	0.00320341	0.0420003	0.0365926	3489	tags=27%, list=21%, signal=21%	3766/6648/7019/513/4704/4731/5682/127602/55081/5690/291/4715/8701/6507/842/1327/10671/1340/5691/5438/5437/7381/517/2902/4694/10105/317/27089/1345/4711/6647/55860/10975/293/3708/10476/292/5688/347733/5599/5693/4702/6391/2033/9377/2891/7278/29982/4709/1349/1211/4714/5708/83544/55967/539/23130/1213/515/7979/160/3799/498/9167/196385/26100/5695/1337/2876/22863/5468/201625/9001/5683
hsa00051	Fructose and mannose metabolism	31	0.494213	1.74377	0.00341472	0.0431718	0.0376133	3729	tags=45%, list=23%, signal=35%	3795/226/231/55556/26007/2203/2762/5209/6652/230/3099/5214/3098/7167
hsa05323	Rheumatoid arthritis	84	0.368001	1.65239	0.00370779	0.0452606	0.0394331	3693	tags=43%, list=22%, signal=33%	3117/3119/3122/3115/3109/9296/3113/3123/3111/3683/8600/3383/2321/3458/54/9550/6387/6347/4050/941/526/535/523/50617/51606/940/7422/7040/155066/3606/525/8792/3108/3112/3576/6364
hsa05020	Prion disease	239	0.265615	1.36917	0.00387476	0.0457222	0.0398353	4648	tags=37%, list=28%, signal=27%	513/4704/4731/5682/5690/291/4715/842/1327/1340/5691/5600/5534/859/3312/7381/517/714/3303/1536/2902/4694/10105/317/27089/1345/4711/6647/10975/1965/293/3708/10476/292/5688/347733/5599/5693/4702/6391/5291/9377/3304/7278/4709/1349/4714/5708/55967/539/515/7979/3799/498/4685/1460/9167/5530/4688/3305/5695/1337/5683/283106/203068/1385/2534/5295/7417/518/5684/440567/1351/4718/7416/5601/516/5879/730/116444…
hsa00600	Sphingolipid metabolism	48	0.42293	1.66934	0.00405743	0.0463333	0.0403677	3128	tags=38%, list=19%, signal=30%	2760/2720/81537/130367/2583/10825/8879/259230/204219/339221/64781/6609/253782/2717/8612/2581/8877/129807

[truncated: 6 more sheets: GOBP.LUSC.R.vs.NR, GOBP.LUSC.Tumor.R.vs.NR, GOBP.LUSC.Immune.R.vs.NR, Celltype.LUSC.R.vs.NR, Celltype.LUSC.Tumor.R.vs.NR, Celltype.LUSC.Immune.R.vs.NR]
