# Supplementary material for: Spatial profiling of non-small cell lung cancer provides insights into tumorigenesis and immunotherapy response
Source: Commun Biol. 2024 Aug 2;7:930. doi: 10.1038/s42003-024-06568-w (PMC11297140; doi:10.1038/s42003-024-06568-w)
Supplement: Supplementary file 8 — Supplementary Data 5 [file 42003_2024_6568_MOESM8_ESM.xlsx]

## Sheet: Supplementary Data 5
Supplementary Data 5. Transcriptome expression profiling of LUAD immune checkpoint blockade responsiveness

## Sheet: DEGs.LUAD.R.vs.NR
# DEGs between LUAD responder vs non-responder
	logFC	CI.L	CI.R	AveExpr	t	P.Value	adj.P.Val	B
NRGN	2.59642	1.72877	3.46407	4.84612	6.00446	1.87911e-07	0.00310222	-3.19016
SHISA3	1.93844	1.25692	2.61995	5.31276	5.70579	5.3896e-07	0.00444884	-3.23892
THBS4	1.79392	0.942861	2.64497	4.41844	4.22846	9.405e-05	0.517557	-3.74428
AQP1	1.45424	0.675545	2.23294	4.63247	3.74633	0.000446345	0.999934	-3.87599
SLC16A7	-1.43392	-2.21848	-0.64936	4.96465	-3.66637	0.000573028	0.999934	-3.89926
LAPTM4B	1.42472	0.664174	2.18526	6.91465	3.75788	0.000430433	0.999934	-3.90634
ITM2C	1.44457	0.628972	2.26017	5.91839	3.55303	0.000812862	0.999934	-3.91995
NCAPH2	-1.23676	-1.96485	-0.508662	5.91046	-3.40749	0.00126324	0.999934	-3.93188
HGD	1.13617	0.472315	1.80003	5.46717	3.43326	0.00116917	0.999934	-3.95597
IGIP	1.43492	0.616238	2.25361	4.47804	3.516	0.000910151	0.999934	-3.9565
METTL7B	1.24844	0.500486	1.99639	4.78484	3.34835	0.00150693	0.999934	-3.99313
MAPK12	-1.04484	-1.70142	-0.388254	5.19399	-3.19225	0.00238182	0.999934	-4.02898
HTRA1	1.46864	0.556056	2.38122	5.25674	3.23981	0.00223058	0.999934	-4.04022
HP	1.39473	0.532773	2.25668	5.37119	3.24893	0.00205891	0.999934	-4.04063
SFTPA2	3.5188	1.74614	5.29146	5.96947	4.07189	0.000362705	0.999934	-4.05632
SFTPD	1.42878	0.546637	2.31093	5.05744	3.25239	0.00204238	0.999934	-4.05956
WSB2	1.06804	0.380056	1.75603	5.75244	3.1142	0.00298115	0.999934	-4.06199
DSP	1.5174	0.570565	2.46424	7.07912	3.22795	0.00233082	0.999934	-4.07047
SLC3A2	-1.15585	-1.92435	-0.387342	7.19577	-3.01711	0.00392438	0.999934	-4.0716
PIK3CB	1.0533	0.358565	1.74803	5.30169	3.04138	0.00366538	0.999934	-4.08767
SEMA3A	-1.21065	-1.96139	-0.459916	4.72094	-3.23496	0.00210383	0.999934	-4.09207
PXDN	-1.17715	-1.97109	-0.383206	5.46473	-2.97427	0.00442367	0.999934	-4.09404
ASTN2	1.1785	0.403843	1.95315	4.46434	3.05182	0.00355903	0.999934	-4.09573
VSIG1	1.59125	0.571684	2.61081	4.61313	3.1552	0.00305797	0.999934	-4.10196
PDIA5	1.18303	0.390162	1.97589	4.78406	2.99318	0.00419634	0.999934	-4.10881
TOX	1.07527	0.372718	1.77783	4.65202	3.07027	0.00337802	0.999934	-4.11502
KCNJ15	1.20207	0.389997	2.01415	4.39487	2.96942	0.00448372	0.999934	-4.13474
REG1A	1.12711	0.374658	1.87955	4.47628	3.00487	0.00406132	0.999934	-4.13871
LPCAT1	1.27339	0.43297	2.11382	5.92458	3.0395	0.00368486	0.999934	-4.1415
CEP135	-1.10962	-1.84391	-0.375325	4.7991	-3.03139	0.00377001	0.999934	-4.14486
UHRF1	-1.07927	-1.81395	-0.344602	5.07569	-2.94697	0.004772	0.999934	-4.14625
SFTA3	1.17926	0.384236	1.97428	4.88635	2.97555	0.00440786	0.999934	-4.14957
OGFR	-0.826257	-1.43337	-0.219146	6.75196	-2.73014	0.00858966	0.999934	-4.17073
GAGE10	-1.34789	-2.28203	-0.413756	7.90518	-2.90352	0.00562451	0.999934	-4.17192
OXA1L	0.974577	0.264963	1.68419	5.45148	2.75506	0.0080391	0.999934	-4.17379
MDM1	-1.09853	-1.85407	-0.342995	4.6861	-2.91672	0.0051878	0.999934	-4.17506
SFTPA1	3.83461	1.51522	6.15399	5.51548	3.39591	0.00217704	0.999934	-4.17701
MYO7A	-0.844747	-1.46342	-0.226079	5.2213	-2.73909	0.00838805	0.999934	-4.18286
RNF207	-0.951137	-1.64903	-0.253247	5.03722	-2.73397	0.00850283	0.999934	-4.18327
PSG9	-1.38695	-2.30896	-0.464946	4.36197	-3.01837	0.00392653	0.999934	-4.18429
SLC25A24	-0.923265	-1.6118	-0.234734	5.29758	-2.68993	0.00955135	0.999934	-4.1848
DNAJC16	-0.87427	-1.532	-0.216539	5.60149	-2.66646	0.0101574	0.999934	-4.1872
SERPINA1	1.84784	0.619479	3.0762	6.37733	3.05912	0.00435318	0.999934	-4.18729
PTP4A1	1.05028	0.300248	1.80031	6.72308	2.80907	0.00695582	0.999934	-4.19114
PKP4	-1.05036	-1.78804	-0.312679	5.5319	-2.85632	0.00612045	0.999934	-4.19441
TMEM37	1.3425	0.36253	2.32247	5.56111	2.7672	0.00846461	0.999934	-4.19522
GAGE1	-1.03487	-1.82184	-0.247894	6.54041	-2.63792	0.0109416	0.999934	-4.2004
SMPDL3A	0.997901	0.255024	1.74078	5.56086	2.69469	0.00943262	0.999934	-4.20121
MITD1	-1.05964	-1.82166	-0.297626	5.42981	-2.78954	0.00733096	0.999934	-4.20191
DOCK7	-0.864703	-1.52069	-0.208717	5.38334	-2.6443	0.0107617	0.999934	-4.20377
KIF23	-1.08838	-1.87991	-0.296849	5.07428	-2.75835	0.00796886	0.999934	-4.20465
RBL1	-0.888365	-1.5525	-0.22423	5.30879	-2.68332	0.00971853	0.999934	-4.20491
SSX2	-0.947108	-1.66052	-0.233697	4.9136	-2.66316	0.0102453	0.999934	-4.20639
CCN5	1.02889	0.274887	1.78289	4.48782	2.73737	0.00842648	0.999934	-4.20774
GPHN	-0.995216	-1.74268	-0.24775	5.26247	-2.67094	0.0100391	0.999934	-4.21081
STXBP1	0.893886	0.222131	1.56564	5.43601	2.66937	0.0100803	0.999934	-4.21094
SETSIP	-0.969402	-1.66856	-0.270247	4.72586	-2.78143	0.00749219	0.999934	-4.21454
TEX28	-0.940427	-1.66189	-0.21896	4.83499	-2.61485	0.0116157	0.999934	-4.21555
TSPAN31	-0.896403	-1.59018	-0.202624	5.86029	-2.59191	0.0123232	0.999934	-4.21612
ATP11A	1.07109	0.27209	1.8701	5.33423	2.68916	0.00957065	0.999934	-4.21662
AGPAT2	1.0316	0.261701	1.8015	6.17871	2.68791	0.00960207	0.999934	-4.22258
BAMBI	1.15183	0.271275	2.03238	4.95118	2.62944	0.011429	0.999934	-4.22575
DAP	0.967558	0.251765	1.68335	7.32504	2.71161	0.00902113	0.999934	-4.22721
MYO1G	0.91613	0.209352	1.62291	5.43437	2.60023	0.0120622	0.999934	-4.22745
FEZ2	0.852526	0.195862	1.50919	4.86199	2.60437	0.0119342	0.999934	-4.23148
KIF1B	-1.02492	-1.7709	-0.278939	5.14142	-2.75613	0.0080162	0.999934	-4.23217
DYRK4	-0.936494	-1.64272	-0.23027	4.78864	-2.66011	0.0103272	0.999934	-4.23367
IDNK	0.927941	0.233402	1.62248	4.48178	2.68017	0.0097993	0.999934	-4.23658
NLRP3	1.12103	0.289728	1.95232	4.20346	2.70518	0.00917544	0.999934	-4.23927
SLX4	-1.10236	-1.90126	-0.303457	4.38745	-2.76801	0.00776618	0.999934	-4.24115
ABLIM1	-1.15344	-2.04448	-0.262409	5.45405	-2.60194	0.012252	0.999934	-4.24278
CCDC134	-0.877294	-1.57074	-0.183847	5.2864	-2.53787	0.0141477	0.999934	-4.24377
KIAA1614	-0.883914	-1.56919	-0.198639	4.99298	-2.58751	0.0124632	0.999934	-4.24586
SFTPB	1.57317	0.468426	2.67792	5.81423	2.87554	0.00636083	0.999934	-4.24761
IL22	-0.902084	-1.58554	-0.218632	4.48263	-2.64775	0.0106655	0.999934	-4.24938
OR52E6	0.754702	0.156387	1.35302	4.55501	2.53037	0.0144196	0.999934	-4.2497
TSPY1	2.37965	0.579922	4.17937	5.99692	2.71543	0.0115015	0.999934	-4.25213
TAAR9	-1.18481	-2.08163	-0.287992	4.72687	-2.65258	0.0106341	0.999934	-4.25235
RIBC1	-0.998259	-1.75876	-0.23776	4.4731	-2.63319	0.0110768	0.999934	-4.25363
ZC2HC1B	1.01743	0.239152	1.79572	4.19144	2.62245	0.0113896	0.999934	-4.25628
ANKRD30A	-1.10856	-1.96771	-0.249406	4.54432	-2.58914	0.0124485	0.999934	-4.25659
PCP4	1.52785	0.37724	2.67845	4.00308	2.69421	0.0106998	0.999934	-4.26246
LYST	-1.01278	-1.79401	-0.231539	5.14978	-2.60057	0.0120516	0.999934	-4.26393
BPY2	0.967522	0.185443	1.7496	4.9191	2.48169	0.0163013	0.999934	-4.26427
COL8A1	0.965126	0.178718	1.75154	5.19467	2.46192	0.0171272	0.999934	-4.26767
SYP	-0.827943	-1.51809	-0.137792	5.48987	-2.40654	0.0196444	0.999934	-4.27032
ENPEP	1.02472	0.198126	1.85132	4.53728	2.48686	0.0160917	0.999934	-4.27056
RAD9A	-0.69654	-1.27803	-0.115047	6.33229	-2.40292	0.0198203	0.999934	-4.27062
CA2	1.05418	0.23982	1.86853	4.23812	2.59679	0.0121695	0.999934	-4.27082
RNF126	-0.788672	-1.42112	-0.156222	5.49925	-2.50154	0.0155086	0.999934	-4.27195
PTPRU	-0.96642	-1.72622	-0.206615	4.68143	-2.55153	0.0136646	0.999934	-4.27376
TBR1	-1.16295	-2.01178	-0.314109	4.16144	-2.74836	0.00818397	0.999934	-4.27552
DDX10	-0.772059	-1.41336	-0.130761	5.29748	-2.41506	0.0192368	0.999934	-4.27572
ZSWIM9	-1.1601	-2.00949	-0.310711	4.35103	-2.73985	0.00837121	0.999934	-4.27582
CTAGE1	-0.809421	-1.47558	-0.143261	4.85737	-2.43744	0.0182018	0.999934	-4.2777
OR6C74	-0.864407	-1.56838	-0.160433	4.82037	-2.4632	0.0170725	0.999934	-4.27821
UBXN11	-0.718013	-1.32772	-0.108307	5.86324	-2.36238	0.0218853	0.999934	-4.27907
STEAP1	-0.894466	-1.64746	-0.141469	5.85403	-2.38291	0.0208164	0.999934	-4.27997
HMGA1	-1.06693	-1.93322	-0.200636	8.37036	-2.47309	0.0167993	0.999934	-4.28062
FUCA2	0.86246	0.146083	1.57884	5.00204	2.4151	0.019235	0.999934	-4.28142
SLC52A3	-0.890469	-1.58806	-0.192878	4.70139	-2.56068	0.0133496	0.999934	-4.28439
OR2L2	-0.969782	-1.74898	-0.190584	4.63667	-2.49668	0.0156993	0.999934	-4.28595
MAP1LC3A	-1.06929	-1.89473	-0.243856	4.40876	-2.59867	0.0121108	0.999934	-4.28661
DOK4	0.809416	0.134852	1.48398	5.03771	2.40706	0.0196197	0.999934	-4.28847
CD300LG	0.822714	0.145524	1.4999	4.42238	2.43711	0.0182164	0.999934	-4.28863
SHPK	-0.809995	-1.50674	-0.113251	5.64041	-2.3321	0.0235513	0.999934	-4.28887
LAMB1	1.12998	0.182496	2.07747	5.40199	2.40635	0.020562	0.999934	-4.2912
C19orf53	0.896772	0.141955	1.65159	5.99543	2.3833	0.0207969	0.999934	-4.2921
COPG1	0.905569	0.145092	1.66605	5.72165	2.38876	0.0205205	0.999934	-4.29247
EIPR1	0.964524	0.156084	1.77296	4.85289	2.39333	0.0202922	0.999934	-4.29294
GLS	0.877251	0.147936	1.60657	6.06071	2.41294	0.0193377	0.999934	-4.29427
JUN	-0.964898	-1.78537	-0.144428	5.5207	-2.36012	0.0220728	0.999934	-4.29472
CPSF1	-0.880566	-1.63747	-0.123658	6.22712	-2.33376	0.0234568	0.999934	-4.2951
TSFM	-0.783038	-1.45497	-0.111102	5.90134	-2.33772	0.0232335	0.999934	-4.29517
ZNF586	0.871473	0.149358	1.59359	4.645	2.42095	0.0189595	0.999934	-4.29563
ST3GAL5	0.845199	0.134659	1.55574	5.36217	2.38621	0.0206494	0.999934	-4.29575
F13A1	1.12693	0.187788	2.06606	4.85945	2.41794	0.0197903	0.999934	-4.29658
EPS15	0.718741	0.105489	1.33199	5.88249	2.3511	0.022493	0.999934	-4.29723
TRBC1	1.09185	0.179812	2.00388	6.17443	2.4091	0.0200109	0.999934	-4.29758
ARMCX4	-1.11796	-1.99122	-0.244702	4.01048	-2.56815	0.0130971	0.999934	-4.29772
LIG3	0.79763	0.127739	1.46752	4.59736	2.38855	0.0205312	0.999934	-4.29815
NF2	-0.695285	-1.29617	-0.0944014	5.8619	-2.32119	0.0241786	0.999934	-4.2984
RIMS3	0.968693	0.160134	1.77725	4.47395	2.40332	0.0198006	0.999934	-4.29894
TNFSF8	0.922404	0.172322	1.67249	4.40104	2.46689	0.0169159	0.999934	-4.29912
CAMK2A	-0.72433	-1.35063	-0.0980341	4.91819	-2.32004	0.0242458	0.999934	-4.30167
HMGB3	-0.913442	-1.69912	-0.127768	6.22387	-2.33226	0.0235421	0.999934	-4.30255
MPPED2	-1.0844	-1.93797	-0.230823	4.66503	-2.5485	0.0137705	0.999934	-4.30456
CT62	-1.06529	-1.89561	-0.234965	4.26653	-2.5737	0.0129126	0.999934	-4.30481
CCNG1	0.790546	0.108036	1.47306	5.17646	2.32357	0.0240404	0.999934	-4.30517
ATP2B1	-0.781254	-1.46849	-0.09402	6.12795	-2.28047	0.0266535	0.999934	-4.30551
EME2	-0.759148	-1.42611	-0.0921906	5.88261	-2.28332	0.0264737	0.999934	-4.30773
PDZK1IP1	1.57413	0.270892	2.87736	5.06219	2.46768	0.0195793	0.999934	-4.30809
MTFR1	-0.77324	-1.44761	-0.0988742	5.51501	-2.30015	0.0254306	0.999934	-4.30967
TMEM243	1.00741	0.151561	1.86327	4.58387	2.36282	0.0219686	0.999934	-4.31078
PCBD1	0.911975	0.12751	1.69644	5.46722	2.3321	0.0235512	0.999934	-4.3109
TMSB4Y	1.08764	0.187848	1.98743	4.4006	2.42743	0.0188215	0.999934	-4.31128
TRIM14	0.726607	0.0915455	1.36167	5.6252	2.2952	0.0257332	0.999934	-4.31183
IGHA1	2.04388	0.431463	3.6563	8.3173	2.5991	0.0148756	0.999934	-4.31214
OGT	0.988176	0.142793	1.83356	6.22345	2.34589	0.0228513	0.999934	-4.31271
TTLL12	-0.794479	-1.48611	-0.102846	5.76341	-2.30433	0.0251775	0.999934	-4.31318
ELOA3P	-0.768063	-1.45506	-0.0810642	5.94307	-2.24274	0.0291458	0.999934	-4.31423
ZNF283	-0.9287	-1.71758	-0.139817	4.77572	-2.36157	0.0219284	0.999934	-4.31459
TMEM263	0.79562	0.0992859	1.49195	5.51197	2.29206	0.0259274	0.999934	-4.31501
DBI	0.872497	0.115308	1.62969	6.3067	2.31152	0.0247471	0.999934	-4.31503
DERL1	0.79596	0.0995239	1.4924	5.81231	2.2927	0.0258875	0.999934	-4.31536
B4GALNT1	-0.882692	-1.64997	-0.11541	4.96955	-2.30777	0.0249708	0.999934	-4.31546
SERP1	0.80362	0.108924	1.49832	6.92808	2.32056	0.0242149	0.999934	-4.31555
ULK1	0.779519	0.110368	1.44867	5.34219	2.3369	0.0232796	0.999934	-4.31632
HSFX1	-0.948754	-1.73541	-0.162101	4.4434	-2.4194	0.019032	0.999934	-4.31635
PLEKHA5	0.831302	0.106365	1.55624	5.87394	2.30036	0.0254178	0.999934	-4.31736
OPN1MW	-0.893252	-1.63595	-0.150555	4.41672	-2.41268	0.0193499	0.999934	-4.31795
SATB1	0.931677	0.132007	1.73135	4.83841	2.33718	0.0232639	0.999934	-4.31828
SMIM4	-0.672993	-1.27534	-0.0706459	5.26023	-2.24131	0.0292442	0.999934	-4.32025
UNC13D	-0.821826	-1.54123	-0.102424	5.11772	-2.29164	0.0259534	0.999934	-4.32154
CLDN10	1.21219	0.166981	2.2574	5.33559	2.34811	0.0241968	0.999934	-4.32235
CCL22	-0.968655	-1.79826	-0.139047	4.93751	-2.34225	0.0229803	0.999934	-4.32289
GPATCH4	-0.91252	-1.7078	-0.117236	5.20984	-2.30175	0.0253335	0.999934	-4.3244
OR51D1	-0.930908	-1.68836	-0.173459	4.41399	-2.46542	0.0169782	0.999934	-4.32463
FBXO24	-0.751645	-1.43499	-0.0683053	5.57744	-2.20655	0.0317274	0.999934	-4.32474
FAM47C	-1.14762	-2.00602	-0.289234	3.91449	-2.68196	0.00975326	0.999934	-4.32482
POLD1	-0.779006	-1.48465	-0.0733669	5.86634	-2.2146	0.0311361	0.999934	-4.32613
BCL2L11	-0.791459	-1.51189	-0.0710277	6.60725	-2.20381	0.0319311	0.999934	-4.32776
ARFRP1	-0.740542	-1.40878	-0.0723028	6.58865	-2.22308	0.030524	0.999934	-4.32863
OSGIN1	0.966132	0.106241	1.82602	5.67433	2.25729	0.0284357	0.999934	-4.32955
MBIP	0.917209	0.11616	1.71826	5.53194	2.29693	0.0256275	0.999934	-4.33004
SCGB3A1	0.919801	0.10372	1.73588	5.09174	2.26099	0.0279157	0.999934	-4.33007
FBN3	-0.879898	-1.61973	-0.140067	4.83569	-2.38582	0.0206689	0.999934	-4.33012
CXCL12	0.754744	0.0747683	1.43472	4.94034	2.22661	0.0302725	0.999934	-4.33115
ITGAV	0.810425	0.101913	1.51894	6.3557	2.29458	0.0257716	0.999934	-4.33131
NDRG1	1.40755	0.211916	2.60319	8.01757	2.39432	0.0224365	0.999934	-4.33188
MYZAP	-1.07714	-1.92666	-0.227629	4.19446	-2.54355	0.0139451	0.999934	-4.33301
DPP4	0.933995	0.123018	1.74497	5.26903	2.31033	0.0248179	0.999934	-4.33301
PANO1	-0.855777	-1.59266	-0.118898	4.60432	-2.32971	0.0236872	0.999934	-4.33361
TSR3	0.73316	0.0727151	1.39361	5.23008	2.2269	0.0302522	0.999934	-4.33364
IFIT5	0.755216	0.0717473	1.43868	5.01445	2.21661	0.0309899	0.999934	-4.33383
SEC61A1	0.890139	0.116149	1.66413	7.53137	2.30707	0.0250128	0.999934	-4.334
IFNB1	-0.726038	-1.37608	-0.0759961	4.92203	-2.24056	0.0292961	0.999934	-4.33474
DGKZ	-0.754839	-1.45112	-0.0585614	5.90633	-2.17475	0.0341602	0.999934	-4.33555
ESAM	0.78811	0.0767318	1.49949	5.20669	2.22241	0.0305722	0.999934	-4.3373
ZGRF1	0.729292	0.0752044	1.38338	4.56819	2.23668	0.0295648	0.999934	-4.33812
TMEM196	-0.801801	-1.51596	-0.0876444	4.82232	-2.25222	0.0285009	0.999934	-4.33821
NRAS	-0.700202	-1.3411	-0.0593079	5.31142	-2.19167	0.0328463	0.999934	-4.33867
LUM	1.33383	0.147411	2.52025	6.28384	2.29001	0.0287585	0.999934	-4.33983
C10orf95	-0.829785	-1.59934	-0.0602257	5.36224	-2.16302	0.035098	0.999934	-4.34019
IFNGR2	0.819744	0.0871036	1.55239	6.6775	2.24453	0.0290231	0.999934	-4.34076
TAPT1	0.727461	0.0703532	1.38457	4.84684	2.22081	0.0306872	0.999934	-4.34137
NPHP4	-0.885372	-1.63363	-0.137115	4.43336	-2.37363	0.0212938	0.999934	-4.34206
DDX3Y	1.30561	0.136698	2.47452	4.9266	2.27377	0.029719	0.999934	-4.34221
PRSS50	0.902306	0.103308	1.7013	4.4544	2.2654	0.0276252	0.999934	-4.34259
SPAG17	-0.902359	-1.69558	-0.109142	4.4283	-2.28205	0.0265537	0.999934	-4.34298
ITGAM	-0.791389	-1.5169	-0.0658766	4.81471	-2.18818	0.0331136	0.999934	-4.34302
TXNDC5	0.943028	0.107989	1.77807	7.49075	2.26546	0.0276218	0.999934	-4.34306
ARFGAP1	-0.653537	-1.25679	-0.050289	5.39473	-2.17326	0.0342781	0.999934	-4.34316
NIPA2	0.747935	0.0676728	1.4282	6.32699	2.20559	0.0317984	0.999934	-4.3436
JCHAIN	2.2369	0.301705	4.1721	6.81854	2.37409	0.0251281	0.999934	-4.34369
RPL12	0.970824	0.165332	1.77632	8.92671	2.41778	0.0191082	0.999934	-4.34439
ARHGAP31	0.890439	0.0936551	1.68722	4.53902	2.24182	0.0292087	0.999934	-4.34466
UBE2E3	-0.782902	-1.50676	-0.0590421	5.9448	-2.16965	0.034565	0.999934	-4.34469
NIPAL4	1.00542	0.132879	1.87796	4.21626	2.31153	0.0247465	0.999934	-4.34622
C11orf1	0.83097	0.0722648	1.58967	4.80119	2.1971	0.0324338	0.999934	-4.34675
TMEM209	-0.676262	-1.30536	-0.0471653	6.28512	-2.15643	0.0356352	0.999934	-4.3475
LHX6	0.850924	0.10487	1.59698	4.37916	2.28801	0.0261791	0.999934	-4.34898
PRY	1.12094	0.0896482	2.15223	5.23283	2.20204	0.0339492	0.999934	-4.34911
RNASE4	0.895572	0.0948127	1.69633	4.25028	2.24355	0.0290899	0.999934	-4.34935
UCK2	-0.940761	-1.79249	-0.0890299	5.48217	-2.21702	0.0310711	0.999934	-4.34948
SOX3	-0.747903	-1.43143	-0.0643746	4.76202	-2.19496	0.0325959	0.999934	-4.34958
EMD	0.666385	0.0509228	1.28185	5.35708	2.17201	0.0343775	0.999934	-4.35058
EPHB3	0.797124	0.0623559	1.53189	5.489	2.17627	0.0340402	0.999934	-4.35065
C11orf54	0.855549	0.082815	1.62828	4.48418	2.22102	0.0306718	0.999934	-4.35119
VDR	0.669232	0.0475176	1.29095	5.61257	2.15935	0.0353962	0.999934	-4.35146
KDM5D	1.60044	0.161226	3.03965	5.13757	2.27848	0.0305739	0.999934	-4.3523
CUZD1	-0.945942	-1.74061	-0.151272	4.36587	-2.3879	0.0205642	0.999934	-4.35317
OGDH	-0.766166	-1.45044	-0.0818875	4.96836	-2.24609	0.0289162	0.999934	-4.35343
OR52I2	-0.854547	-1.57914	-0.129956	4.26481	-2.36581	0.0217031	0.999934	-4.35348
UBE3A	0.760294	0.06244	1.45815	4.9738	2.18552	0.0333186	0.999934	-4.35369
LPAR1	-0.770136	-1.49559	-0.0446844	5.65292	-2.12959	0.0378964	0.999934	-4.35452
TMED5	-0.699305	-1.3634	-0.0352115	5.75629	-2.11239	0.0394106	0.999934	-4.35573
NAPA	0.8785	0.0612168	1.69578	5.07701	2.15644	0.0356482	0.999934	-4.35593
MAN2C1	-0.711801	-1.38798	-0.0356226	5.45886	-2.11171	0.0394717	0.999934	-4.35644
POU2F1	-0.692632	-1.3448	-0.040467	5.54235	-2.13051	0.0378175	0.999934	-4.35709
HOMER3	-0.789365	-1.53742	-0.0413102	6.12509	-2.11681	0.0390169	0.999934	-4.35753
SLC46A1	-0.669171	-1.30861	-0.0297356	5.69122	-2.09932	0.0405972	0.999934	-4.35798
CLCA1	-0.718698	-1.38035	-0.0570437	4.63128	-2.17898	0.0338276	0.999934	-4.35906
NABP1	-0.831123	-1.62294	-0.0393038	6.51608	-2.10561	0.0400229	0.999934	-4.35922
ZNF710	-0.685422	-1.33082	-0.040024	5.61089	-2.13043	0.0378237	0.999934	-4.36022
SLC26A11	-0.818955	-1.56188	-0.0760324	4.56051	-2.21133	0.031375	0.999934	-4.36038
CHURC1	0.70317	0.0379032	1.36844	5.79352	2.12032	0.0387061	0.999934	-4.3609
CYP27A1	0.794731	0.0514867	1.53798	4.39454	2.14499	0.0365837	0.999934	-4.36092
CHMP4C	0.847712	0.0711271	1.6243	4.82574	2.18976	0.032992	0.999934	-4.36153
FOS	-1.92305	-3.72112	-0.124987	6.50634	-2.1966	0.0370035	0.999934	-4.36155
MUC3A	-0.882236	-1.72311	-0.0413657	5.66126	-2.1079	0.0401263	0.999934	-4.36157
GPX3	0.926842	0.0580427	1.79564	5.92444	2.14368	0.0370337	0.999934	-4.36176
DERL3	0.859889	0.0503922	1.66939	5.58404	2.13091	0.0377826	0.999934	-4.36212
GYS1	-0.766184	-1.47536	-0.0570126	5.46029	-2.1673	0.0347532	0.999934	-4.36231
YIPF5	0.78878	0.0459042	1.53166	5.41192	2.12999	0.0378621	0.999934	-4.36269
OR5AR1	-0.823718	-1.55735	-0.0900887	4.48286	-2.25237	0.0284908	0.999934	-4.36338
XPOT	-0.757242	-1.47558	-0.0389028	6.79759	-2.11467	0.0392073	0.999934	-4.36351
PLGLB1	-0.732647	-1.44274	-0.0225494	5.84766	-2.06973	0.0433969	0.999934	-4.36375
NCOA2	0.7661	0.0427532	1.48945	5.67972	2.1246	0.0383309	0.999934	-4.36399
ACVR2B	0.777539	0.073644	1.48143	4.43852	2.21591	0.0310411	0.999934	-4.36512
FBXO21	0.707599	0.0373966	1.3778	5.1653	2.11797	0.0389145	0.999934	-4.3653
NIPAL1	-0.97114	-1.80941	-0.132871	4.43524	-2.324	0.0240155	0.999934	-4.36575
COL3A1	1.29262	0.115338	2.4699	7.11814	2.23269	0.0323741	0.999934	-4.36594
FHL2	-0.794791	-1.56038	-0.0292075	5.9584	-2.08256	0.0421628	0.999934	-4.36663
NDNF	0.891355	0.0596456	1.72306	5.02591	2.14989	0.0361748	0.999934	-4.3669
OR14C36	-0.666831	-1.29512	-0.0385402	4.94098	-2.12908	0.0379405	0.999934	-4.36718
PTPDC1	0.746785	0.0447188	1.44885	4.5529	2.13381	0.0375332	0.999934	-4.3674
SLC25A4	0.746785	0.0348653	1.4587	5.47455	2.10427	0.0401439	0.999934	-4.3684
SPIN4	-0.898369	-1.68881	-0.107928	4.34357	-2.27994	0.0266876	0.999934	-4.36846
FAM167B	-1.00878	-1.87115	-0.146414	4.22738	-2.34662	0.0227388	0.999934	-4.36848
ZNF584	0.725171	0.050556	1.39979	4.66515	2.15636	0.0356405	0.999934	-4.36888
RGS9BP	0.873687	0.0774994	1.66987	4.19187	2.20129	0.0321186	0.999934	-4.36908
BHMT2	0.934328	0.0583271	1.81033	4.67934	2.1427	0.037067	0.999934	-4.36909
HLA-DQA2	-1.25578	-2.48556	-0.0260009	5.34404	-2.08783	0.0456428	0.999934	-4.36975
VCL	0.670234	0.0292065	1.31126	5.36664	2.09743	0.040771	0.999934	-4.37003
DUSP10	-0.811288	-1.60099	-0.0215852	5.6334	-2.06086	0.0442685	0.999934	-4.37059
AEBP1	1.0187	0.0461543	1.99124	5.89172	2.1162	0.0405238	0.999934	-4.37074
PRC1	-0.740768	-1.45252	-0.0290189	5.67171	-2.08782	0.041666	0.999934	-4.37079
ERV3-1	0.810885	0.0482918	1.57348	5.57801	2.13306	0.037597	0.999934	-4.37257
RNF138	-0.687837	-1.36233	-0.0133485	5.6035	-2.04573	0.0457902	0.999934	-4.37275
ABCA3	0.817648	0.044117	1.59118	4.70298	2.12044	0.0386957	0.999934	-4.37305
NAPRT	-0.841781	-1.65602	-0.0275402	5.52399	-2.07456	0.042998	0.999934	-4.37312
SFXN4	-0.715445	-1.40186	-0.0290256	5.23895	-2.09086	0.0413813	0.999934	-4.37325
ACTR8	-0.677835	-1.31624	-0.0394334	4.85375	-2.12994	0.0378662	0.999934	-4.37363
E2F8	-0.876071	-1.68088	-0.0712596	4.59578	-2.18365	0.0334634	0.999934	-4.37383
MCM9	-0.701039	-1.36773	-0.0343491	5.07972	-2.10939	0.039681	0.999934	-4.3739
MUC19	0.96174	0.0991093	1.82437	3.94026	2.23651	0.0295765	0.999934	-4.37415
CEP20	-0.930141	-1.79233	-0.0679525	4.94929	-2.16433	0.0350102	0.999934	-4.37429
C15orf62	-0.646661	-1.28041	-0.0129087	5.38236	-2.04689	0.045672	0.999934	-4.37436
NEURL1	0.759277	0.0468913	1.47166	4.6246	2.13807	0.0371686	0.999934	-4.37452
EPHB2	-0.762655	-1.50895	-0.016364	5.41541	-2.05002	0.0453546	0.999934	-4.37474
HPN	0.73516	0.0382411	1.43208	4.28895	2.11611	0.0390796	0.999934	-4.37492
VSIG2	0.756302	0.0364965	1.47611	4.88187	2.10774	0.0398292	0.999934	-4.37492
ENKUR	-0.727604	-1.41799	-0.0372137	4.7451	-2.11416	0.0392527	0.999934	-4.37542
ARFGEF1	0.682341	0.0276722	1.33701	5.61233	2.09082	0.0413844	0.999934	-4.3755
DENND6B	-0.96995	-1.86875	-0.071153	4.73248	-2.16733	0.034977	0.999934	-4.3759
LTA4H	0.788613	0.0249705	1.55225	5.7375	2.07163	0.0432128	0.999934	-4.37653
PLEKHG5	-0.7412	-1.46066	-0.0217454	5.32006	-2.06666	0.0436969	0.999934	-4.37712
FAM236C	-0.903175	-1.73598	-0.0703719	4.5661	-2.17554	0.0340978	0.999934	-4.37917
HYAL3	-0.773097	-1.5138	-0.0323959	5.03216	-2.09377	0.04111	0.999934	-4.37949
FBXO28	-0.688423	-1.33992	-0.0369242	5.36805	-2.11972	0.0387589	0.999934	-4.37961
BCAP29	0.779916	0.0349693	1.52486	4.72465	2.1002	0.0405163	0.999934	-4.37964
SLC12A4	-0.60429	-1.20252	-0.00606459	5.986	-2.02637	0.0478036	0.999934	-4.38001
MAST4	0.797916	0.0229058	1.57293	5.21193	2.06532	0.0438286	0.999934	-4.3803
PARP11	-0.643243	-1.26339	-0.0230984	5.08982	-2.08075	0.0423354	0.999934	-4.38034
LCE2D	0.779791	0.0239413	1.53564	4.65933	2.06957	0.0434127	0.999934	-4.38043
MMD	-0.666892	-1.33013	-0.00365367	5.65448	-2.01708	0.0487959	0.999934	-4.38047
TMEM59	0.799923	0.0350236	1.56482	6.70126	2.09788	0.0407291	0.999934	-4.38123
POU5F2	-0.73802	-1.43127	-0.0447664	4.41952	-2.13557	0.0373822	0.999934	-4.38187
REC8	0.787074	0.0157304	1.55842	5.31433	2.04694	0.0456669	0.999934	-4.38196
COG1	-0.73381	-1.43118	-0.0364375	4.83915	-2.11085	0.0395496	0.999934	-4.38262
ABR	-0.609081	-1.21618	-0.0019832	5.51466	-2.01258	0.0492829	0.999934	-4.38262
RNF175	-0.669843	-1.31863	-0.0210542	4.78339	-2.07113	0.0432611	0.999934	-4.38304
IL1RAP	-0.889443	-1.75617	-0.0227209	5.38291	-2.06202	0.0445053	0.999934	-4.38316
TAF1B	-0.678341	-1.35365	-0.00303662	5.58482	-2.01505	0.0490152	0.999934	-4.38374
YTHDF3	0.712291	0.0135168	1.41106	5.83299	2.04484	0.0458817	0.999934	-4.38456
MECOM	0.833658	0.0176615	1.64965	5.25436	2.04947	0.0454122	0.999934	-4.38472
NR2C1	-0.652537	-1.30351	-0.00156004	5.7196	-2.01084	0.0494731	0.999934	-4.38515
CDK2AP1	0.724411	0.0316779	1.41714	7.47641	2.09776	0.0407401	0.999934	-4.3854
CDC25A	-0.906358	-1.70365	-0.109065	4.3533	-2.28044	0.0266555	0.999934	-4.38565
PABPN1L	0.872497	0.0398949	1.7051	4.7249	2.10215	0.0403374	0.999934	-4.38598
SUMO3	0.7841	0.0142874	1.55391	6.36878	2.04326	0.0460428	0.999934	-4.386
WDR75	-0.733778	-1.44251	-0.0250424	5.28358	-2.07691	0.0427025	0.999934	-4.38648
GAD1	-0.869541	-1.66922	-0.0698629	4.50062	-2.18129	0.0336473	0.999934	-4.38652
LIG1	-0.698555	-1.36926	-0.0278469	4.85431	-2.08932	0.0415253	0.999934	-4.38718
CXorf51B	-0.622531	-1.23286	-0.012201	4.45919	-2.04613	0.0457492	0.999934	-4.38745
SLC30A9	0.665557	0.0105472	1.32057	5.79604	2.03833	0.0465506	0.999934	-4.38748
ZIK1	-0.740426	-1.44981	-0.031045	4.53184	-2.09382	0.041105	0.999934	-4.388
KCTD18	-0.809325	-1.58677	-0.0318786	4.93081	-2.08829	0.0416221	0.999934	-4.38816
LCE2B	-0.94679	-1.79952	-0.0940564	4.26109	-2.2273	0.0302238	0.999934	-4.3891
ZC3H6	-0.660526	-1.32008	-0.00096685	5.37601	-2.00897	0.0496771	0.999934	-4.38948
KRIT1	0.631912	0.0029608	1.26086	5.2378	2.01547	0.0489695	0.999934	-4.38981
MGRN1	0.668719	0.00573219	1.33171	5.78041	2.02338	0.0481214	0.999934	-4.39075
RPS29	0.933302	0.10689	1.75971	9.66833	2.2655	0.0276192	0.999934	-4.3911
ARF3	0.721714	0.00159848	1.44183	5.9068	2.01048	0.0495118	0.999934	-4.39223
PROX1	0.921435	0.0217897	1.82108	4.4229	2.05904	0.0449079	0.999934	-4.39234
CD1C	-0.80606	-1.59244	-0.0196839	4.47738	-2.05624	0.0447282	0.999934	-4.39279
USP6	0.742651	0.00776362	1.47754	4.80306	2.02722	0.047713	0.999934	-4.39378
FAAP24	0.732539	0.00601939	1.45906	5.00039	2.02265	0.0481986	0.999934	-4.39408
IPO11	-0.737193	-1.46902	-0.00536279	4.94483	-2.02073	0.0484038	0.999934	-4.3945
MYL9	0.740017	0.00425148	1.47578	6.61111	2.01762	0.0487376	0.999934	-4.3945
NACA2	-0.732767	-1.43061	-0.0349275	4.36597	-2.10643	0.0399476	0.999934	-4.39548
STARD3NL	0.76475	0.0100667	1.51943	4.47765	2.03279	0.0471275	0.999934	-4.39778
ZFP36	-1.3264	-2.63823	-0.0145805	7.93739	-2.06729	0.0476656	0.999934	-4.39781
ZXDB	-0.705456	-1.40851	-0.00240624	4.9167	-2.0129	0.0492489	0.999934	-4.39842
ZNF500	0.72393	0.00310734	1.44475	5.10324	2.01468	0.0490556	0.999934	-4.39893
ZFY	1.08515	0.0295303	2.14077	4.59757	2.07975	0.0442169	0.999934	-4.39918
NGF	-0.8395	-1.63677	-0.0422298	4.40582	-2.11229	0.0394203	0.999934	-4.40004
TRIML2	0.67436	0.00118137	1.34754	4.43856	2.00955	0.0496137	0.999934	-4.40233
RPS4Y1	2.14214	0.00962954	4.27465	6.05819	2.06333	0.0490465	0.999934	-4.40236
PLS3	0.978908	0.00597669	1.95184	5.9134	2.02961	0.0486704	0.999934	-4.40292
TMEM64	-0.754538	-1.47564	-0.0334414	4.37334	-2.09906	0.0406206	0.999934	-4.40311
GPR174	-0.738802	-1.45458	-0.0230232	4.46277	-2.07056	0.0433169	0.999934	-4.40431
KIF1C	0.879876	0.0378839	1.72187	4.15529	2.09629	0.0408764	0.999934	-4.40442
BUB1	-0.884187	-1.7428	-0.0255774	4.90556	-2.06579	0.0437825	0.999934	-4.4045
CRABP2	0.944206	0.00888071	1.87953	6.44777	2.0316	0.0479506	0.999934	-4.40501
CCL3	-0.757298	-1.50931	-0.00528196	7.67527	-2.02012	0.0484692	0.999934	-4.40582
FBXO27	-0.937558	-1.78781	-0.0873057	4.36157	-2.21201	0.031325	0.999934	-4.40626
IL3	0.741475	0.0097482	1.4732	4.51528	2.03276	0.047131	0.999934	-4.40747
UBL4B	-0.875046	-1.68992	-0.060169	4.26098	-2.15415	0.0358223	0.999934	-4.40847
TCFL5	-0.922233	-1.76957	-0.0748921	4.46267	-2.18333	0.0334879	0.999934	-4.40855
CCNB1IP1	0.93125	0.0675202	1.79498	3.98681	2.16285	0.0351122	0.999934	-4.40878
FAM90A26	0.833577	0.0103411	1.65681	4.42455	2.03123	0.0472909	0.999934	-4.40908
MRLN	-0.857728	-1.67563	-0.0398207	4.28976	-2.1037	0.0401964	0.999934	-4.40956
KIRREL2	-0.77986	-1.53487	-0.0248519	4.42234	-2.07206	0.0431706	0.999934	-4.40964
KIAA0232	0.890206	0.0276946	1.75272	4.20846	2.07044	0.0433278	0.999934	-4.40984
MACROD2	-1.02659	-1.99913	-0.0540459	4.02978	-2.12064	0.0389794	0.999934	-4.41055
RPS15	1.00074	0.0474082	1.95407	8.95257	2.10772	0.04002	0.999934	-4.41223
FTHL17	-1.0746	-2.074	-0.075201	3.95952	-2.1595	0.0356152	0.999934	-4.41423
IFITM3	0.978026	0.00994785	1.9461	8.13301	2.03251	0.0477841	0.999934	-4.41775
RPS18	0.929025	0.0497241	1.80833	9.5877	2.11947	0.0387813	0.999934	-4.41935
MAP7D3	-0.869628	-1.72705	-0.0122057	4.20216	-2.03459	0.0469397	0.999934	-4.42095
RPL24	0.869453	0.0218422	1.71706	9.08701	2.05772	0.0445804	0.999934	-4.42559
PRX	-0.980011	-1.92527	-0.0347525	4.15822	-2.07978	0.0424276	0.999934	-4.42811
RPS20	0.997811	0.054525	1.9411	10.1743	2.12199	0.0385598	0.999934	-4.43026
RPL35	0.912937	0.0148012	1.81107	9.38469	2.03909	0.0464723	0.999934	-4.43115
MCHR1	-0.943691	-1.86353	-0.023849	4.23557	-2.05804	0.0445487	0.999934	-4.43617

## Sheet: DEGs.LUAD.Tumor.R.vs.NR
# DEGs between LUAD Tumor responder vs non-responder
	logFC	CI.L	CI.R	AveExpr	t	P.Value	adj.P.Val	B
SHISA3	3.26288	2.32831	4.19744	5.31276	7.00371	4.58186e-09	7.5642e-05	2.83479
NRGN	3.77402	2.59207	4.95597	4.84612	6.40695	4.31766e-08	0.000356401	1.93032
THBS4	3.06842	1.91786	4.21899	4.41844	5.34984	1.94284e-06	0.0106914	0.516287
SLC16A7	-2.28409	-3.27255	-1.29563	4.96465	-4.63545	2.38283e-05	0.0983455	-0.154026
IGIP	2.32162	1.23612	3.40711	4.47804	4.29043	7.6548e-05	0.25176	-0.910625
MYO1G	1.97502	1.02948	2.92056	5.43437	4.19016	0.000106749	0.25176	-0.997586
HP	2.42732	1.27198	3.58266	5.37119	4.21846	0.000101594	0.25176	-1.05845
AQP1	2.07543	1.06098	3.08989	4.63247	4.10406	0.00014166	0.27904	-1.12881
KCNJ15	2.12876	1.07063	3.18689	4.39487	4.03577	0.000176992	0.283396	-1.24735
SIAE	1.89996	0.9355	2.86442	5.25432	3.95183	0.000232187	0.29486	-1.35394
TOX	1.94894	0.991226	2.90665	4.65202	4.08226	0.000152121	0.27904	-1.363
MAPK12	-1.63699	-2.48983	-0.784146	5.19399	-3.85048	0.000321137	0.326209	-1.41621
SCGB3A1	2.10359	1.01482	3.19237	5.09174	3.87579	0.000296256	0.326209	-1.48818
HGD	1.65583	0.784876	2.52678	5.46717	3.8138	0.000360783	0.330898	-1.52633
LAPTM4B	2.11066	1.05632	3.16501	6.91465	4.01582	0.000188828	0.283396	-1.53808
SFTPD	2.40736	1.19329	3.62143	5.05744	3.98176	0.00021955	0.29486	-1.55166
REG1A	1.96406	0.946502	2.98161	4.47628	3.87199	0.00029987	0.326209	-1.65275
SEMA3A	-1.62313	-2.52826	-0.718006	4.72094	-3.59734	0.000709468	0.58563	-1.82708
NF2	-1.38803	-2.17037	-0.605696	5.8619	-3.55913	0.000797829	0.598698	-1.83129
ESAM	1.67298	0.730884	2.61508	5.20669	3.56232	0.000790075	0.598698	-1.9173
NCAPH2	-1.62789	-2.57301	-0.682767	5.91046	-3.45521	0.00109434	0.604954	-1.97748
LAMA5	-1.65589	-2.61629	-0.695497	5.93923	-3.45875	0.00108271	0.604954	-1.98395
TMEM37	2.34646	1.02921	3.6637	5.56111	3.59819	0.000859335	0.604954	-2.03595
VSIG2	1.63457	0.694013	2.57513	4.88187	3.48623	0.000996337	0.604954	-2.03677
ARFGEF1	1.4783	0.619652	2.33695	5.61233	3.45371	0.00109932	0.604954	-2.06967
STXBP1	1.53213	0.643185	2.42107	5.43601	3.45748	0.00108687	0.604954	-2.08945
HTRA1	2.11338	0.899044	3.32771	5.25674	3.50362	0.00103758	0.604954	-2.08983
PCLAF	-2.13806	-3.29705	-0.979065	4.48853	-3.70063	0.000515013	0.447492	-2.20797
DSP	2.19648	0.922828	3.47014	7.07912	3.47358	0.00114842	0.611589	-2.22063
ATP11A	1.83295	0.757013	2.90888	5.33423	3.41745	0.00122605	0.632527	-2.22273
PCP4	2.74819	1.19163	4.30476	4.00308	3.58227	0.00101088	0.604954	-2.28197
SFTPA2	5.09752	2.54762	7.64742	5.96947	4.10074	0.000335911	0.326209	-2.30127
UHRF1	-1.53617	-2.4733	-0.599036	5.07569	-3.28833	0.00179943	0.848767	-2.31673
HOMER3	-1.5702	-2.54696	-0.593435	6.12509	-3.2248	0.00216701	0.903699	-2.33958
MYO7A	-1.2654	-2.05885	-0.471956	5.2213	-3.19925	0.00233395	0.903699	-2.38407
PIK3CB	1.45922	0.549557	2.36888	5.30169	3.21794	0.00221071	0.903699	-2.40103
SMPDL3A	1.59202	0.600061	2.58397	5.56086	3.21953	0.0022005	0.903699	-2.44008
PTPRU	-1.43071	-2.34522	-0.516198	4.68143	-3.13834	0.00278211	0.985461	-2.46049
TAPT1	1.33807	0.489884	2.18625	4.84684	3.16465	0.0025794	0.967802	-2.46064
BAMBI	1.86087	0.695921	3.02582	4.95118	3.21099	0.00235075	0.903699	-2.46067
SRGAP1	-1.71042	-2.78388	-0.636952	4.68318	-3.19633	0.00235381	0.903699	-2.46425
SMTN	-1.30729	-2.15833	-0.456255	5.53341	-3.0815	0.00327209	0.999958	-2.53371
CHMP4C	1.56975	0.568702	2.5708	4.82574	3.14567	0.00272417	0.985461	-2.53528
CCNB1IP1	1.72504	0.654542	2.79555	3.98681	3.23259	0.00211843	0.903699	-2.55446
MSLN	1.60245	0.569086	2.63581	4.47465	3.11078	0.00301038	0.999958	-2.56296
PXDN	-1.5726	-2.60094	-0.544255	5.46473	-3.06773	0.00340236	0.999958	-2.56452
PMAIP1	-1.32447	-2.19457	-0.454374	6.04345	-3.0536	0.00354117	0.999958	-2.57186
METTL7B	1.48389	0.513417	2.45436	4.78484	3.0673	0.00340652	0.999958	-2.61221
ARFGAP1	-1.15869	-1.93102	-0.386366	5.39473	-3.00957	0.00400819	0.999958	-2.62475
TMEM243	1.70293	0.591891	2.81397	4.58387	3.07672	0.00335506	0.999958	-2.62871
P4HA1	1.41304	0.485321	2.34077	5.72077	3.05545	0.0035227	0.999958	-2.64069
HOXD1	1.39906	0.475409	2.32271	4.54665	3.03855	0.00369473	0.999958	-2.6409
FHL2	-1.51039	-2.51611	-0.504667	5.9584	-3.01265	0.0039738	0.999958	-2.6521
EPHB2	-1.43795	-2.40503	-0.470862	5.41541	-2.98274	0.00432039	0.999958	-2.67023
OGFR	-1.19714	-1.99729	-0.396999	6.75196	-3.00134	0.00410168	0.999958	-2.67587
PPP1R15A	-1.42097	-2.38041	-0.461526	5.67366	-2.971	0.004464	0.999958	-2.68938
UBL4B	-1.92024	-3.07824	-0.76225	4.26098	-3.3265	0.00160776	0.780661	-2.69892
BHMT2	1.73857	0.583989	2.89316	4.67934	3.02506	0.00393101	0.999958	-2.72508
CDKL2	1.34768	0.43868	2.25667	4.65801	2.97414	0.00442523	0.999958	-2.72611
ATP2B1	-1.31866	-2.21724	-0.420079	6.12795	-2.94383	0.00481364	0.999958	-2.72798
ABCA3	1.51814	0.503404	2.53288	4.70298	3.00121	0.00410321	0.999958	-2.73359
SFTA3	1.66734	0.584192	2.75049	4.88635	3.08798	0.00321242	0.999958	-2.73544
CLDN10	2.09018	0.707459	3.47289	5.33559	3.06055	0.00404882	0.999958	-2.75326
GGT5	-1.44388	-2.41601	-0.471751	4.65818	-2.97951	0.00435953	0.999958	-2.75505
SFTPA1	5.67979	2.36971	8.98986	5.51548	3.52454	0.00156924	0.780661	-2.76271
ST3GAL5	1.42162	0.467356	2.37588	5.36217	2.9885	0.0042516	0.999958	-2.77077
CA2	1.6491	0.563723	2.73448	4.23812	3.04792	0.0035984	0.999958	-2.78251
LIG1	-1.26902	-2.13111	-0.406926	4.85431	-2.95292	0.00469399	0.999958	-2.7933
VSIG1	2.04935	0.684867	3.41383	4.61313	3.03635	0.0042189	0.999958	-2.80626
WSB2	1.29824	0.403261	2.19322	5.75244	2.90991	0.00528591	0.999958	-2.81644
NDRG1	2.63134	0.947164	4.31551	8.01757	3.17765	0.00319875	0.999958	-2.82191
FBXO27	-1.88181	-3.05847	-0.70515	4.36157	-3.20821	0.00227413	0.903699	-2.83852
SERPINA1	2.68829	0.973648	4.40293	6.37733	3.18831	0.00310273	0.999958	-2.84802
CDK6	-1.40744	-2.3884	-0.426479	5.43435	-2.87816	0.00576652	0.999958	-2.85612
SLC4A7	-1.25987	-2.14547	-0.374281	5.08725	-2.85385	0.00616177	0.999958	-2.88283
ADAMTS7	-1.80863	-2.96579	-0.651471	4.43522	-3.13541	0.00280554	0.985461	-2.90163
ACVR2B	1.31698	0.406768	2.2272	4.43852	2.90251	0.00539451	0.999958	-2.9056
PLEKHA5	1.37238	0.410628	2.33413	5.87394	2.86252	0.00601793	0.999958	-2.91075
FNDC5	1.48792	0.451817	2.52402	4.35555	2.88081	0.00572502	0.999958	-2.92031
PVALB	1.41361	0.44158	2.38563	4.27854	2.91735	0.00517884	0.999958	-2.93236
ARHGAP31	1.51227	0.451993	2.57255	4.53902	2.86119	0.0060398	0.999958	-2.95141
SLC1A5	-1.39554	-2.40367	-0.387414	5.97611	-2.77693	0.00758302	0.999958	-2.95509
SATB1	1.52244	0.45474	2.59015	4.83841	2.86041	0.00605271	0.999958	-2.95518
RAPGEF5	1.32634	0.375557	2.27713	4.9092	2.7984	0.00715845	0.999958	-2.96414
IL22	-1.22695	-2.09891	-0.354997	4.48263	-2.82274	0.00670393	0.999958	-2.9853
STRA6	-1.32306	-2.2835	-0.362629	4.95863	-2.76344	0.0078614	0.999958	-2.98585
MKI67	-1.52291	-2.62224	-0.423573	5.39828	-2.78214	0.00758705	0.999958	-2.98811
MARCHF11	1.49598	0.449073	2.54289	4.34445	2.86652	0.00595274	0.999958	-2.99372
SLC25A37	1.29053	0.359166	2.2219	5.17997	2.77962	0.00752856	0.999958	-3.00431
RASSF4	1.328	0.367767	2.28823	5.61674	2.77434	0.00763581	0.999958	-3.00653
PDZK1IP1	2.50708	0.761032	4.25313	5.06219	2.93348	0.00639711	0.999958	-3.00968
PTP4A1	1.46682	0.436942	2.49671	6.72308	2.85712	0.0061072	0.999958	-3.01836
DAP	1.41199	0.42599	2.39798	7.32504	2.87272	0.00585295	0.999958	-3.0202
TNFSF8	1.50654	0.461463	2.55161	4.40104	2.89181	0.00555512	0.999958	-3.02418
DYNC1LI1	-1.27935	-2.19264	-0.366052	4.81349	-2.81006	0.00693738	0.999958	-3.03057
USP17L7	1.35636	0.375077	2.33764	5.15342	2.7728	0.00766728	0.999958	-3.03567
NOC2L	-1.22488	-2.12986	-0.319904	5.31792	-2.71515	0.00893724	0.999958	-3.03569
ITM2C	1.45231	0.392863	2.51175	5.91839	2.74991	0.00815022	0.999958	-3.03726
GAD1	-1.55947	-2.64217	-0.47678	4.50062	-2.88942	0.00559172	0.999958	-3.03943
AVIL	-1.51907	-2.63573	-0.402407	4.61868	-2.73385	0.00868966	0.999958	-3.04794
FGB	-1.27021	-2.19846	-0.341958	4.7739	-2.74503	0.00825669	0.999958	-3.0496
SLC39A10	1.29807	0.343477	2.25267	4.97904	2.72783	0.0086424	0.999958	-3.05559
RNF207	-1.18994	-2.07615	-0.303745	5.03722	-2.6936	0.00945969	0.999958	-3.07155
MMRN2	1.66326	0.469815	2.85671	4.25702	2.7982	0.00724444	0.999958	-3.08513
NIPAL4	1.62625	0.462852	2.78964	4.21626	2.80412	0.00704916	0.999958	-3.08766
GPHN	-1.27823	-2.23049	-0.325964	5.26247	-2.6927	0.00948195	0.999958	-3.08949
MCM8	-1.39062	-2.40947	-0.371778	5.11976	-2.73804	0.00841157	0.999958	-3.09868
KIFC1	-1.56743	-2.69607	-0.43879	5.00276	-2.78593	0.00740232	0.999958	-3.09901
PRSS12	1.16103	0.291224	2.03083	5.14725	2.67768	0.00986336	0.999958	-3.11611
USP29	1.53128	0.410361	2.6522	4.4994	2.74043	0.00835835	0.999958	-3.14064
AGPAT2	1.42925	0.381588	2.47692	6.17871	2.73668	0.00844189	0.999958	-3.14402
ITGAV	1.32279	0.351174	2.2944	6.3557	2.73108	0.0085683	0.999958	-3.15501
PC	-1.40391	-2.44099	-0.366838	4.6522	-2.71561	0.00892633	0.999958	-3.15572
AK1	1.26298	0.31042	2.21555	5.49236	2.65976	0.0103368	0.999958	-3.16216
XPOT	-1.27547	-2.23669	-0.314254	6.79759	-2.66187	0.0102799	0.999958	-3.16409
HMGA2	-1.22661	-2.16689	-0.286331	5.76379	-2.6169	0.0115542	0.999958	-3.16546
TSGA10	1.13009	0.270581	1.9896	5.10713	2.63755	0.0109522	0.999958	-3.16593
BCL6	1.38586	0.333599	2.43811	5.34075	2.64201	0.010826	0.999958	-3.17059
OSR1	-1.15013	-2.03347	-0.266785	5.01122	-2.61189	0.0117049	0.999958	-3.17442
PDP1	-1.17101	-2.06674	-0.275277	5.94456	-2.62253	0.0113872	0.999958	-3.19039
SGSM1	-1.31779	-2.33128	-0.304308	4.89399	-2.60836	0.011812	0.999958	-3.19406
TSPAN31	-1.19201	-2.10786	-0.276147	5.86029	-2.61088	0.0117353	0.999958	-3.20129
ACSM3	1.25586	0.294085	2.21763	4.62024	2.61942	0.0114791	0.999958	-3.20339
CPNE8	1.33299	0.307485	2.35849	5.2433	2.60751	0.0118377	0.999958	-3.21488
DPP4	1.48125	0.375302	2.5872	5.26903	2.68678	0.00963079	0.999958	-3.21718
NRP2	1.32606	0.303984	2.34813	5.3824	2.60266	0.0119868	0.999958	-3.22901
SLC3A2	-1.32151	-2.34604	-0.296986	7.19577	-2.58753	0.0124626	0.999958	-3.23689
ZNF165	-1.33647	-2.3694	-0.303539	4.78864	-2.59553	0.0122091	0.999958	-3.25429
ZNF593	-1.17941	-2.11116	-0.247672	5.18465	-2.53927	0.0140977	0.999958	-3.26836
ITGB3	-1.22083	-2.17968	-0.261979	4.6618	-2.55412	0.0135747	0.999958	-3.27094
HNF1B	1.29069	0.275472	2.30591	4.84022	2.55035	0.0137058	0.999958	-3.28208
TGFB2	-1.95078	-3.45001	-0.451552	4.731	-2.64326	0.0122796	0.999958	-3.28308
BCAP29	1.19679	0.254379	2.13921	4.72465	2.54751	0.0138055	0.999958	-3.28349
TRBC1	1.5452	0.343775	2.74663	6.17443	2.58817	0.0128371	0.999958	-3.2837
MTFR1	-1.07982	-1.93791	-0.221736	5.51501	-2.52441	0.0146389	0.999958	-3.28398
RAD9A	-0.961242	-1.72575	-0.196734	6.33229	-2.52225	0.0147189	0.999958	-3.30188
KCNN4	-1.0716	-1.92793	-0.21527	4.82944	-2.51032	0.0151694	0.999958	-3.30368
MLEC	1.2345	0.267204	2.20179	6.1857	2.56018	0.0133668	0.999958	-3.31242
EHD2	-1.08037	-1.94716	-0.213578	4.75757	-2.50032	0.0155564	0.999958	-3.31676
MRPL46	-1.16121	-2.08828	-0.234139	4.96796	-2.51267	0.0150797	0.999958	-3.31706
ARF3	1.204	0.249394	2.15861	5.9068	2.53011	0.014429	0.999958	-3.32078
PALM2AKAP2	-1.02976	-1.8558	-0.203727	5.26962	-2.50078	0.0155382	0.999958	-3.32151
MUC3A	-1.38836	-2.49848	-0.278245	5.66126	-2.51263	0.0152894	0.999958	-3.33087
KCNT1	-1.70906	-2.98354	-0.434574	4.3914	-2.69005	0.00954835	0.999958	-3.3406
SLC26A11	-1.21834	-2.18146	-0.255214	4.56051	-2.5376	0.0141574	0.999958	-3.34323
NOL6	-1.13649	-2.05112	-0.221857	5.0725	-2.49262	0.0158605	0.999958	-3.34626
DBP	-1.16872	-2.11146	-0.225988	5.49397	-2.48691	0.0160896	0.999958	-3.34919
PTPN13	1.42354	0.282585	2.56449	4.98776	2.50782	0.0155389	0.999958	-3.35063
TMEM196	-1.15278	-2.07551	-0.230047	4.82232	-2.50616	0.0153294	0.999958	-3.3515
MFSD4A	1.22587	0.239612	2.21212	4.73476	2.4934	0.0158294	0.999958	-3.35696
PPP1R1B	1.15987	0.224988	2.09474	4.9265	2.4888	0.0160132	0.999958	-3.35943
CDC25B	-1.38546	-2.50235	-0.268567	6.39185	-2.49185	0.0160868	0.999958	-3.36546
SAR1B	0.962001	0.18025	1.74375	5.50416	2.46857	0.0168454	0.999958	-3.37358
FHOD3	-1.44141	-2.56689	-0.315929	4.41955	-2.56914	0.0130643	0.999958	-3.3736
RNF144A	-1.04	-1.89046	-0.189527	5.4341	-2.45308	0.0175085	0.999958	-3.37372
PIWIL1	1.08551	0.208439	1.96259	4.48756	2.48277	0.0162574	0.999958	-3.3748
PDE4B	1.25073	0.260967	2.24049	4.74145	2.53495	0.0142529	0.999958	-3.38241
SLC7A2	1.12808	0.223279	2.03288	4.33128	2.50106	0.0155274	0.999958	-3.38448
ANKRD13B	-1.0812	-1.95657	-0.205832	5.00858	-2.47772	0.0164641	0.999958	-3.38495
MAPK8IP1	-1.06777	-1.92393	-0.211605	4.51103	-2.50183	0.0154973	0.999958	-3.38955
LARS1	-1.14455	-2.08455	-0.204545	6.18129	-2.44254	0.0179727	0.999958	-3.39229
UBXN2B	1.06175	0.194846	1.92866	4.99312	2.45691	0.0173423	0.999958	-3.39771
ARFRP1	-1.09155	-1.98162	-0.201476	6.58865	-2.46012	0.0172043	0.999958	-3.39857
TBC1D24	1.11476	0.207771	2.02174	4.44393	2.46557	0.0169718	0.999958	-3.39862
FAM13A	1.17846	0.215664	2.14125	5.03219	2.45538	0.0174084	0.999958	-3.40018
DOK4	1.06623	0.194612	1.93786	5.03771	2.45393	0.0174714	0.999958	-3.4031
MXRA8	-1.17001	-2.13498	-0.205044	5.4509	-2.43229	0.0184354	0.999958	-3.40571
TOP3A	-1.0545	-1.92289	-0.186116	5.60911	-2.43597	0.018268	0.999958	-3.4159
RYBP	-1.10467	-2.02123	-0.188107	5.54931	-2.41773	0.0191106	0.999958	-3.41808
PIP	1.22251	0.230941	2.21409	4.5769	2.47324	0.0166497	0.999958	-3.41826
CMTM7	-1.22247	-2.23223	-0.212713	5.05897	-2.42862	0.0186037	0.999958	-3.42376
SLC31A1	1.09714	0.194503	1.99979	5.86885	2.4383	0.0181631	0.999958	-3.42395
ARHGEF25	-1.12427	-2.05853	-0.190006	5.21337	-2.41401	0.0192868	0.999958	-3.42966
KCNS1	-1.32377	-2.38126	-0.26629	4.76433	-2.51118	0.0151365	0.999958	-3.43245
LOXL2	1.28979	0.245814	2.33376	4.57979	2.47837	0.0164375	0.999958	-3.43248
TBCD	-1.10129	-2.01592	-0.186663	5.06562	-2.41544	0.0192191	0.999958	-3.4336
CCL20	1.11906	0.19175	2.04638	5.33822	2.42084	0.0189646	0.999958	-3.4415
HMGXB4	-1.02951	-1.8868	-0.172216	5.12743	-2.40901	0.0195256	0.999958	-3.4446
NAPRT	-1.23922	-2.2764	-0.20204	5.52399	-2.39758	0.0201329	0.999958	-3.44492
ENPEP	1.3245	0.23411	2.41488	4.53728	2.43674	0.0182336	0.999958	-3.45011
HMGA1	-1.45542	-2.63787	-0.27298	8.37036	-2.4716	0.0168618	0.999958	-3.45244
PDE4A	1.26098	0.236429	2.28553	4.34557	2.46895	0.0168292	0.999958	-3.45252
TCTN1	1.26765	0.237329	2.29798	4.4161	2.46811	0.0168646	0.999958	-3.45571
IDNK	1.14164	0.213833	2.06945	4.48178	2.46836	0.0168539	0.999958	-3.45842
G3BP2	1.1311	0.189825	2.07237	5.67293	2.41059	0.0194501	0.999958	-3.45862
MRPL19	-0.983902	-1.81077	-0.157032	5.87973	-2.387	0.0206094	0.999958	-3.46024
TAF9B	-1.27609	-2.31624	-0.235945	4.44875	-2.46108	0.0171632	0.999958	-3.4646
RRP7A	-1.03087	-1.90133	-0.160409	5.50299	-2.3757	0.0211863	0.999958	-3.47164
YEATS2	1.10073	0.180979	2.02049	6.58433	2.40075	0.019926	0.999958	-3.47398
MGRN1	1.05646	0.173749	1.93918	5.78041	2.40089	0.0199194	0.999958	-3.48474
SLC25A23	1.19564	0.188986	2.20229	5.02567	2.38264	0.0208305	0.999958	-3.48536
SUSD2	-1.70198	-3.14001	-0.26395	4.43773	-2.40782	0.0217892	0.999958	-3.48629
DENND6B	-1.35489	-2.48648	-0.223303	4.73248	-2.40466	0.0199153	0.999958	-3.48634
CYB5R3	-1.03566	-1.91285	-0.158464	6.19623	-2.36842	0.0215658	0.999958	-3.48918
RFX3	-1.33074	-2.40506	-0.256421	4.76261	-2.48484	0.0161734	0.999958	-3.49233
TLE4	1.14167	0.187819	2.09551	5.03038	2.40103	0.0199123	0.999958	-3.49575
POU2F1	-0.982927	-1.81928	-0.146578	5.54235	-2.35761	0.0221407	0.999958	-3.49679
LPCAT1	1.43796	0.27311	2.60282	5.92458	2.47636	0.0165203	0.999958	-3.49745
RANGRF	1.29971	0.237197	2.36223	4.41865	2.45386	0.0174744	0.999958	-3.49998
STK17B	-1.13457	-2.09761	-0.171536	6.38995	-2.36335	0.0218339	0.999958	-3.50173
COL4A3	1.30949	0.216824	2.40216	3.99499	2.4041	0.0197629	0.999958	-3.50582
ATP13A2	-1.08697	-2.00232	-0.171617	5.07025	-2.38214	0.020856	0.999958	-3.50609
PAG1	1.16036	0.187012	2.13372	6.15269	2.39145	0.0203858	0.999958	-3.50762
PLK1	-1.09715	-2.03601	-0.158291	6.1287	-2.34425	0.0228697	0.999958	-3.50814
TMEM17	-1.44448	-2.59704	-0.291927	4.38123	-2.51413	0.0150241	0.999958	-3.50824
C16orf89	1.65068	0.260366	3.04099	4.94209	2.40669	0.0212743	0.999958	-3.51054
MECOM	1.24951	0.188086	2.31093	5.25436	2.36153	0.0219323	0.999958	-3.51443
CMTM3	-1.1026	-2.05036	-0.154844	5.46847	-2.33378	0.023456	0.999958	-3.52045
CYP26C1	-1.28524	-2.33465	-0.235842	4.29578	-2.45687	0.0173442	0.999958	-3.5219
MYZAP	-1.38854	-2.50462	-0.272465	4.19446	-2.49576	0.0157359	0.999958	-3.52459
LPAR1	-1.09701	-2.03858	-0.155433	5.65292	-2.33718	0.0232638	0.999958	-3.52501
IPO4	1.05528	0.155075	1.95549	4.8191	2.3516	0.0224656	0.999958	-3.52645
HS2ST1	-1.10967	-2.05744	-0.161899	5.13444	-2.3487	0.0226241	0.999958	-3.53037
FBXL4	1.00402	0.143609	1.86442	5.19335	2.34085	0.0230582	0.999958	-3.53393
FAM20A	1.13229	0.163585	2.101	4.7259	2.34479	0.0228397	0.999958	-3.5352
SENP8	-1.33323	-2.43354	-0.232925	4.5181	-2.43069	0.0185085	0.999958	-3.53522
DGKI	1.01246	0.146321	1.87861	4.8727	2.34492	0.0228325	0.999958	-3.53652
GPATCH4	-1.14835	-2.13835	-0.158359	5.20984	-2.32691	0.0238475	0.999958	-3.53692
RPF2	-0.99655	-1.86071	-0.132389	5.66641	-2.31335	0.0246383	0.999958	-3.54461
OR51H1	1.13537	0.169491	2.10125	4.56546	2.35805	0.022117	0.999958	-3.54551
GTF2IRD1	-1.03752	-1.9372	-0.13785	5.14658	-2.3134	0.0246356	0.999958	-3.54625
CEP135	-1.10299	-2.03892	-0.167058	4.7991	-2.36409	0.0217941	0.999958	-3.54808
DHX34	-1.0335	-1.92916	-0.13784	5.16999	-2.31475	0.0245555	0.999958	-3.54829
CDK4	-1.44858	-2.6709	-0.226247	7.18592	-2.38298	0.0211922	0.999958	-3.54864
HLF	1.08873	0.154913	2.02255	5.47572	2.33882	0.0231721	0.999958	-3.5503
RASD1	-1.07528	-2.00306	-0.147504	4.83933	-2.32496	0.0239598	0.999958	-3.55115
C15orf39	-0.973627	-1.82023	-0.12702	5.56465	-2.307	0.0250165	0.999958	-3.55219
CARMIL1	1.0691	0.153846	1.98435	4.77654	2.34323	0.0229262	0.999958	-3.55223
PYCARD	1.2278	0.169134	2.28647	5.85028	2.32664	0.0238721	0.999958	-3.5526
ANKRD30A	-1.31984	-2.44183	-0.197845	4.54432	-2.36047	0.0220361	0.999958	-3.55261
SMS	-1.08606	-2.02368	-0.148449	6.35906	-2.32364	0.0240363	0.999958	-3.55339
ARID4A	1.11164	0.154229	2.06905	4.82463	2.32918	0.0237174	0.999958	-3.55368
KIF4A	-1.03385	-1.93236	-0.135342	5.13576	-2.3082	0.0249451	0.999958	-3.55949
KCNMB4	-1.10149	-2.05351	-0.149461	4.72978	-2.32096	0.0241917	0.999958	-3.55973
ZNF549	-1.08621	-2.02669	-0.145731	5.24398	-2.31687	0.0244308	0.999958	-3.56038
ZFAND1	1.11814	0.152141	2.08413	4.89688	2.32197	0.0241329	0.999958	-3.56048
XRCC3	-1.14992	-2.14993	-0.149919	5.41563	-2.30677	0.0250305	0.999958	-3.56443
SLC22A31	1.02325	0.138335	1.90816	5.04374	2.31963	0.0242695	0.999958	-3.56665
ULK1	0.966751	0.126775	1.80673	5.34219	2.3088	0.0249093	0.999958	-3.56672
RPL12	1.36302	0.252674	2.47337	8.92671	2.46253	0.0171011	0.999958	-3.56781
CCDC134	-1.02635	-1.91909	-0.133606	5.2864	-2.30625	0.0250617	0.999958	-3.56877
STARD3NL	1.1089	0.148739	2.06906	4.47765	2.31679	0.0244358	0.999958	-3.56946
ELP3	0.950806	0.123425	1.77819	5.35607	2.30528	0.02512	0.999958	-3.57053
BEST4	1.22514	0.181093	2.26919	4.54718	2.35398	0.0223363	0.999958	-3.57496
DECR2	1.14091	0.16255	2.11927	4.67517	2.33933	0.0231436	0.999958	-3.57517
ARHGEF38	1.15022	0.152463	2.14798	4.79204	2.31257	0.024685	0.999958	-3.57618
MCHR1	-1.51834	-2.75369	-0.28299	4.23557	-2.46557	0.016972	0.999958	-3.57951
SPAG17	-1.18932	-2.21253	-0.16612	4.4283	-2.33172	0.0235728	0.999958	-3.57958
MMD	-0.97991	-1.84185	-0.117972	5.65448	-2.28059	0.026646	0.999958	-3.58381
RPL36AL	1.10754	0.146758	2.06833	6.25674	2.31245	0.0246919	0.999958	-3.58524
NABP1	-1.20063	-2.25033	-0.150932	6.51608	-2.29447	0.0257785	0.999958	-3.58681
SLC52A3	-1.05617	-1.95872	-0.153623	4.70139	-2.34748	0.0226913	0.999958	-3.58785
HMGB3	-1.21334	-2.26631	-0.160361	6.22387	-2.31154	0.024746	0.999958	-3.58796
RNF10	1.0268	0.12809	1.9255	5.4023	2.29194	0.0259344	0.999958	-3.58825
ABLIM1	-1.24954	-2.34958	-0.149494	5.45405	-2.28315	0.0268338	0.999958	-3.59032
ENKUR	-1.06837	-1.99075	-0.146002	4.7451	-2.32356	0.0240407	0.999958	-3.59438
CD300LG	1.00373	0.129255	1.87821	4.42238	2.30254	0.0252857	0.999958	-3.59449
SP140	-1.03681	-1.9358	-0.137818	4.93192	-2.31356	0.0246259	0.999958	-3.59604
PHLDB2	-1.18088	-2.2215	-0.140254	5.0652	-2.27651	0.0269145	0.999958	-3.59968
OSGIN2	1.00717	0.122043	1.8923	5.51729	2.28262	0.0265174	0.999958	-3.60267
SSX2	-1.08736	-2.03684	-0.137884	4.9136	-2.29735	0.0256016	0.999958	-3.60387
CEP128	-1.05203	-1.98324	-0.120823	5.55935	-2.26631	0.0275658	0.999958	-3.60451
CXCL2	1.30539	0.16535	2.44543	4.86664	2.30037	0.0256738	0.999958	-3.60492
RGS9BP	1.23479	0.176131	2.29345	4.19187	2.33978	0.0231183	0.999958	-3.60512
PPP2CB	1.44376	0.181638	2.70587	5.7583	2.30847	0.0259623	0.999958	-3.60617
SMIM4	-0.878571	-1.6572	-0.0999459	5.26023	-2.26353	0.0277482	0.999958	-3.60637
ZBED4	-0.924885	-1.74119	-0.108582	4.84977	-2.27287	0.0271401	0.999958	-3.60998
DIS3	1.08573	0.13107	2.04039	5.03334	2.28145	0.0265917	0.999958	-3.61057
FEZ2	0.953498	0.112566	1.79443	4.86199	2.27455	0.0270315	0.999958	-3.61101
GLA	-1.14815	-2.15382	-0.142477	4.79696	-2.29023	0.0260406	0.999958	-3.62025
MRC2	1.05112	0.130145	1.9721	4.70341	2.28951	0.0260857	0.999958	-3.62175
PLCH2	1.26325	0.173681	2.35281	4.4614	2.3258	0.0239115	0.999958	-3.62186
FAM167B	-1.38822	-2.54748	-0.228955	4.22738	-2.40222	0.0198542	0.999958	-3.62234
HSF5	1.11779	0.149689	2.08589	4.34418	2.31621	0.02447	0.999958	-3.62259
OTOF	0.914446	0.104302	1.72459	5.02257	2.2643	0.0276977	0.999958	-3.62305
DOCK7	-0.934322	-1.7686	-0.100044	5.38334	-2.24659	0.0288824	0.999958	-3.62391
KIF7	-0.90693	-1.71264	-0.101222	5.16451	-2.25805	0.0281105	0.999958	-3.62515
ST3GAL6	1.22672	0.150721	2.30273	4.54287	2.28703	0.0262407	0.999958	-3.62742
PRSS23	-1.13907	-2.15027	-0.127866	5.69359	-2.25969	0.0280015	0.999958	-3.62768
ARX	-0.989702	-1.86834	-0.111069	4.55291	-2.25962	0.0280066	0.999958	-3.62799
PITPNM1	-0.949456	-1.79764	-0.101273	5.11765	-2.24555	0.0289531	0.999958	-3.62998
ADGRG1	-1.14215	-2.15781	-0.126483	6.34182	-2.25585	0.0282576	0.999958	-3.63198
OR2A4	-1.08174	-2.05036	-0.113109	5.35808	-2.24028	0.0293151	0.999958	-3.63264
DPY19L1	0.929278	0.111317	1.74724	5.80146	2.27903	0.0267451	0.999958	-3.63488
SERP1	1.06122	0.128101	1.99434	6.92808	2.28142	0.0265933	0.999958	-3.63782
MORN2	-0.942245	-1.7878	-0.0966869	5.00886	-2.23541	0.0296527	0.999958	-3.64051
DIPK1B	1.23348	0.135244	2.33172	4.78191	2.25509	0.0284714	0.999958	-3.64225
SPIN4	-1.1376	-2.13167	-0.143524	4.34357	-2.29566	0.0257051	0.999958	-3.64585
DUSP16	1.08494	0.115087	2.05479	5.03418	2.24408	0.029054	0.999958	-3.64617
KLK5	-1.15628	-2.1569	-0.155664	4.42637	-2.31811	0.0243585	0.999958	-3.64619
C1orf35	-1.23611	-2.3076	-0.164616	4.38136	-2.31422	0.0245869	0.999958	-3.64834
RPA2	-0.913989	-1.73743	-0.0905472	5.29547	-2.22662	0.0302719	0.999958	-3.64912
MBTPS2	-1.0688	-2.01168	-0.125923	4.5591	-2.27394	0.0270711	0.999958	-3.65152
EMC1	-0.90963	-1.73111	-0.0881498	5.31587	-2.22129	0.0306524	0.999958	-3.65317
PHKA2	-1.09996	-2.08119	-0.11873	4.5319	-2.24876	0.0287346	0.999958	-3.65826
UCKL1	-0.969796	-1.84764	-0.0919559	5.52295	-2.21617	0.0310223	0.999958	-3.6607
CYSTM1	1.18098	0.131547	2.2304	5.51834	2.25749	0.028148	0.999958	-3.66082
CYP2S1	-1.85104	-3.50101	-0.201071	5.91077	-2.29045	0.0291425	0.999958	-3.66282
IL3	1.11922	0.137365	2.10108	4.51528	2.28668	0.0262623	0.999958	-3.66381
OGDH	-0.952922	-1.80763	-0.0982106	4.96836	-2.23653	0.0295747	0.999958	-3.66613
ZHX2	0.986279	0.0963859	1.87617	5.48906	2.22331	0.0305078	0.999958	-3.66654
ZNF839	-0.924512	-1.75868	-0.0903408	4.80933	-2.22328	0.0305095	0.999958	-3.66817
DERL1	1.01114	0.100452	1.92183	5.81231	2.2273	0.0302232	0.999958	-3.66908
PHF2	0.926357	0.0890789	1.76364	5.46794	2.21945	0.0307845	0.999958	-3.66915
EME2	-0.954359	-1.82023	-0.0884841	5.88261	-2.21103	0.0313973	0.999958	-3.67018
CEP20	-1.26403	-2.38812	-0.139943	4.94929	-2.25597	0.0282653	0.999958	-3.67374
DOC2A	0.888135	0.0844852	1.69178	4.68693	2.21692	0.0309678	0.999958	-3.67398
NCOA2	1.05609	0.105301	2.00687	5.67972	2.2282	0.0301595	0.999958	-3.67399
FBP1	1.49072	0.149739	2.8317	4.72108	2.25032	0.0302876	0.999958	-3.67422
BMPR1A	0.848026	0.0799607	1.61609	5.48284	2.21487	0.0311165	0.999958	-3.67594
PCOLCE2	1.13544	0.112737	2.15815	4.52804	2.22716	0.0302331	0.999958	-3.67728
NODAL	1.01717	0.110445	1.9239	4.35166	2.25038	0.0286252	0.999958	-3.67964
UNC13D	-0.99094	-1.89349	-0.088386	5.11772	-2.20248	0.0320301	0.999958	-3.68019
CFAP157	-1.12419	-2.14933	-0.0990465	4.98255	-2.19985	0.032227	0.999958	-3.68112
ARHGAP29	-1.1565	-2.20755	-0.105437	5.41075	-2.20767	0.0316792	0.999958	-3.6823
TMX1	1.14879	0.11996	2.17761	4.6593	2.23993	0.0293392	0.999958	-3.68262
CTDSP2	-1.15441	-2.17511	-0.133707	7.05141	-2.26881	0.0274027	0.999958	-3.68327
CLEC14A	-1.21505	-2.27306	-0.157038	4.23616	-2.30378	0.0252105	0.999958	-3.68364
TLR2	-0.986396	-1.87953	-0.0932601	6.38013	-2.2155	0.0310709	0.999958	-3.68675
ZDHHC21	1.28805	0.121309	2.45479	5.5028	2.2212	0.0312171	0.999958	-3.68724
FASN	-1.15016	-2.19337	-0.106945	6.43342	-2.21168	0.0313495	0.999958	-3.68897
NPHS1	1.0293	0.0984857	1.96012	4.57598	2.21828	0.0308693	0.999958	-3.69356
CABLES2	-1.29725	-2.45613	-0.138378	4.4003	-2.24689	0.0289698	0.999958	-3.69419
NLRP3	1.2964	0.15654	2.43625	4.20346	2.28153	0.0265868	0.999958	-3.6951
WWP1	0.932262	0.0798816	1.78464	5.619	2.19403	0.0326665	0.999958	-3.69846
GPR21	0.953278	0.0854435	1.82111	4.84143	2.20354	0.0319512	0.999958	-3.70059
ZNF500	1.01272	0.08895	1.93649	5.10324	2.19919	0.0322763	0.999958	-3.7017
COL8A1	1.13067	0.100218	2.16112	5.19467	2.20113	0.0321309	0.999958	-3.70193
MSRB1	1.24756	0.1073	2.38782	5.51669	2.19993	0.0326671	0.999958	-3.70333
DST	-1.2224	-2.33992	-0.104884	6.70361	-2.19789	0.0326868	0.999958	-3.70445
CARNMT1	0.97379	0.0815154	1.86606	5.34836	2.1893	0.0330278	0.999958	-3.70518
TMEM125	1.06296	0.0880757	2.03784	4.40326	2.18727	0.0331838	0.999958	-3.70857
CREBZF	-0.936191	-1.79549	-0.0768904	6.42765	-2.18553	0.0333177	0.999958	-3.7097
FAM181B	-0.925498	-1.7732	-0.0777952	5.14413	-2.19013	0.032964	0.999958	-3.71149
UBE3A	0.970437	0.0799921	1.86088	4.9738	2.18624	0.0332629	0.999958	-3.71244
MRPS28	1.00453	0.0807836	1.92827	5.3616	2.18146	0.0336334	0.999958	-3.71406
POLR2C	0.938595	0.0748397	1.80235	5.25409	2.17984	0.0337599	0.999958	-3.71486
SFTPB	1.88535	0.287005	3.4837	5.81423	2.38192	0.0219279	0.999958	-3.71542
OPN1MW	-1.06741	-2.03078	-0.104032	4.41672	-2.22266	0.0305545	0.999958	-3.71699
PLOD2	1.36809	0.113117	2.62305	5.01552	2.20026	0.0333656	0.999958	-3.7191
CTSE	1.86086	0.16116	3.56055	4.49036	2.23753	0.0329652	0.999958	-3.72028
ITIH4	-1.12117	-2.14021	-0.102122	4.54461	-2.20706	0.0316895	0.999958	-3.72404
MAP1LC3A	-1.1549	-2.19839	-0.111398	4.40876	-2.22018	0.0307319	0.999958	-3.72434
MMP28	1.52054	0.123569	2.91751	4.85065	2.20744	0.0337386	0.999958	-3.7246
PDIA5	1.10541	0.0863044	2.12451	4.78406	2.17592	0.0340683	0.999958	-3.72502
ICAM4	1.21093	0.119977	2.30189	4.06066	2.22664	0.0302701	0.999958	-3.72515
TMOD2	1.0836	0.109404	2.05781	4.3307	2.23131	0.0299401	0.999958	-3.72705
PURA	1.15427	0.0913239	2.21722	5.83763	2.17838	0.0338745	0.999958	-3.72924
UCK2	-1.17905	-2.26766	-0.090454	5.48217	-2.17399	0.0343349	0.999958	-3.73357
SHC2	1.15362	0.102141	2.20511	4.11637	2.2009	0.0321484	0.999958	-3.73841
RPL22L1	1.24829	0.0943904	2.40218	6.40432	2.17453	0.0345735	0.999958	-3.74142
GTF2H3	1.07215	0.0892568	2.05504	4.77921	2.1882	0.0331119	0.999958	-3.74221
SMYD1	-1.10641	-2.11081	-0.102004	4.47609	-2.20976	0.0314907	0.999958	-3.74232
BHLHE40	1.30109	0.107505	2.49468	6.39911	2.19135	0.0332786	0.999958	-3.74285
ANXA3	-1.05465	-2.0346	-0.0747034	5.77809	-2.15895	0.0354286	0.999958	-3.74356
TMSB4Y	1.34402	0.127233	2.5608	4.4006	2.21817	0.0310789	0.999958	-3.74659
PUM3	1.06241	0.0734213	2.05139	5.33513	2.15496	0.0357561	0.999958	-3.74831
SPATA46	-0.845121	-1.63831	-0.0519282	5.58517	-2.13736	0.0372293	0.999958	-3.74972
CYP39A1	-1.53938	-2.86598	-0.212773	4.12045	-2.32778	0.0237979	0.999958	-3.75024
PRKACG	-1.07504	-2.06889	-0.08119	4.69581	-2.16991	0.0345447	0.999958	-3.75073
C11orf54	1.03681	0.0696695	2.00394	4.48418	2.15054	0.0361211	0.999958	-3.75094
TRIM14	0.881623	0.0573232	1.70592	5.6252	2.14553	0.0365385	0.999958	-3.75328
DIPK2B	1.2363	0.114473	2.35813	3.95251	2.21073	0.0314192	0.999958	-3.75525
RIMS3	1.13828	0.0834619	2.1931	4.47395	2.16476	0.034958	0.999958	-3.75531
FSTL1	-1.04924	-2.03561	-0.0628769	5.64906	-2.13391	0.0375246	0.999958	-3.75727
KBTBD7	1.09682	0.0838109	2.10984	4.67015	2.172	0.0343783	0.999958	-3.75933
MATN2	1.01794	0.0700752	1.9658	4.65573	2.15434	0.0358072	0.999958	-3.76064
TTF1	0.849967	0.0515615	1.64837	5.49716	2.13558	0.0373812	0.999958	-3.76266
CNR2	-1.19649	-2.27477	-0.118202	4.45026	-2.22593	0.0303205	0.999958	-3.76366
ZNF234	-1.09344	-2.10092	-0.0859687	4.58624	-2.17721	0.0339666	0.999958	-3.76504
RND3	-1.05272	-2.04566	-0.0597734	6.09604	-2.12679	0.0381396	0.999958	-3.76532
KHNYN	0.85963	0.0511017	1.66816	5.39839	2.13282	0.0376181	0.999958	-3.76606
ESYT3	0.961077	0.0543753	1.86778	4.78954	2.12633	0.0381794	0.999958	-3.77478
RPS29	1.28719	0.151565	2.42282	9.66833	2.27376	0.0270824	0.999958	-3.77555
PRIM2	-0.940631	-1.82877	-0.0524964	5.34219	-2.1246	0.0383303	0.999958	-3.77699
CUEDC1	-1.18457	-2.29889	-0.07025	5.7041	-2.13523	0.0376695	0.999958	-3.77701
PCBD1	1.09559	0.0677775	2.12341	5.46722	2.13832	0.0371481	0.999958	-3.77709
TM9SF4	1.02521	0.0575223	1.9929	5.41357	2.12528	0.0382717	0.999958	-3.77742
ZNRD2	-0.919993	-1.79179	-0.0481982	5.84475	-2.11694	0.0390057	0.999958	-3.77866
NUP42	-0.883003	-1.72177	-0.0442319	5.59937	-2.11182	0.0394624	0.999958	-3.77886
IFI44L	1.44541	0.0832752	2.80754	5.16152	2.14999	0.038154	0.999958	-3.78049
ASPHD1	0.959049	0.0627919	1.85531	4.57826	2.14657	0.0364514	0.999958	-3.78121
TFPI2	1.44462	0.0808201	2.80842	4.6074	2.14679	0.0384816	0.999958	-3.78194
ORAI3	0.92592	0.0491581	1.80268	5.6411	2.1185	0.0388667	0.999958	-3.78356
RNF223	-0.842615	-1.63689	-0.0483371	4.80893	-2.12811	0.0380248	0.999958	-3.78425
TPST2	-0.970393	-1.8914	-0.0493853	5.3618	-2.1136	0.0393032	0.999958	-3.7843
TARP	0.993505	0.0530716	1.93394	5.31869	2.11924	0.0388019	0.999958	-3.78511
EMB	1.06072	0.0644999	2.05694	5.99178	2.13591	0.037353	0.999958	-3.78547
DEXI	0.896703	0.0477708	1.74563	5.65483	2.11891	0.0388306	0.999958	-3.78779
PTPN14	-1.03972	-2.02762	-0.0518286	5.08832	-2.11127	0.0395111	0.999958	-3.78859
ANGPT4	-1.18268	-2.26852	-0.0968347	4.606	-2.18493	0.0333643	0.999958	-3.78867
PAIP2	1.00271	0.0510937	1.95433	5.49244	2.11374	0.0392906	0.999958	-3.78931
RAP2A	0.885469	0.044253	1.72669	5.64716	2.11156	0.0394854	0.999958	-3.79212
ERP27	1.06999	0.0591799	2.08081	5.25409	2.12348	0.0384289	0.999958	-3.79324
PLAU	-1.20629	-2.34648	-0.0660969	6.37119	-2.12579	0.0385585	0.999958	-3.7934
NOP2	-0.925793	-1.8105	-0.0410901	5.50765	-2.0992	0.0406078	0.999958	-3.79447
MLYCD	1.01686	0.0559519	1.97776	5.04913	2.12284	0.0384849	0.999958	-3.79499
CDIP1	0.904062	0.0431908	1.76493	5.23481	2.10668	0.0399258	0.999958	-3.79562
RAB43	0.887059	0.0436236	1.73049	5.58915	2.10979	0.0396449	0.999958	-3.79693
DIAPH1	1.07147	0.0526031	2.09034	5.10117	2.1096	0.0396616	0.999958	-3.79775
ADSS2	-0.971508	-1.89327	-0.0497492	6.76952	-2.1143	0.0392403	0.999958	-3.79818
USP15	-1.16882	-2.28146	-0.0561783	6.49615	-2.11043	0.0398902	0.999958	-3.80027
LCN10	1.16378	0.089593	2.23797	4.08919	2.17334	0.0342715	0.999958	-3.80067
ZXDB	-0.923796	-1.80718	-0.0404083	4.9167	-2.09779	0.0407376	0.999958	-3.80232
MFSD14B	0.994118	0.0502531	1.93798	6.02165	2.11284	0.0393712	0.999958	-3.80345
ANKRD46	0.903361	0.0401001	1.76662	5.72466	2.09922	0.0406066	0.999958	-3.80528
CD248	-1.27047	-2.41922	-0.12171	4.4606	-2.21857	0.0308484	0.999958	-3.80547
KIF5C	0.972491	0.0553069	1.88968	4.6345	2.127	0.0381217	0.999958	-3.80569
KLHL38	1.1577	0.0787252	2.23668	4.13453	2.1524	0.0359672	0.999958	-3.80584
GSTM3	1.36376	0.106024	2.62149	4.13768	2.17747	0.0341549	0.999958	-3.80914
TTC32	-1.03348	-2.00885	-0.0581117	4.49687	-2.12555	0.0382478	0.999958	-3.81037
TUBB1	1.18869	0.0771485	2.30024	4.06542	2.14526	0.0365613	0.999958	-3.81195
MBIP	1.14404	0.0661209	2.22197	5.53194	2.12908	0.0379405	0.999958	-3.81295
SERPINA10	1.10817	0.0715523	2.14479	4.15362	2.1445	0.0366256	0.999958	-3.81297
NKD1	1.02276	0.053788	1.99173	4.35041	2.11739	0.0389658	0.999958	-3.81413
ADCY10	1.04333	0.0486209	2.03804	4.75342	2.10408	0.0401611	0.999958	-3.81459
MMP14	1.11838	0.0550648	2.18169	6.9152	2.10992	0.0396332	0.999958	-3.81665
ATP13A4	1.53737	0.0696196	3.00512	5.15449	2.12833	0.0406096	0.999958	-3.81692
CHURC1	0.908589	0.037091	1.78009	5.79352	2.09141	0.0413299	0.999958	-3.81709
OS9	-1.04448	-2.03793	-0.051044	6.56856	-2.1091	0.0397064	0.999958	-3.81715
SMC2	1.07779	0.0595472	2.09603	4.90885	2.12334	0.0384405	0.999958	-3.82057
EFL1	-1.06763	-2.07161	-0.0636465	4.59863	-2.1332	0.0375852	0.999958	-3.82184
DOLPP1	0.93671	0.0384289	1.83499	5.19132	2.09185	0.0412886	0.999958	-3.82254
RAB9B	-1.01967	-1.9866	-0.0527388	4.28663	-2.11544	0.0391383	0.999958	-3.82265
RANGAP1	-1.11526	-2.19345	-0.0370742	5.9757	-2.07767	0.0428995	0.999958	-3.82389
AGGF1	0.988233	0.0381543	1.93831	5.16473	2.08659	0.0417816	0.999958	-3.82398
UBE2S	-1.05191	-2.06883	-0.0349853	6.69796	-2.07504	0.0428822	0.999958	-3.82403
TCFL5	-1.19872	-2.30183	-0.095604	4.46267	-2.17989	0.0337564	0.999958	-3.82475
RAD1	0.996096	0.0367051	1.95549	4.92993	2.08278	0.0421422	0.999958	-3.82491
TPD52	1.11335	0.0525635	2.17414	7.00128	2.10543	0.0400385	0.999958	-3.82595
NPAS3	-1.30788	-2.52792	-0.0878366	4.39349	-2.15136	0.0361367	0.999958	-3.82805
GRWD1	-1.00089	-1.97034	-0.0314364	5.3821	-2.07108	0.0432658	0.999958	-3.829
S1PR1	1.11246	0.0678459	2.15708	4.14259	2.13632	0.0373182	0.999958	-3.82911
OR52E8	1.23158	0.0753985	2.38777	4.02213	2.13685	0.0372728	0.999958	-3.82956
MYO18A	-0.891624	-1.75724	-0.0260056	5.62319	-2.0663	0.0437326	0.999958	-3.82967
ZNF629	1.20831	0.0720632	2.34456	4.44269	2.13326	0.0375804	0.999958	-3.83162
FAAH2	-0.97561	-1.9188	-0.032425	4.64056	-2.07499	0.042887	0.999958	-3.8331
KIAA1217	1.04556	0.035015	2.05611	5.13514	2.07554	0.0428346	0.999958	-3.83367
OASL	1.13533	0.0609879	2.20967	4.58899	2.11991	0.0387427	0.999958	-3.83444
PCP4L1	1.27531	0.0411027	2.50951	4.70597	2.0852	0.0431578	0.999958	-3.8355
PABPN1L	1.19523	0.0639965	2.32646	4.7249	2.11952	0.0387773	0.999958	-3.83585
P2RY6	-0.946221	-1.86748	-0.0249583	5.77857	-2.06038	0.0443166	0.999958	-3.83689
GALNT12	1.16598	0.0389934	2.29296	4.35012	2.07855	0.0428606	0.999958	-3.84033
GSG1L2	0.94399	0.04294	1.84504	4.61771	2.10163	0.0403852	0.999958	-3.84044
ENPP3	-0.967212	-1.90961	-0.0248109	4.80478	-2.05884	0.0444689	0.999958	-3.84127
CEPT1	0.894348	0.0264442	1.76225	5.03838	2.06715	0.0436489	0.999958	-3.84217
PKIG	1.43487	0.0471129	2.82263	4.83597	2.09588	0.0430809	0.999958	-3.84225
CERK	-0.99889	-1.97389	-0.0238922	5.79153	-2.05519	0.0448339	0.999958	-3.84252
UNC45A	-0.877562	-1.73463	-0.020497	5.7808	-2.05401	0.0449525	0.999958	-3.84317
C8orf76	1.02938	0.0446889	2.01407	4.2281	2.09707	0.040804	0.999958	-3.84328
NDNF	1.15177	0.0464117	2.25713	5.02591	2.09026	0.0414371	0.999958	-3.84348
CCDC185	0.976441	0.0360731	1.91681	4.48674	2.08298	0.0421228	0.999958	-3.84411
AJM1	1.05453	0.0397036	2.06937	4.78565	2.08451	0.0419778	0.999958	-3.84419
CUZD1	-1.21092	-2.32136	-0.100485	4.36587	-2.18756	0.0331612	0.999958	-3.84634
COPG1	1.0187	0.0304584	2.00695	5.72165	2.06786	0.0435799	0.999958	-3.8464
STIP1	-1.0323	-2.03522	-0.0293876	6.5773	-2.06481	0.0438786	0.999958	-3.84994
F2R	1.21512	0.0678704	2.36236	4.20837	2.12471	0.0383213	0.999958	-3.85125
REC8	1.02781	0.0256327	2.02999	5.31433	2.05734	0.0446188	0.999958	-3.85155
SOX8	-1.03981	-2.04887	-0.0307554	4.74743	-2.06717	0.0436469	0.999958	-3.85166
SIX5	0.885013	0.023706	1.74632	4.78464	2.06124	0.0442307	0.999958	-3.85257
EPHA2	-1.20295	-2.38374	-0.0221602	5.23412	-2.05459	0.0460327	0.999958	-3.85326
SP2	-0.938009	-1.85777	-0.0182529	5.47196	-2.04584	0.045779	0.999958	-3.85337
HNF4A	-0.9481	-1.87553	-0.0206665	4.92813	-2.05073	0.0452823	0.999958	-3.85398
TEPP	-0.833617	-1.651	-0.0162317	5.42649	-2.04587	0.0457764	0.999958	-3.8548
EHD1	-0.878734	-1.7401	-0.0173676	5.93187	-2.04648	0.045714	0.999958	-3.85631
RHOBTB3	-1.13449	-2.24943	-0.0195439	5.28983	-2.04698	0.0462715	0.999958	-3.8566
NPAS2	-1.04879	-2.07749	-0.0200776	5.3236	-2.04518	0.0458462	0.999958	-3.85783
ZNF655	1.19077	0.0265388	2.35501	5.32384	2.05853	0.0452031	0.999958	-3.85883
CHAC2	-0.939248	-1.84371	-0.0347863	5.06327	-2.08318	0.0421038	0.999958	-3.86216
CAMK2N1	-1.01851	-2.01954	-0.0174786	6.11066	-2.04106	0.0462693	0.999958	-3.86287
ADM2	-0.956971	-1.89546	-0.0184795	4.83219	-2.04553	0.0458106	0.999958	-3.86301
IFI44	1.14323	0.0221065	2.26436	5.25591	2.04914	0.0458162	0.999958	-3.86524
POLR1G	-1.0191	-2.0072	-0.0309876	4.70145	-2.06894	0.0434741	0.999958	-3.86544
MCM4	-1.33118	-2.64278	-0.0195902	6.03162	-2.05549	0.04684	0.999958	-3.86555
ASTN2	1.02207	0.0217832	2.02235	4.46434	2.04972	0.0453851	0.999958	-3.86795
GLS	1.00908	0.0308814	1.98727	6.06071	2.06936	0.0434332	0.999958	-3.8684
NFIX	0.982109	0.017643	1.94658	5.62476	2.04273	0.0460976	0.999958	-3.86847
OR1F1	-1.41834	-2.73272	-0.103964	4.42206	-2.1651	0.0349665	0.999958	-3.86847
SCUBE1	-0.906336	-1.78591	-0.0267657	4.8805	-2.06708	0.0436565	0.999958	-3.86887
ZC2HC1B	1.08512	0.0418533	2.12839	4.19144	2.08651	0.0417895	0.999958	-3.87061
ASGR2	-0.901107	-1.77956	-0.0226516	4.85481	-2.05776	0.0445771	0.999958	-3.87125
PNRC1	1.11123	0.0304458	2.19202	7.088	2.06254	0.0441024	0.999958	-3.87252
ZNF486	1.05042	0.0207856	2.08005	4.22387	2.04653	0.045709	0.999958	-3.87298
LPCAT4	-0.877262	-1.74377	-0.0107513	6.52101	-2.03092	0.0473233	0.999958	-3.87373
ATF7	0.827335	0.0109623	1.64371	5.64051	2.03297	0.0471088	0.999958	-3.87661
EPS15L1	-0.797851	-1.58817	-0.00753691	6.03647	-2.02516	0.0479314	0.999958	-3.87671
NCSTN	0.957417	0.0124049	1.90243	5.14159	2.03236	0.0471721	0.999958	-3.87706
IRF2BPL	1.00888	0.0132262	2.00454	4.8457	2.03268	0.0471391	0.999958	-3.87748
TRAM2	-0.830385	-1.65432	-0.00645177	5.90383	-2.02174	0.048296	0.999958	-3.87876
AURKA	-0.833765	-1.66105	-0.00648263	6.00407	-2.02175	0.0482948	0.999958	-3.88007
CRCP	-0.757977	-1.50846	-0.00749821	5.86097	-2.02607	0.0478347	0.999958	-3.88164
KIAA0232	1.18565	0.0445764	2.32671	4.20846	2.0844	0.0419888	0.999958	-3.88284
ATXN3	0.877995	0.00850649	1.74748	5.35438	2.02566	0.0478789	0.999958	-3.88299
MTRNR2L8	0.876792	0.0107946	1.74279	4.81387	2.03104	0.0473113	0.999958	-3.88387
BORA	-1.00132	-1.97871	-0.0239306	4.74913	-2.05515	0.044838	0.999958	-3.88423
EPHX2	1.01922	0.0138132	2.02463	4.70217	2.03359	0.0470436	0.999958	-3.88429
KNDC1	0.956544	0.0125585	1.90053	4.54141	2.03272	0.0471349	0.999958	-3.88617
RIMS2	1.0807	0.0303677	2.13104	4.45302	2.06403	0.0439555	0.999958	-3.88761
C1QTNF9B	-0.916977	-1.82889	-0.00506719	5.11507	-2.01718	0.0487855	0.999958	-3.88805
VCX3A	-1.0387	-2.05952	-0.0178908	4.73652	-2.04119	0.0462558	0.999958	-3.88854
YTHDF3	0.924983	0.00973984	1.84023	5.83299	2.02738	0.0476965	0.999958	-3.88946
GTPBP6	-0.827528	-1.65253	-0.00252228	5.90532	-2.01216	0.0493286	0.999958	-3.89049
CYP27A1	0.971634	0.00882893	1.93444	4.39454	2.02443	0.0480096	0.999958	-3.89133
LAMB2	-0.892658	-1.78367	-0.00164457	5.0858	-2.00973	0.0495937	0.999958	-3.89159
KIF1C	1.19514	0.0492803	2.341	4.15529	2.0923	0.0412462	0.999958	-3.89184
TMEM201	-0.994169	-1.97467	-0.0136682	4.66292	-2.034	0.0470015	0.999958	-3.89237
GAPVD1	0.93275	0.00433652	1.86116	5.63003	2.0154	0.0489774	0.999958	-3.89493
STEAP1	-0.995916	-1.98708	-0.00475702	5.85403	-2.01566	0.0489495	0.999958	-3.89554
ABCC8	-1.1125	-2.18984	-0.0351609	4.21739	-2.0715	0.043225	0.999958	-3.89554
IQGAP3	-1.00486	-2.00396	-0.00575501	5.29275	-2.01759	0.0487415	0.999958	-3.89639
SCHIP1	-1.0613	-2.11501	-0.00758387	4.98703	-2.02047	0.0484319	0.999958	-3.89676
MRGBP	-0.88196	-1.76384	-8.01609e-05	5.16323	-2.00621	0.0499799	0.999958	-3.89682
NEDD4	-0.964004	-1.91458	-0.0134312	4.73144	-2.03438	0.0469618	0.999958	-3.897
GNG11	0.954917	0.00367035	1.90616	4.98161	2.01377	0.049154	0.999958	-3.89785
ZNF665	1.19391	0.0313394	2.35648	4.10545	2.06013	0.0443435	0.999958	-3.89786
RFLNB	0.942852	0.013256	1.87245	4.8795	2.03464	0.0469346	0.999958	-3.89893
PANO1	-0.939999	-1.87021	-0.00978504	4.60432	-2.02713	0.0477226	0.999958	-3.89952
PLPPR2	1.05651	0.003365	2.10965	4.95425	2.01258	0.0492986	0.999958	-3.89962
SMG6	-0.794228	-1.587	-0.00145264	4.98943	-2.00971	0.0495967	0.999958	-3.90209
PLEKHH2	-0.925563	-1.84769	-0.00343381	4.80471	-2.0135	0.0491833	0.999958	-3.90248
RAD51AP2	-1.1516	-2.26427	-0.0389215	4.54316	-2.0762	0.0427708	0.999958	-3.90344
IGSF11	1.29147	0.0343074	2.54863	4.43032	2.06448	0.0442929	0.999958	-3.90515
OR52N4	0.979767	0.0101479	1.94939	4.16166	2.02703	0.0477339	0.999958	-3.90695
ST18	1.08882	0.0284606	2.14918	4.43651	2.05987	0.0443665	0.999958	-3.90724
EPS8	1.20148	0.0200593	2.38289	6.14847	2.04196	0.046374	0.999958	-3.90855
KIF23	-0.996578	-1.99162	-0.00153949	5.07428	-2.00913	0.0496593	0.999958	-3.90903
PDXP	-0.941483	-1.88086	-0.0021094	4.87776	-2.01054	0.0495061	0.999958	-3.90918
CFTR	1.01709	0.0107397	2.02343	4.1838	2.02744	0.0476902	0.999958	-3.91386
PARP11	-0.806264	-1.61228	-0.000246844	5.08982	-2.00665	0.0499324	0.999958	-3.91396
CYB561D1	-0.877425	-1.75216	-0.00268868	4.79538	-2.0122	0.049325	0.999958	-3.9148
ARSF	1.17736	0.0261034	2.32862	4.13908	2.05152	0.0452032	0.999958	-3.91511
MYL9	0.974968	0.000997241	1.94894	6.61111	2.00809	0.0497743	0.999958	-3.91753
ODAD3	0.954699	0.0121331	1.89726	4.28405	2.03185	0.0472255	0.999958	-3.91758
THEGL	-0.922452	-1.84276	-0.00214972	4.46831	-2.01072	0.0494863	0.999958	-3.91978
CYB5A	1.37515	0.0337298	2.71657	6.65768	2.06392	0.0447347	0.999958	-3.92026
USP45	0.937367	0.00110607	1.87363	4.49449	2.0084	0.0497396	0.999958	-3.92372
WDR24	0.880168	0.000919939	1.75942	4.62711	2.00813	0.0497694	0.999958	-3.92399
DENND2A	0.997967	0.00778884	1.98814	4.13422	2.02181	0.0482883	0.999958	-3.92481
RNASE4	1.04827	0.00173948	2.09481	4.25028	2.00937	0.049634	0.999958	-3.92607
CCN5	1.01454	0.00485128	2.02423	4.48782	2.01567	0.0489484	0.999958	-3.92784
OSBPL6	-1.09051	-2.16155	-0.0194803	4.39453	-2.04252	0.0461192	0.999958	-3.93166
E2F8	-1.07668	-2.14674	-0.00663138	4.59578	-2.01846	0.0486472	0.999958	-3.93563
EIF3E	1.05197	0.00784107	2.0961	7.54555	2.0211	0.0483648	0.999958	-3.94381
KLHL41	-1.09323	-2.18324	-0.00323343	4.31512	-2.01198	0.0493485	0.999958	-3.9526
DDO	-1.3856	-2.71904	-0.0521575	4.14771	-2.0845	0.0419795	0.999958	-3.95424
ZNF223	-1.12555	-2.24914	-0.00194906	4.56888	-2.00951	0.0496181	0.999958	-3.9552
PTAFR	-1.19413	-2.35508	-0.0331872	4.46189	-2.06338	0.04402	0.999958	-3.95736
BVES	-1.05559	-2.11077	-0.000423493	4.2806	-2.00684	0.0499114	0.999958	-3.99763
RPL35	1.24821	0.00361036	2.49281	9.38469	2.01185	0.0493628	0.999958	-3.99966

## Sheet: DEGs.LUAD.Immune.R.vs.NR
# DEGs between LUAD Immune responder vs non-responder
	logFC	CI.L	CI.R	AveExpr	t	P.Value	adj.P.Val	B
GAGE1	-1.58143	-2.61751	-0.545349	6.54041	-3.06192	0.00345879	0.999847	-4.43927
VXN	-1.69714	-2.6843	-0.709978	4.53103	-3.44879	0.00111574	0.999847	-4.44969
TXNDC5	1.73948	0.619167	2.85978	7.49075	3.11472	0.00297673	0.999847	-4.45727
CCL22	-1.75506	-2.87993	-0.630192	4.93751	-3.12988	0.00285036	0.999847	-4.45892
CRCP	1.1733	0.375233	1.97137	5.86097	2.94922	0.0047424	0.999847	-4.46463
LIG3	1.39754	0.468093	2.32699	4.59736	3.01632	0.00393312	0.999847	-4.46795
TRIML2	1.30314	0.387625	2.21866	4.43856	2.85537	0.00613623	0.999847	-4.47831
GPR174	-1.37278	-2.3187	-0.426849	4.46277	-2.91125	0.00526643	0.999847	-4.47882
MRTFB	-1.15909	-2.00685	-0.31132	5.75733	-2.74269	0.0083081	0.999847	-4.47929
UBXN2B	-1.52124	-2.52244	-0.520039	4.99312	-3.048	0.00359763	0.999847	-4.48003
ATR	-1.38958	-2.39474	-0.384412	5.47454	-2.77321	0.0076589	0.999847	-4.4842
CA14	-1.317	-2.26685	-0.367161	5.05235	-2.78146	0.00749155	0.999847	-4.48429
TAAR9	-1.85939	-3.11618	-0.602603	4.72687	-2.97052	0.00453269	0.999847	-4.48558
RBL1	-1.288	-2.21832	-0.357674	5.30879	-2.77727	0.00757603	0.999847	-4.48732
COX17	-1.05312	-1.87698	-0.229264	6.25116	-2.56427	0.0132278	0.999847	-4.48747
PNPLA8	-1.45005	-2.45231	-0.447784	5.06167	-2.90227	0.00539807	0.999847	-4.48813
FAM47C	-1.8684	-3.02439	-0.712414	3.91449	-3.24231	0.00205919	0.999847	-4.48989
LYST	-1.71162	-2.85424	-0.568995	5.14978	-3.00498	0.00406009	0.999847	-4.49095
TSR3	1.20276	0.291213	2.11431	5.23008	2.6469	0.0106891	0.999847	-4.49245
RNF126	-1.2641	-2.16603	-0.362162	5.49925	-2.81153	0.00690988	0.999847	-4.49261
MDM1	-1.54063	-2.6136	-0.467666	4.6861	-2.88038	0.00573166	0.999847	-4.494
ITM2C	1.43684	0.333555	2.54012	5.91839	2.61251	0.011686	0.999847	-4.49422
F13A1	1.67161	0.402226	2.941	4.85945	2.65352	0.0110219	0.999847	-4.49484
ESRRG	1.2839	0.292187	2.27562	4.81725	2.59706	0.0121609	0.999847	-4.4962
ZNF710	-1.15423	-2.04751	-0.260948	5.61089	-2.59204	0.0123191	0.999847	-4.49736
EIPR1	1.40951	0.312514	2.5065	4.85289	2.57751	0.0127871	0.999847	-4.49755
GAGE10	-1.57977	-2.80492	-0.354629	7.90518	-2.5947	0.0126193	0.999847	-4.49798
EGR1	-1.52951	-2.76679	-0.29224	7.2784	-2.4943	0.0166154	0.999847	-4.49813
NRGN	1.41882	0.298763	2.53887	4.84612	2.54175	0.0140419	0.999847	-4.49987
INTS14	-1.13747	-1.99279	-0.282154	5.07007	-2.66778	0.0101223	0.999847	-4.50033
NDST3	-1.23363	-2.17426	-0.292999	4.54448	-2.63089	0.0111431	0.999847	-4.50108
ZFAND2A	-1.31327	-2.28625	-0.3403	5.06827	-2.70764	0.00911608	0.999847	-4.50128
TMEM18	-1.40797	-2.44736	-0.368584	5.17057	-2.7174	0.00888415	0.999847	-4.50157
ASTN2	1.33493	0.281582	2.38827	4.46434	2.54229	0.0139899	0.999847	-4.50219
SLC12A8	1.25777	0.265754	2.24978	4.89813	2.54343	0.0139492	0.999847	-4.50232
UQCC1	1.31556	0.268607	2.36251	5.00957	2.5207	0.0147768	0.999847	-4.50275
OR6C74	-1.23427	-2.2022	-0.266341	4.82037	-2.55802	0.0134405	0.999847	-4.50336
JUN	-1.36697	-2.48227	-0.251668	5.5207	-2.4597	0.0172821	0.999847	-4.50463
FBN3	-1.51846	-2.59505	-0.441873	4.83569	-2.82938	0.00658455	0.999847	-4.5051
NUP153	-1.50075	-2.67584	-0.325663	5.64519	-2.56303	0.0133225	0.999847	-4.50574
COG1	-1.32517	-2.32186	-0.328474	4.83915	-2.66714	0.0101392	0.999847	-4.50575
SRPRA	1.22069	0.223645	2.21773	6.18867	2.456	0.0173816	0.999847	-4.50632
FBXO28	-1.23577	-2.16871	-0.302821	5.36805	-2.65716	0.0104071	0.999847	-4.50642
ZFX	1.14738	0.214945	2.07981	5.02885	2.46846	0.0168497	0.999847	-4.50674
USP5	1.3479	0.256055	2.43975	5.18476	2.47648	0.0165156	0.999847	-4.50688
SELENOK	1.08199	0.193632	1.97034	4.97877	2.44328	0.01794	0.999847	-4.50694
VCL	1.0839	0.19974	1.96807	5.36664	2.45921	0.0172431	0.999847	-4.50769
SLC46A3	1.18556	0.207244	2.16387	4.84	2.43099	0.018495	0.999847	-4.50893
ITGBL1	1.34653	0.22811	2.46495	4.44367	2.41577	0.0192411	0.999847	-4.50962
RARRES2	1.26216	0.211258	2.31305	5.66851	2.4093	0.0195119	0.999847	-4.50976
RFX8	-1.62217	-2.84545	-0.398896	4.58106	-2.66017	0.0103255	0.999847	-4.50992
ARMCX4	-1.83101	-3.11834	-0.543673	4.01048	-2.85323	0.00617215	0.999847	-4.51054
CAMK1G	-1.33558	-2.41835	-0.252811	4.63423	-2.47441	0.0166011	0.999847	-4.51276
AKIRIN1	-0.951045	-1.779	-0.123088	5.88173	-2.30426	0.0251817	0.999847	-4.51287
ZNF790	-1.39838	-2.47993	-0.316836	4.34365	-2.59369	0.0122668	0.999847	-4.51305
FAM90A26	1.26547	0.200724	2.33021	4.42455	2.38421	0.0207507	0.999847	-4.51358
TMEM209	-0.93455	-1.76359	-0.105506	6.28512	-2.26132	0.0278936	0.999847	-4.51379
TNNI1	-1.07535	-1.97347	-0.177232	5.05037	-2.40189	0.0198703	0.999847	-4.5139
PSG9	-1.71742	-3.00525	-0.4296	4.36197	-2.67588	0.00993749	0.999847	-4.51391
ASB6	-0.964472	-1.80914	-0.119808	5.78385	-2.29057	0.0260198	0.999847	-4.51435
ZNF736	-1.06673	-2.00817	-0.125293	5.24427	-2.27301	0.0271311	0.999847	-4.51454
MCM9	-1.11227	-2.03542	-0.189129	5.07972	-2.41702	0.0191443	0.999847	-4.51458
CTAGE1	-1.12194	-2.05412	-0.189759	4.85737	-2.41439	0.0192688	0.999847	-4.51468
SETSIP	-1.16337	-2.1091	-0.21764	4.72586	-2.46768	0.0168828	0.999847	-4.51496
OVCA2	-1.13196	-2.11037	-0.153543	5.55087	-2.32084	0.024199	0.999847	-4.51531
BPY2	1.2386	0.177037	2.30017	4.9191	2.34058	0.0230737	0.999847	-4.5155
FBXO24	-1.02813	-1.94781	-0.108455	5.57744	-2.2426	0.0291554	0.999847	-4.51563
POU5F2	-1.24286	-2.22723	-0.258491	4.41952	-2.5328	0.0143308	0.999847	-4.51635
USP13	1.09772	0.162079	2.03336	4.90795	2.35353	0.0223607	0.999847	-4.51658
PRMT3	-1.65292	-2.90968	-0.396163	4.8247	-2.63838	0.0109285	0.999847	-4.51672
WDR75	-1.24357	-2.25291	-0.234226	5.28358	-2.47155	0.0167203	0.999847	-4.51673
OR52E6	0.965757	0.141801	1.78971	4.55501	2.35126	0.0224841	0.999847	-4.51686
CT62	-1.51968	-2.67647	-0.362892	4.26653	-2.63534	0.0110153	0.999847	-4.51753
RAP1GAP	-1.24178	-2.25187	-0.231691	4.96015	-2.46617	0.0169466	0.999847	-4.51768
PDIA5	1.26065	0.177829	2.34346	4.78406	2.33548	0.0233598	0.999847	-4.51773
KIF20A	-1.1757	-2.12169	-0.229713	4.75177	-2.49315	0.0158392	0.999847	-4.51789
RGCC	1.16354	0.150133	2.17694	4.62003	2.30322	0.0252445	0.999847	-4.51821
DYRK4	-1.22393	-2.22191	-0.225953	4.78864	-2.46022	0.0171999	0.999847	-4.51838
TBR1	-1.54567	-2.71619	-0.375153	4.16144	-2.64897	0.0106317	0.999847	-4.51886
TP73	-1.37944	-2.46476	-0.294116	4.3314	-2.54966	0.0137301	0.999847	-4.51923
SLC35C1	-1.16076	-2.11509	-0.206434	5.01086	-2.43996	0.0180882	0.999847	-4.5193
SLC30A9	0.99535	0.113299	1.8774	5.79604	2.2637	0.0277368	0.999847	-4.51994
NANP	-1.34064	-2.39509	-0.286183	4.28891	-2.55048	0.0137015	0.999847	-4.52035
ESPN	-1.02159	-1.96922	-0.073972	6.15019	-2.16262	0.0351304	0.999847	-4.52095
B4GALNT1	-1.24051	-2.31234	-0.168679	4.96955	-2.32173	0.0241471	0.999847	-4.52133
TSPY1	2.92971	0.462963	5.39645	5.99692	2.43911	0.0217166	0.999847	-4.52147
SHROOM2	-1.29854	-2.39054	-0.206537	4.67277	-2.38544	0.020688	0.999847	-4.5216
CDX1	-1.3075	-2.39998	-0.215025	4.36482	-2.40086	0.0199206	0.999847	-4.52161
SLC46A1	-0.935374	-1.79644	-0.0743063	5.69122	-2.17914	0.0338147	0.999847	-4.52164
NIPAL1	-1.56008	-2.75242	-0.367744	4.43524	-2.62474	0.0113223	0.999847	-4.5218
NHLRC3	1.04341	0.125212	1.9616	4.64846	2.27959	0.0267098	0.999847	-4.5218
TRAPPC5	1.08309	0.109338	2.05684	6.10376	2.23128	0.0299425	0.999847	-4.52263
TEX28	-1.11974	-2.11642	-0.123063	4.83499	-2.25372	0.0283998	0.999847	-4.52272
MITD1	-1.35915	-2.46429	-0.25401	5.42981	-2.46711	0.0169069	0.999847	-4.52297
DDX10	-0.991287	-1.8782	-0.104378	5.29748	-2.24212	0.0291886	0.999847	-4.52346
MYH15	1.06591	0.117109	2.0147	4.32662	2.25363	0.0284058	0.999847	-4.52351
OXA1L	1.07071	0.104567	2.03686	5.45148	2.22315	0.0305194	0.999847	-4.52357
DNAJC16	-0.974316	-1.87086	-0.0777727	5.60149	-2.18005	0.0337438	0.999847	-4.52406
WNT2B	-1.1432	-2.1669	-0.119496	5.1786	-2.24019	0.0293211	0.999847	-4.52407
PIK3R5	-1.08725	-2.02398	-0.15052	4.88975	-2.32837	0.0237638	0.999847	-4.52426
FOS	-2.53297	-4.87958	-0.186362	6.50634	-2.21694	0.0354223	0.999847	-4.52443
ZBTB8OS	-0.909381	-1.75033	-0.0684366	5.87203	-2.16928	0.0345947	0.999847	-4.52459
HLA-DQA2	-1.74692	-3.39459	-0.0992483	5.34404	-2.16775	0.0384651	0.999847	-4.52482
WDR70	1.37198	0.144752	2.59921	4.75568	2.24903	0.0292367	0.999847	-4.5252
AQP12B	-0.976944	-1.88029	-0.0735968	5.04379	-2.16946	0.0345801	0.999847	-4.52565
OR14C36	-0.937724	-1.78905	-0.0863987	4.94098	-2.20962	0.0315009	0.999847	-4.52623
PKP4	-1.32642	-2.40487	-0.247975	5.5319	-2.46729	0.016899	0.999847	-4.52641
SMCO4	-0.892422	-1.73208	-0.0527622	5.64277	-2.13209	0.0376812	0.999847	-4.52643
SHB	-1.04469	-1.99822	-0.0911553	5.96895	-2.1978	0.0323809	0.999847	-4.52663
ZC3H11A	-0.849427	-1.66251	-0.036345	6.83245	-2.0957	0.0409307	0.999847	-4.52669
UBXN11	-0.854307	-1.66988	-0.0387336	5.86324	-2.1013	0.0404151	0.999847	-4.52669
REV1	-1.05192	-1.98278	-0.121064	5.2223	-2.26693	0.0275256	0.999847	-4.5267
SLC25A24	-1.01569	-1.95774	-0.0736457	5.29758	-2.16286	0.0351116	0.999847	-4.52689
LAMB1	1.40986	0.120291	2.69942	5.40199	2.20593	0.0328787	0.999847	-4.52691
SETDB1	-1.02911	-1.92926	-0.128972	5.13107	-2.29346	0.025841	0.999847	-4.52695
PF4	-0.939361	-1.83149	-0.0472309	5.72832	-2.11223	0.0394251	0.999847	-4.52711
HSD3B1	1.02351	0.0836266	1.9634	4.69447	2.18452	0.0333961	0.999847	-4.52809
THBS2	1.35267	0.107409	2.59793	5.49789	2.18789	0.0339171	0.999847	-4.52823
B3GNT2	-1.21951	-2.30708	-0.131942	5.41322	-2.2494	0.0286914	0.999847	-4.52837
FOXK2	0.960612	0.0677348	1.85349	5.34955	2.15821	0.0354893	0.999847	-4.52841
GTF2F2	-0.933888	-1.81923	-0.0485494	5.91995	-2.11604	0.0390857	0.999847	-4.52849
CEBPZOS	-0.847458	-1.66549	-0.0294272	5.608	-2.07819	0.0425795	0.999847	-4.52876
ZGRF1	0.94006	0.0643839	1.81574	4.56819	2.15352	0.0358741	0.999847	-4.5288
KCNAB3	-0.835236	-1.64108	-0.0293891	5.8879	-2.07919	0.0424842	0.999847	-4.52881
EARS2	-1.16894	-2.17536	-0.162521	4.97747	-2.32998	0.0236721	0.999847	-4.52901
CELF6	-1.52853	-2.82191	-0.235149	4.03628	-2.37359	0.0214893	0.999847	-4.52908
BTBD19	-0.888333	-1.74316	-0.0335026	5.28127	-2.08465	0.0419648	0.999847	-4.5294
MARVELD2	-1.14812	-2.12492	-0.171319	4.8543	-2.35786	0.0221268	0.999847	-4.52941
NCAPG2	-1.08595	-2.12956	-0.0423512	5.82365	-2.08744	0.0417018	0.999847	-4.52961
PMF1	0.845952	0.051339	1.64056	5.4239	2.13564	0.0373763	0.999847	-4.52961
CDH15	1.23552	0.109043	2.36199	4.11536	2.20022	0.0321994	0.999847	-4.52963
PTGER4	-0.975988	-1.88526	-0.0667179	5.20095	-2.15322	0.0358988	0.999847	-4.5297
TTC16	0.998646	0.0756604	1.92163	4.5278	2.17047	0.0344997	0.999847	-4.53001
PUDP	-1.15309	-2.19847	-0.107702	5.02098	-2.21271	0.0312745	0.999847	-4.53002
INAFM1	1.03707	0.0805159	1.99362	4.82986	2.17488	0.0341496	0.999847	-4.53009
OVGP1	-1.23009	-2.33456	-0.125615	4.45656	-2.23418	0.0297387	0.999847	-4.5302
MCF2	-1.61393	-2.92139	-0.306473	4.27236	-2.47625	0.0165248	0.999847	-4.53034
RTTN	-1.21348	-2.29608	-0.130887	4.40327	-2.24856	0.0287481	0.999847	-4.53041
USP1	0.913814	0.0541972	1.77343	5.23194	2.13251	0.0376449	0.999847	-4.53047
NUDT6	-1.03099	-1.96814	-0.0938482	4.61132	-2.20692	0.0317	0.999847	-4.53055
CCR3	-1.36167	-2.52653	-0.196813	4.32388	-2.34497	0.0228298	0.999847	-4.53073
ARL13A	-1.66591	-3.03376	-0.298068	4.13221	-2.44671	0.0180036	0.999847	-4.53083
KRIT1	0.913393	0.0524704	1.77432	5.2378	2.12829	0.0380091	0.999847	-4.53087
SLC27A3	-1.00399	-1.92908	-0.0789061	5.16422	-2.17714	0.0339721	0.999847	-4.53109
PIEZO2	1.10505	0.0682525	2.14185	4.48046	2.13809	0.0371674	0.999847	-4.53137
PROX1	1.31171	0.0943776	2.52904	4.4229	2.16621	0.0352639	0.999847	-4.53167
FOXD3	-1.12269	-2.09329	-0.152094	4.54222	-2.32038	0.0242257	0.999847	-4.53173
FAM184B	0.952595	0.0547663	1.85042	4.88666	2.1284	0.0380001	0.999847	-4.53214
CCN5	1.04324	0.0536612	2.03282	4.48782	2.11481	0.0391948	0.999847	-4.53218
PRCC	-0.872992	-1.69977	-0.0462136	5.23462	-2.11816	0.0388972	0.999847	-4.5322
PLD4	-0.890972	-1.77392	-0.00801941	5.85728	-2.02425	0.0480282	0.999847	-4.53224
ANKRD54	-0.851238	-1.6848	-0.0176782	6.02566	-2.04858	0.0455008	0.999847	-4.53252
GPD1L	-1.10654	-2.13169	-0.0813781	4.97202	-2.16527	0.0349165	0.999847	-4.53253
TTC39C	-1.01393	-1.94239	-0.0854567	5.0692	-2.19067	0.0329227	0.999847	-4.53259
RAB29	-1.27108	-2.37746	-0.164699	4.82889	-2.30465	0.0251578	0.999847	-4.53262
ABR	-0.833155	-1.65281	-0.0135027	5.51466	-2.03908	0.0464736	0.999847	-4.53311
CLDND1	1.1066	0.0485695	2.16464	5.72259	2.09812	0.0407075	0.999847	-4.53317
LUM	1.77598	0.135184	3.41678	6.28384	2.20475	0.0347785	0.999847	-4.53322
LPCAT1	1.10882	0.0458764	2.17176	5.92458	2.09261	0.0412177	0.999847	-4.53322
SLX4	-1.30899	-2.43143	-0.186539	4.38745	-2.33941	0.0231387	0.999847	-4.53341
PRY	1.47407	0.0665915	2.88154	5.23283	2.12178	0.0405894	0.999847	-4.53358
OR5K4	1.14756	0.0497943	2.24532	4.70638	2.09702	0.0408084	0.999847	-4.53372
COL11A1	1.10798	0.0432927	2.17266	4.74293	2.0876	0.0416866	0.999847	-4.53397
AEBP1	1.40844	0.070477	2.7464	5.89172	2.12674	0.039585	0.999847	-4.534
GYS1	-1.10575	-2.11196	-0.099535	5.46029	-2.20447	0.0318818	0.999847	-4.534
MPL	-1.17673	-2.21352	-0.139935	4.29188	-2.27678	0.0268887	0.999847	-4.53423
OR5AR1	-1.17901	-2.21175	-0.146278	4.48286	-2.29017	0.0260446	0.999847	-4.53433
NPLOC4	-1.23308	-2.35739	-0.108767	5.29752	-2.2001	0.0322084	0.999847	-4.53447
KIAA1614	-1.0629	-2.0345	-0.0913075	4.99298	-2.19455	0.0326268	0.999847	-4.53469
CEP135	-1.11625	-2.12635	-0.106146	4.7991	-2.21683	0.030974	0.999847	-4.53475
NRK	-1.45062	-2.69242	-0.208823	4.13788	-2.34337	0.0229184	0.999847	-4.53476
KCNE2	-0.98324	-1.94463	-0.0218513	5.12104	-2.05163	0.0451921	0.999847	-4.53476
HES4	-1.15403	-2.23832	-0.0697397	5.47909	-2.13506	0.0374262	0.999847	-4.53503
CCL3	-1.05236	-2.05333	-0.0513984	7.67527	-2.10904	0.0397122	0.999847	-4.5351
TSPAN17	-1.15932	-2.27312	-0.0455202	5.81521	-2.08802	0.0416476	0.999847	-4.53513
WDR89	-1.08314	-2.05268	-0.113602	4.7558	-2.24108	0.0292598	0.999847	-4.53514
DNAJB14	-0.819549	-1.6234	-0.0156996	5.4358	-2.04521	0.0458434	0.999847	-4.53521
DOK7	-0.89451	-1.78505	-0.00397203	5.39797	-2.01498	0.0490231	0.999847	-4.53524
ZIK1	-1.02951	-1.99462	-0.0644036	4.53184	-2.1399	0.0370137	0.999847	-4.53558
FTHL17	-1.72937	-3.14492	-0.313812	3.95952	-2.45361	0.0176577	0.999847	-4.53558
KBTBD3	-1.13422	-2.16762	-0.100821	4.6913	-2.20174	0.0320849	0.999847	-4.53576
USP27X	-1.12859	-2.17774	-0.0794481	4.48131	-2.15794	0.0355114	0.999847	-4.53578
ZNF330	0.955114	0.0218766	1.88835	5.34047	2.05306	0.045048	0.999847	-4.53582
C5AR1	1.08601	0.0197765	2.15224	5.21861	2.04324	0.0460452	0.999847	-4.53596
EDDM3A	-1.18419	-2.25472	-0.113662	4.38938	-2.21902	0.030816	0.999847	-4.53598
FAM168B	0.893279	0.0268999	1.75966	5.04769	2.06832	0.0435352	0.999847	-4.536
SLC25A13	-1.14613	-2.19686	-0.0954041	5.22311	-2.18817	0.0331139	0.999847	-4.53607
CDC14C	-1.26384	-2.3705	-0.157176	4.55691	-2.29094	0.0259965	0.999847	-4.53625
ADCY9	1.02663	0.0330349	2.02023	4.93843	2.07273	0.0431062	0.999847	-4.53651
DLEU7	-0.976635	-1.90753	-0.0457436	4.74208	-2.10461	0.0401136	0.999847	-4.53655
DMAP1	-1.01684	-1.9448	-0.0888767	4.81077	-2.19816	0.0323538	0.999847	-4.53666
ZNF280B	-1.1486	-2.19999	-0.0972153	4.61261	-2.19152	0.0328578	0.999847	-4.53685
DDX3Y	1.63435	0.0510859	3.21762	4.9266	2.10139	0.0434453	0.999847	-4.53706
SULT6B1	-1.28629	-2.43522	-0.137351	4.1807	-2.24585	0.0289331	0.999847	-4.53708
MAD1L1	-0.979007	-1.91234	-0.0456764	5.01282	-2.1042	0.0401502	0.999847	-4.53719
KIF23	-1.18018	-2.28193	-0.0784397	5.07428	-2.14885	0.0362613	0.999847	-4.5372
C11orf1	1.08486	0.0374891	2.13223	4.80119	2.07783	0.0426141	0.999847	-4.53723
OR4N4	-1.09878	-2.08391	-0.113644	4.41756	-2.23745	0.0295114	0.999847	-4.53724
RIBC1	-1.18209	-2.25607	-0.108106	4.4731	-2.20796	0.0316234	0.999847	-4.53737
IGHA1	2.62187	0.340124	4.90362	8.3173	2.35607	0.0258681	0.999847	-4.53795
MPPED2	-1.35947	-2.55591	-0.16304	4.66503	-2.2794	0.026722	0.999847	-4.53806
PELI2	-1.96831	-3.84893	-0.0877004	4.83483	-2.14222	0.0408538	0.999847	-4.53825
HAPLN3	-1.19401	-2.2931	-0.0949114	4.6514	-2.17926	0.0338055	0.999847	-4.53839
SH2D1A	-1.09035	-2.1332	-0.0475037	4.3942	-2.09741	0.0407729	0.999847	-4.53844
CCNG1	0.94336	0.00932624	1.87739	5.17646	2.02606	0.047836	0.999847	-4.53845
POU4F3	-1.24456	-2.34758	-0.141536	4.37062	-2.26344	0.0277542	0.999847	-4.53853
KCNH5	-1.34005	-2.51133	-0.168782	4.2345	-2.2951	0.0257394	0.999847	-4.53891
SLC6A3	-1.15148	-2.1868	-0.116169	4.64592	-2.23112	0.0299536	0.999847	-4.53894
ZNF558	1.03353	0.0155252	2.05153	4.77903	2.03662	0.0467278	0.999847	-4.53909
GGA3	0.875266	0.00123725	1.74929	5.45929	2.00887	0.0496882	0.999847	-4.53944
ARHGAP44	0.996835	0.0212503	1.97242	4.20183	2.04973	0.0453841	0.999847	-4.53969
ACSM4	-1.29217	-2.45275	-0.131579	4.10524	-2.23346	0.0297893	0.999847	-4.53973
FAM180B	0.926185	0.0152523	1.83712	4.56625	2.03962	0.0464176	0.999847	-4.54035
KIF1B	-1.24112	-2.33965	-0.142589	5.14142	-2.26641	0.0275591	0.999847	-4.54072
METTL7B	1.01299	0.000258134	2.02571	4.78484	2.00654	0.0499437	0.999847	-4.54072
HYKK	-1.22766	-2.32069	-0.134624	4.34235	-2.25311	0.0284413	0.999847	-4.54089
LCE2B	-1.27199	-2.4281	-0.115882	4.26109	-2.20711	0.0316863	0.999847	-4.54093
FBXO48	-1.2059	-2.30521	-0.106583	4.54173	-2.20052	0.0321763	0.999847	-4.54096
MXI1	-1.04923	-2.06869	-0.0297684	5.2721	-2.06461	0.0438987	0.999847	-4.54105
SNX31	1.12231	0.0440552	2.20057	4.29458	2.08799	0.0416497	0.999847	-4.54108
PALMD	-1.32404	-2.53419	-0.113889	4.34579	-2.19482	0.0326063	0.999847	-4.5417
IL1A	-1.09968	-2.14815	-0.0512016	4.70108	-2.10399	0.0401693	0.999847	-4.54179
TCEAL1	-1.1166	-2.19519	-0.0380204	5.09035	-2.07674	0.0427187	0.999847	-4.54194
ACTR8	-0.940079	-1.84496	-0.0351953	4.85375	-2.08406	0.0420212	0.999847	-4.54207
VCX	-0.971823	-1.93666	-0.00698354	4.64526	-2.02055	0.0484231	0.999847	-4.5421
MANSC4	-1.22052	-2.36314	-0.0778881	4.74455	-2.14277	0.0367705	0.999847	-4.54224
TRIM48	-0.979803	-1.94849	-0.0111158	4.66781	-2.02905	0.0475201	0.999847	-4.5423
GPX8	-1.19338	-2.32074	-0.0660176	4.80818	-2.1235	0.0384267	0.999847	-4.54265
OR4K15	-0.984677	-1.9507	-0.018656	4.50657	-2.04477	0.0458882	0.999847	-4.54273
CPLANE1	-1.2659	-2.44108	-0.0907274	4.9057	-2.1609	0.03527	0.999847	-4.54307
ZNF283	-1.12634	-2.22756	-0.025122	4.77572	-2.05179	0.0451751	0.999847	-4.54313
BPIFA2	-0.913939	-1.8078	-0.0200821	4.71152	-2.0511	0.0452452	0.999847	-4.54323
ZSWIM9	-1.35966	-2.56262	-0.15669	4.35103	-2.26732	0.0274997	0.999847	-4.54344
RNF8	-1.20071	-2.29148	-0.109949	4.51789	-2.20824	0.0316026	0.999847	-4.54355
OR51D1	-0.996168	-1.97555	-0.0167839	4.41399	-2.04041	0.0463362	0.999847	-4.54394
STRADB	-1.08381	-2.12963	-0.0379832	5.15358	-2.07889	0.0425131	0.999847	-4.54399
ZFP30	-1.25111	-2.43929	-0.0629308	4.79233	-2.11228	0.039421	0.999847	-4.54416
FOXL3	-1.10855	-2.19812	-0.0189764	4.88738	-2.04097	0.0462785	0.999847	-4.54428
JCHAIN	2.79818	0.093874	5.50249	6.81854	2.12517	0.0430739	0.999847	-4.54465
ZIM3	-1.07419	-2.11255	-0.03583	4.31735	-2.07525	0.0428623	0.999847	-4.5452
HMGB4	-1.0439	-2.07967	-0.0081358	4.48057	-2.02179	0.0482907	0.999847	-4.54559
NKAIN2	-1.46231	-2.7769	-0.147719	4.40618	-2.23145	0.0299306	0.999847	-4.54611
IPO4	-1.26938	-2.41594	-0.122817	4.8191	-2.22091	0.0306796	0.999847	-4.54699
PGC	-1.21722	-2.4325	-0.00193443	4.62771	-2.01007	0.0496497	0.999847	-4.54734
PRX	-1.50487	-2.85799	-0.15176	4.15822	-2.23102	0.0299606	0.999847	-4.5474
SCT	-1.12036	-2.20715	-0.033578	4.30609	-2.06801	0.043565	0.999847	-4.5476
PNMA6A	-1.14597	-2.25874	-0.0332086	4.60638	-2.0659	0.0437719	0.999847	-4.54782
NEUROD4	-1.27067	-2.4735	-0.0678434	4.3053	-2.11918	0.0388072	0.999847	-4.54784
ATP9A	-1.23825	-2.41463	-0.061859	4.57316	-2.11152	0.0394894	0.999847	-4.54797
FRRS1	-1.03957	-2.06975	-0.00938197	4.76318	-2.0243	0.048023	0.999847	-4.54817
TCP10L2	-1.19825	-2.37961	-0.0168965	4.60232	-2.03472	0.0469256	0.999847	-4.54821
ZNF273	-1.22707	-2.41671	-0.0374303	4.38741	-2.06915	0.043454	0.999847	-4.54831
MINAR2	-1.26697	-2.50751	-0.0264371	4.08969	-2.04878	0.0454798	0.999847	-4.54907
KIF6	-0.990214	-1.97978	-0.000647201	4.45735	-2.00734	0.0498557	0.999847	-4.54907
NXT2	-1.11822	-2.23497	-0.0014635	4.89084	-2.00866	0.0497113	0.999847	-4.54964
MGAT3	-1.36703	-2.62645	-0.107617	4.15068	-2.17745	0.0339478	0.999847	-4.55012
MATN2	-1.12031	-2.22574	-0.0148896	4.65573	-2.03305	0.0471001	0.999847	-4.55049
GLS2	-1.22658	-2.39459	-0.0585631	4.52557	-2.10661	0.0399316	0.999847	-4.55051
OTUD6A	-1.22203	-2.42414	-0.0199233	4.02691	-2.03928	0.0464528	0.999847	-4.55082
DUSP28	-1.15416	-2.28733	-0.0209855	4.24575	-2.04318	0.0460511	0.999847	-4.55129
EFHB	-1.20619	-2.39929	-0.013088	4.21096	-2.02804	0.047627	0.999847	-4.55237
OPN1MW3	-1.36992	-2.68194	-0.0578976	4.07888	-2.09455	0.041037	0.999847	-4.55313
PAWR	-1.08779	-2.15723	-0.0183428	5.31435	-2.04044	0.0463331	0.999847	-4.55332
PARG	-0.986736	-1.9685	-0.00496787	4.55423	-2.01618	0.048893	0.999847	-4.55365
NDFIP2	-1.3053	-2.60669	-0.00391788	4.13692	-2.01244	0.049339	0.999847	-4.55381
MACROD2	-1.42731	-2.82941	-0.0252037	4.02978	-2.04511	0.0461718	0.999847	-4.5547

## Sheet: Hallmark.LUAD.R.vs.NR
# Significant GSEA results (Hallmark pathway) between LUAD responder vs non-responder
ID	Description	setSize	enrichmentScore	NES	pvalue	p.adjust	qvalue	rank	leading_edge	core_enrichment
HALLMARK_E2F_TARGETS	HALLMARK_E2F_TARGETS	197	-0.424934	-2.03234	3.69534e-09	1.84767e-07	1.16695e-07	3727	tags=36%, list=23%, signal=28%	84844/3161/6839/983/4001/9924/10527/6941/7153/56655/11004/4609/54556/4174/57405/991/27338/3364/7465/6749/580/5558/11200/4361/84312/4292/1434/5111/3835/6790/6241/9700/23649/1965/10733/55646/9837/147841/79075/10615/1854/4175/3838/3070/11340/2547/84296/10528/146909/55635/898/24137/6118/1163/5347/8243/7083/83461/3925/3978/4288/9972/994/701/5424/1019/79733/4173/993/3149/3159
HALLMARK_EPITHELIAL_MESENCHYMAL_TRANSITION	HALLMARK_EPITHELIAL_MESENCHYMAL_TRANSITION	194	0.430923	2.07779	1.37858e-08	2.77246e-07	1.75102e-07	2173	tags=28%, list=13%, signal=25%	6696/5654/4060/1281/4312/1277/6382/633/1289/3624/7422/3685/7058/9235/6424/6678/6387/5352/10398/6385/800/1278/3486/4313/1634/3673/1301/7078/7980/4323/1282/10516/3908/64175/1284/5118/26585/115908/4148/50509/2200/2199/2026/1293/26577/9244/1314/1290/822/7052/131578/8572/627/7040/5768
HALLMARK_INTERFERON_GAMMA_RESPONSE	HALLMARK_INTERFERON_GAMMA_RESPONSE	196	0.4284	2.06463	1.66347e-08	2.77246e-07	1.75102e-07	3180	tags=36%, list=19%, signal=30%	3429/196410/4599/10410/4061/10964/8869/684/5359/3383/9830/5720/710/8743/3437/3695/3135/629/716/8638/6772/10628/9961/6892/6648/51015/54625/10379/3455/5142/10561/1026/9246/3434/952/8767/5684/51056/6775/94240/6773/3105/27348/79132/91543/836/3660/4939/80830/5721/10124/3627/715/10906/256586/55016/10392/57162/5683/7127/972/4283/3574/3001/567/81030/3123/3566/3106/10791/23070
HALLMARK_INTERFERON_ALPHA_RESPONSE	HALLMARK_INTERFERON_ALPHA_RESPONSE	96	0.517437	2.21748	3.93484e-08	4.91856e-07	3.10646e-07	2146	tags=38%, list=13%, signal=33%	3429/4599/8519/10410/4061/10964/684/5359/9830/5720/3437/716/8638/10628/27074/54625/10379/7318/10561/9246/135112/8767/5684/51056/3107/94240/6773/79132/91543/3660/54809/961/5721/55603/3627/10906
HALLMARK_COAGULATION	HALLMARK_COAGULATION	124	0.42529	1.91335	1.20434e-05	0.000120434	7.60637e-05	2130	tags=31%, list=13%, signal=28%	5265/5654/1510/4312/4316/1803/4048/6678/3249/710/1191/4313/629/716/9948/3673/7078/7980/4323/1519/7018/7056/2200/712/344/3426/2783/1638/5879/5877/2934/2/4324/2534/553115/4153/6284/341/715
HALLMARK_G2M_CHECKPOINT	HALLMARK_G2M_CHECKPOINT	196	-0.365991	-1.74905	1.79157e-05	0.000149297	9.42931e-05	3304	tags=30%, list=20%, signal=24%	8140/7153/1058/11004/4609/4174/991/11065/27338/2176/996/3364/1841/580/5558/4926/26271/1874/3835/7468/6790/4088/10024/9700/23649/8318/10733/10419/5119/4175/51659/3838/10036/10926/10951/990/3226/8438/1870/24137/1869/6118/1163/7272/3832/5347/8243/3925/4288/994/9055/1019/699/5933/993/3149/7371/3159/9493
HALLMARK_MYC_TARGETS_V2	HALLMARK_MYC_TARGETS_V2	55	-0.466807	-1.81445	0.000681651	0.00426032	0.00269073	4000	tags=38%, list=24%, signal=29%	3177/51154/10244/92856/6723/4609/4174/23481/4839/10514/51491/80324/10733/23223/10528/51388/83743/5347/10196/1019/4173
HALLMARK_MITOTIC_SPINDLE	HALLMARK_MITOTIC_SPINDLE	194	-0.334113	-1.58997	0.00066357	0.00426032	0.00269073	4377	tags=39%, list=27%, signal=29%	114791/396/50628/81/10611/11064/55125/84376/10051/55785/11133/274/134549/51735/983/4001/5921/6624/9793/55704/7153/9874/7840/11004/10013/57787/23192/64411/1453/996/54509/4627/9735/4926/26271/11346/29901/1778/3835/6093/151987/6790/10128/3996/9700/10300/163786/127829/2017/6711/5311/25777/613/2035/7430/9411/64857/24137/10435/10163/9266/29/4983/7272/3832/54443/5347/8243/667/9055/357/10018/699/23095/94…
HALLMARK_ALLOGRAFT_REJECTION	HALLMARK_ALLOGRAFT_REJECTION	189	0.327724	1.56965	0.00105414	0.00585632	0.00369873	4020	tags=37%, list=24%, signal=28%	114548/6133/6203/3624/3460/10225/3383/6223/3135/896/973/3133/7163/6772/6189/6170/6892/3455/3059/3702/2149/8767/3002/6775/602/3689/919/7124/5788/3105/4153/3683/961/822/4690/7040/924/3122/4067/2268/43/972/4283/3596/6356/3574/3001/567/2316/1234/1615/3566/3578/916/925/10006/27240/207/5777/7076/5579/2533/2147/5551/3662/2634/50852/4528/356
HALLMARK_FATTY_ACID_METABOLISM	HALLMARK_FATTY_ACID_METABOLISM	148	0.331704	1.53974	0.00218262	0.0109131	0.00689248	2330	tags=26%, list=14%, signal=23%	760/226/5092/3939/11185/5720/6584/5162/2752/6281/1429/10961/3417/3248/9246/259307/328/51/51703/4683/3157/51170/23417/2052/35/26330/6296/51478/11343/2026/2027/549/23173/50486/873/210/84532/1666/23710
HALLMARK_HYPOXIA	HALLMARK_HYPOXIA	189	0.310489	1.4871	0.00344041	0.0156382	0.00987676	2609	tags=29%, list=16%, signal=24%	10397/8839/226/2203/633/1289/7422/3939/6385/5163/665/57007/3486/5209/3162/7163/1634/5033/10957/5211/5066/26118/5236/30001/8974/8553/1026/7167/2821/5230/4783/6515/6781/55076/26330/2026/2027/2645/901/2131/2239/7052/230/7360/3069/26355/2548/9435/1028/8987/25819/9590/55818/2584
HALLMARK_HEME_METABOLISM	HALLMARK_HEME_METABOLISM	182	0.31107	1.4842	0.0044458	0.0170992	0.0107995	3780	tags=35%, list=23%, signal=27%	10158/1510/760/4059/665/896/7779/25897/26020/3029/8974/55810/66008/51573/51312/4891/6917/80344/51646/23351/8364/3386/1182/2994/57610/26268/2039/80853/7145/210/26130/4005/1193/23365/6583/6710/4329/8273/1508/6521/114625/140609/2995/9541/8780/2908/5498/55589/6386/8991/6536/222642/25901/7389/8867/682/54855/10058/23608/22936/51094/3920/118
HALLMARK_TNFA_SIGNALING_VIA_NFKB	HALLMARK_TNFA_SIGNALING_VIA_NFKB	195	-0.30215	-1.44309	0.00413468	0.0170992	0.0107995	2446	tags=27%, list=15%, signal=23%	9322/8013/650/8942/9021/4792/4929/597/4088/9034/4973/3914/23135/9945/4616/9314/10221/2526/1437/8870/3606/3491/1960/1316/5055/22822/79693/8061/3976/7097/10769/3552/10365/23645/1843/5734/5606/1847/3726/7128/5054/3164/490/1958/5328/6446/1959/2152/3725/3371/7538/2353
HALLMARK_PROTEIN_SECRETION	HALLMARK_PROTEIN_SECRETION	94	0.362452	1.54128	0.00703439	0.0251228	0.015867	2475	tags=32%, list=15%, signal=27%	8775/10565/10959/7163/664/11316/5066/6647/8675/7103/2581/81542/6845/6643/3382/1213/375/1182/8729/22872/11079/967/1173/9871/81611/51606/259230/1176/51614/8674
HALLMARK_ANGIOGENESIS	HALLMARK_ANGIOGENESIS	33	0.494259	1.71052	0.00753985	0.0251328	0.0158734	2966	tags=39%, list=18%, signal=32%	6696/4060/1281/7422/3685/5553/7056/6781/5154/1290/8829/351/6578
HALLMARK_MTORC1_SIGNALING	HALLMARK_MTORC1_SIGNALING	195	0.29736	1.43104	0.00910991	0.0284685	0.0179801	1807	tags=21%, list=11%, signal=18%	26471/226/27230/900/4048/5352/3939/5163/7296/5033/7323/5211/3417/5236/811/30001/7494/5701/8553/6184/1026/7167/6745/2821/5230/6917/4783/23165/5684/5693/6515/3157/51382/6781/3689/2107/5052/10987/51569/6503
HALLMARK_P53_PATHWAY	HALLMARK_P53_PATHWAY	195	0.294451	1.41704	0.0102	0.0299999	0.0189473	2906	tags=29%, list=18%, signal=24%	10397/26471/6382/29948/29927/8848/900/6206/7421/25873/896/8877/3162/10628/51065/2877/6281/203/63874/55035/3094/2073/64061/11059/3006/1026/6256/7039/2149/8744/1030/55332/6141/57763/2052/10399/5564/1050/10140/51499/3275/5154/3945/23303/10906/7040/26355/23612/7508/91/55294/23479/8722/351/6236/26999

## Sheet: Hallmark.LUAD.Tumor.R.vs.NR
# Significant GSEA results (Hallmark pathway) between LUAD Tumor responder vs non-responder
ID	Description	setSize	enrichmentScore	NES	pvalue	p.adjust	qvalue	rank	leading_edge	core_enrichment
HALLMARK_E2F_TARGETS	HALLMARK_E2F_TARGETS	197	-0.496101	-2.40891	1.07897e-14	5.39484e-13	3.06654e-13	3452	tags=42%, list=21%, signal=34%	5395/84312/5511/4172/11200/51155/5591/4171/10492/5982/8726/29893/6427/56655/7514/7153/4609/23649/1965/3930/11004/79075/3364/3161/898/10733/10535/1633/3014/253714/3070/10714/1786/4001/6749/6241/55646/84844/11340/10460/3838/57405/7398/2547/1033/10528/3835/1163/1434/84296/1854/8243/9133/9212/4605/701/9924/993/4175/146909/4174/55635/6790/83461/9837/5424/1111/6118/5558/7083/24137/27338/5111/79733/5347…
HALLMARK_G2M_CHECKPOINT	HALLMARK_G2M_CHECKPOINT	196	-0.466321	-2.27017	3.4003e-12	8.50075e-11	4.832e-11	3596	tags=43%, list=22%, signal=34%	5119/8899/387893/10036/2130/4172/3151/51155/6632/10432/10146/4171/10492/595/996/6427/11065/10772/7514/7153/9462/10403/1870/8318/4609/8317/23649/3930/1874/11004/3364/3161/5933/10733/7468/51659/1810/5001/3014/3837/990/4001/3832/7272/10951/22974/8140/4502/10460/3838/10419/51203/4751/1033/3835/10024/1163/8243/1841/9133/9212/1869/8438/9055/4605/993/4175/4174/6790/26271/1111/6118/5558/699/9493/24137/27…
HALLMARK_INTERFERON_ALPHA_RESPONSE	HALLMARK_INTERFERON_ALPHA_RESPONSE	96	0.522492	2.15845	1.79977e-07	2.24972e-06	1.27879e-06	3827	tags=47%, list=23%, signal=36%	3429/8519/27074/4599/10964/684/5359/4061/10561/8638/10628/10410/9246/3437/5720/55603/9830/3566/64108/10379/79132/5721/3660/10906/51056/93343/3627/972/716/3107/116071/55072/7318/129607/94240/3433/85363/5696/10581/54625/1997/55008/135112/8767/961
HALLMARK_INTERFERON_GAMMA_RESPONSE	HALLMARK_INTERFERON_GAMMA_RESPONSE	196	0.422365	1.93945	1.78711e-07	2.24972e-06	1.27879e-06	3581	tags=37%, list=22%, signal=29%	3429/4599/196410/10964/684/8869/5359/5142/4061/10561/8638/629/10628/3383/10410/9246/3437/3695/5720/6648/9830/6772/1026/3566/3135/6892/64108/10124/952/10379/3455/79132/5721/9961/8743/3660/3434/10906/4860/57162/27348/54739/6775/3105/51056/2841/4283/26053/3123/3627/6403/972/4939/716/80830/3717/116071/55072/129607/94240/710/3433/5696/51015/3587/10581/6354/836/55016/54625/958/3937/55008
HALLMARK_MITOTIC_SPINDLE	HALLMARK_MITOTIC_SPINDLE	194	-0.35786	-1.73461	2.82781e-05	0.000282781	0.000160739	3833	tags=37%, list=23%, signal=28%	10051/2317/9735/11133/8936/151987/85378/9564/23192/10801/201176/996/84376/10013/81/29/1453/7840/7153/10128/9462/64857/10403/29901/114791/11004/4983/11346/55704/7461/9371/396/9266/9702/54509/9793/4001/3832/7272/1778/6093/22974/4627/51203/7430/2035/4751/3835/3996/9874/8243/9133/6711/2017/9055/613/10163/23095/6790/26271/10018/163786/54443/699/9493/25777/24137/5347/6904/9411/667
HALLMARK_MYC_TARGETS_V2	HALLMARK_MYC_TARGETS_V2	55	-0.506142	-1.97502	7.72509e-05	0.000643757	0.000365925	3692	tags=49%, list=22%, signal=38%	23223/6949/23082/10514/92856/51388/3329/705/3177/4609/80324/10733/64216/51491/27346/10528/26354/79050/23481/51154/6723/4174/4839/83743/5347/4173/1019
HALLMARK_ANGIOGENESIS	HALLMARK_ANGIOGENESIS	33	0.563322	1.89461	0.000888054	0.00634325	0.00360563	1924	tags=39%, list=12%, signal=35%	6696/3685/7422/1281/4060/7076/6781/6578/351/7410/5553/4487/5104
HALLMARK_HYPOXIA	HALLMARK_HYPOXIA	189	0.315285	1.44272	0.00485858	0.0252096	0.0143297	1401	tags=19%, list=9%, signal=18%	10397/2203/226/5033/8553/7422/7163/10957/8839/26118/2645/6385/3939/665/8991/5211/1026/1837/5230/57007/8974/2026/6781/3162/2239/6515/901/7167/55076/2821/55818/1289/633/5066/5163/3309
HALLMARK_ALLOGRAFT_REJECTION	HALLMARK_ALLOGRAFT_REJECTION	189	0.314378	1.43857	0.00504192	0.0252096	0.0143297	3827	tags=33%, list=23%, signal=25%	114548/2149/7163/3383/6133/3702/10225/6189/6772/3566/973/5788/3135/6203/6223/7076/6892/6170/3460/50852/3578/3455/4153/602/3133/896/2147/6775/940/4067/3105/1029/3059/924/3624/4843/4283/972/92/3002/3596/2268/3717/3122/7040/27240/7124/941/1956/3683/6354/5579/6356/919/958/3559/3937/2533/822/6059/8767/961
HALLMARK_P53_PATHWAY	HALLMARK_P53_PATHWAY	195	0.31098	1.42476	0.00481335	0.0252096	0.0143297	2232	tags=25%, list=14%, signal=22%	10397/26471/6382/203/2149/6281/8848/10628/29948/11059/1030/5564/2877/1026/29927/25873/51065/8877/3162/55035/7421/27165/6256/3094/63874/26999/351/51499/8518/4071/7039/10906/900/896/2052/1050/1029/91/26355/6206/23303/57763/6667/4814/55602/3945/23612/55332
HALLMARK_FATTY_ACID_METABOLISM	HALLMARK_FATTY_ACID_METABOLISM	148	0.332968	1.48561	0.00688326	0.030828	0.0175233	2523	tags=24%, list=15%, signal=21%	760/226/6296/6281/5092/23417/11343/9246/50486/5720/5162/3939/1429/6584/11185/2752/3248/3417/2026/23710/4683/7390/2168/51478/51703/2052/84263/30/328/259307/210/51170/51/35/1962/1666
HALLMARK_HEME_METABOLISM	HALLMARK_HEME_METABOLISM	182	0.304955	1.38668	0.00801527	0.030828	0.0175233	2272	tags=21%, list=14%, signal=19%	10158/1510/760/51312/3386/2994/26130/665/25897/7779/6710/8991/23351/51646/4059/6521/8974/2039/4005/6583/7390/7145/6917/896/80344/114625/4778/51573/26020/10553/4891/210/2532/6386/5909/23608/10171/1193/7351
HALLMARK_TNFA_SIGNALING_VIA_NFKB	HALLMARK_TNFA_SIGNALING_VIA_NFKB	195	-0.278669	-1.35727	0.00795604	0.030828	0.0175233	2467	tags=26%, list=15%, signal=22%	1647/10365/4170/7130/5341/2526/10221/2150/4609/22822/2643/1843/9034/23135/9945/23764/5606/3725/182/150094/3726/8660/4616/3164/467/1437/597/9314/1316/3606/8613/7128/10938/3491/3976/10135/650/8061/1959/7097/6446/10769/3371/5054/5328/7538/2152/2353/490/23645
HALLMARK_PEROXISOME	HALLMARK_PEROXISOME	98	0.368708	1.52645	0.00884951	0.0316054	0.0179652	3297	tags=34%, list=20%, signal=27%	1382/2053/23417/866/6648/6647/3417/5243/26986/291/5828/9961/51703/225/2172/83752/30/6342/1742/7555/8799/51170/80270/51/2071/1962/5052/51024/3416/216/1384/51015/5244
HALLMARK_EPITHELIAL_MESENCHYMAL_TRANSITION	HALLMARK_EPITHELIAL_MESENCHYMAL_TRANSITION	194	0.311951	1.43249	0.0100507	0.0335023	0.0190434	2489	tags=23%, list=15%, signal=20%	6696/5654/4312/7980/6382/5352/3685/4017/7422/1281/26577/4323/4147/10398/3908/6385/4060/9235/64175/7076/2026/6387/1277/50509/4907/649/10516/6424/1289/633/6678/627/10979/1278/3624/800/4487/7078/6443/3486/8325/2200/5118/6641/57692
HALLMARK_ESTROGEN_RESPONSE_EARLY	HALLMARK_ESTROGEN_RESPONSE_EARLY	192	-0.288141	-1.39769	0.0107271	0.0335221	0.0190547	2350	tags=21%, list=14%, signal=18%	4609/2289/23254/29107/9846/3480/58495/7022/6566/5914/8416/25987/6337/9862/6820/8140/6658/7739/79083/3860/6509/5655/9314/2810/744/11057/29984/4477/22836/6990/11098/2717/2194/11145/3983/2353/5366/2274/3880/3866
HALLMARK_BILE_ACID_METABOLISM	HALLMARK_BILE_ACID_METABOLISM	100	0.353021	1.4722	0.0153093	0.0450274	0.0255945	3466	tags=34%, list=21%, signal=27%	21/2053/23417/866/1593/6647/6579/3417/29842/6256/654/189/5189/51703/225/10858/5213/2638/83752/27232/6342/51170/5002/1581/80270/9415/2030/50640/26061/19/216/51015/366/5827

## Sheet: Hallmark.LUAD.Immune.R.vs.NR
# Significant GSEA results (Hallmark pathway) between LUAD Immune responder vs non-responder
ID	Description	setSize	enrichmentScore	NES	pvalue	p.adjust	qvalue	rank	leading_edge	core_enrichment
HALLMARK_EPITHELIAL_MESENCHYMAL_TRANSITION	HALLMARK_EPITHELIAL_MESENCHYMAL_TRANSITION	194	0.434187	2.20901	9.27284e-11	4.63642e-09	3.80674e-09	1732	tags=28%, list=11%, signal=26%	6696/4060/1281/1277/7058/1634/1301/3624/633/1289/131578/1282/1490/2335/115908/6678/6424/4313/7052/800/1293/3673/3486/4312/1278/5654/2199/9353/1284/3909/1009/9244/3693/1290/9235/4256/6387/7078/26585/4148/6382/5768/7057/10409/10085/4837/6385/5118/8572/1462/10398/4982/2200/1601/22943
HALLMARK_MYC_TARGETS_V1	HALLMARK_MYC_TARGETS_V1	198	0.383528	1.95958	1.65526e-07	4.13816e-06	3.39765e-06	4605	tags=42%, list=28%, signal=31%	7398/10549/6175/52/6193/5685/51020/7419/5691/3615/10155/6194/6141/6187/3735/7324/10236/11331/3939/26354/3183/9045/6188/7514/6599/5687/10907/10399/4999/3184/1982/7555/328/4706/10728/6418/6632/10856/7965/5709/5496/26986/23435/7284/10574/3837/10291/26156/5683/220988/6634/1176/6164/23196/6427/5111/6204/6950/2739/5093/4673/22916/57819/5901/7531/5887/2107/4176/10971/10935/2079/4174/5478/6426/1207/7913/…
HALLMARK_COAGULATION	HALLMARK_COAGULATION	124	0.366843	1.73858	9.20521e-05	0.0015342	0.00125966	3125	tags=36%, list=19%, signal=30%	4316/710/5265/2335/6678/4313/3673/4312/716/5654/4048/9948/715/1510/462/7078/712/378/341/8754/3249/7057/7056/928/2783/2/164656/2200/3172/5879/1675/1519/6284/553115/344/5877/2534/1803/23479/7044/8609/345/3426/4035/735
HALLMARK_INTERFERON_GAMMA_RESPONSE	HALLMARK_INTERFERON_GAMMA_RESPONSE	196	0.291938	1.49381	0.00111836	0.0139795	0.0114779	3878	tags=34%, list=24%, signal=26%	3429/196410/710/7130/10410/716/54625/51015/81030/715/8743/4599/3001/5684/8767/567/4061/9830/9961/6773/3601/91543/3135/55024/10135/5720/256586/5777/3574/7127/94240/6892/22914/3669/57823/5771/10392/6772/9111/10791/3455/836/10379/3383/3434/5683/3695/3437/3959/7453/51056/7378/9688/64135/5698/23070/84888/55016/10964/6352/6775/6648/84166/8869/4939/4502/80830
HALLMARK_ANGIOGENESIS	HALLMARK_ANGIOGENESIS	33	0.48267	1.75768	0.00419216	0.0349347	0.0286832	1523	tags=27%, list=9%, signal=25%	6696/4060/1281/1290/3764/7056/5154/5553/1462
HALLMARK_INTERFERON_ALPHA_RESPONSE	HALLMARK_INTERFERON_ALPHA_RESPONSE	96	0.342751	1.54994	0.00362354	0.0349347	0.0286832	3464	tags=34%, list=21%, signal=27%	3429/10410/716/54625/7318/4599/135112/5684/8767/567/4061/9830/6773/54809/91543/5720/8519/3574/94240/3669/9111/3107/961/10379/3437/2634/3959/7453/51056/64135/5698/23070/10964

## Sheet: KEGG.LUAD.R.vs.NR
# Significant GSEA results (KEGG pathway) between LUAD responder vs non-responder
ID	Description	setSize	enrichmentScore	NES	pvalue	p.adjust	qvalue	rank	leading_edge	core_enrichment
hsa03010	Ribosome	128	0.697102	3.16807	1.28864e-26	4.5618e-24	4.15079e-24	1954	tags=56%, list=12%, signal=50%	6192/6209/6224/6136/6235/6156/6222/6194/11224/6208/6152/6137/6133/6203/6202/6187/6168/6165/6142/6175/6171/6173/6159/200916/6167/6169/6229/6158/6223/6157/6206/6132/25873/6143/6160/9349/6189/6170/6135/51065/7311/63875/6188/6232/6181/6234/6233/6205/6155/6193/6166/6161/6210/6138/6144/4736/6129/6124/6204/6228/6154/6164/6191/6207/6141/6217/6130/6201/9045/6230/23521/6218
hsa05171	Coronavirus disease - COVID-19	208	0.577704	2.81241	1.43072e-22	2.53238e-20	2.30422e-20	2134	tags=49%, list=13%, signal=43%	6192/4312/2162/114548/4599/5291/6209/6224/6136/6235/6156/6222/6194/713/11224/6208/6152/6137/6133/6203/6202/6187/6168/6165/6142/6175/6171/6173/6159/200916/6167/6169/6229/6158/6223/6157/6206/6132/629/716/25873/714/6143/5595/6772/6160/9349/6189/6170/6135/51065/5295/7311/6188/6232/6181/6234/10379/6233/3455/6205/6155/6193/6166/23118/6161/6210/728/1536/3572/6138/6144/4736/6129/6124/6204/6228/721/6154/7…
hsa04145	Phagosome	136	0.458001	2.10778	2.03495e-07	2.40124e-05	2.18489e-05	2256	tags=29%, list=14%, signal=25%	653509/729238/7060/6441/3119/29927/3685/7058/3135/3133/3673/523/3115/811/1536/2214/81027/528/527/23480/9902/526/10952/51382/9296/81035/3107/3689/5879/3105/7879/4153/1535/3134/715/5289/5869/51606/3122
hsa04110	Cell cycle	155	-0.401039	-1.85619	2.17144e-05	0.00192172	0.00174858	3151	tags=28%, list=19%, signal=23%	891/4609/4174/991/5519/996/7465/1663/545/11200/26271/5111/1874/25906/4088/9700/8318/80174/4616/4175/8379/10926/990/55869/151648/1870/29882/898/1869/2810/7272/5347/113130/8243/1021/994/81620/701/1019/7042/4173/699/5933/993
hsa04740	Olfactory transduction	302	-0.303025	-1.53991	0.000244634	0.0173201	0.0157596	3162	tags=26%, list=19%, signal=22%	8383/119765/138804/283189/26494/391112/6547/256144/26538/390168/390432/128360/390321/163688/283694/119678/256148/156/119749/26664/390077/401994/26539/56656/144125/81472/26532/26686/79310/109/390113/219429/408/401427/121364/810/26245/340980/343563/81282/119682/57101/121130/81127/135948/144124/120586/81099/127623/4995/390066/79317/81466/119695/1260/441639/403273/441608/124538/138881/1258/343172/499…
hsa04512	ECM-receptor interaction	79	0.432713	1.8313	0.00039253	0.0224608	0.0204371	964	tags=23%, list=6%, signal=22%	6696/7060/3912/1277/6382/3685/7058/6385/1278/3695/3673/1285/2812/255743/56955/1282/3908/1284
hsa04141	Protein processing in endoplasmic reticulum	165	0.347092	1.63856	0.00044414	0.0224608	0.0204371	3740	tags=36%, list=23%, signal=28%	81567/29927/91319/79139/7095/6748/7323/23471/10961/9709/51128/811/30001/7494/56681/6184/6745/23480/4287/6400/7327/5611/5602/10952/6048/2081/4121/7991/51465/22872/6747/3304/7322/27248/6746/9871/10960/573/5601/201595/5887/10130/6396/29979/11231/1603/80700/3326/258010/10525/3998/7466/7184/3309/9632/5609/10294/10970/10483/6185

## Sheet: KEGG.LUAD.Tumor.R.vs.NR
# Significant GSEA results (KEGG pathway) between LUAD Tumor responder vs non-responder
ID	Description	setSize	enrichmentScore	NES	pvalue	p.adjust	qvalue	rank	leading_edge	core_enrichment
hsa05171	Coronavirus disease - COVID-19	208	0.529645	2.46497	1.10817e-16	3.92292e-14	3.72112e-14	2397	tags=43%, list=15%, signal=37%	4312/4599/5291/6192/6136/114548/6235/200916/11224/6224/6194/6209/6156/6166/629/5602/6165/6222/6187/6202/6173/6133/9349/6167/6152/6208/6137/6189/6168/713/6132/6772/51135/6160/6203/25873/6223/51065/6129/6159/6171/6229/6142/5295/10379/6157/6170/3455/23118/6144/6175/6234/6210/3447/6188/714/4153/6204/6130/2147/5595/6161/5601/3454/6169/7099/6155/2162/6206/6164/6233/7311/3716/6143/6158/6138/6232/4736/61…
hsa03010	Ribosome	128	0.60083	2.62484	7.08116e-16	1.25337e-13	1.18889e-13	2340	tags=50%, list=14%, signal=43%	6192/6136/6235/200916/11224/6224/6194/6209/6156/6166/6165/6222/6187/6202/6173/6133/9349/6167/6152/6208/6137/6189/6168/6132/6160/6203/25873/6223/51065/6129/6159/6171/6229/6142/63875/6157/6170/6144/6175/10573/6234/6210/6188/6204/6130/6161/6169/6155/6206/6164/6233/7311/6143/65008/6158/6138/6232/4736/6135/6191/6154/6201/6181/6228
hsa04110	Cell cycle	155	-0.381519	-1.79457	2.41649e-05	0.00285146	0.00270478	3335	tags=43%, list=20%, signal=35%	4999/890/7709/983/7529/5000/51434/1017/9319/5519/51529/472/7533/7029/23383/4172/11200/5591/8556/4171/595/996/9978/995/3065/1647/1663/25906/9587/55869/10403/1870/8318/5528/4609/8317/1874/5933/29882/898/2033/5001/990/4616/7272/891/8243/2810/9133/9212/1869/701/993/4175/4174/26271/1111/113130/699/5111/5347/81620/4173/994/1021/1019/7042
hsa04145	Phagosome	136	0.405123	1.79224	6.95184e-05	0.00615238	0.00583589	3201	tags=32%, list=19%, signal=26%	653509/729238/7060/6441/3685/81027/3119/9902/29927/3135/81035/523/3115/2204/4153/245972/10952/3133/9550/526/1535/3105/9296/7099/23480/127124/811/4688/51606/7059/3123/1536/4353/3107/5869/2214/3122/3134/525/3673/347688/527/5879/528
hsa03430	Mismatch repair	23	-0.62704	-2.00197	0.000242486	0.0122629	0.011632	3676	tags=52%, list=22%, signal=41%	27030/29935/5395/2956/5982/5985/10714/5424/6118/4437/5111/3978
hsa03030	DNA replication	36	-0.565263	-2.00119	0.000228556	0.0122629	0.011632	3548	tags=53%, list=22%, signal=41%	246243/29935/4172/4171/5982/56655/84153/23649/10535/5985/10714/4175/4174/5424/6118/5558/5111/3978/4173
hsa04066	HIF-1 signaling pathway	103	0.415507	1.7592	0.000206499	0.0122629	0.011632	2931	tags=33%, list=18%, signal=27%	5291/226/7422/6194/5162/3939/5211/1026/7018/5230/7076/5295/2026/1950/3162/112399/3460/5163/5595/2321/7099/5213/4843/5209/5232/1536/3945/230/817/5161/112398/2064/816/9470
hsa00010	Glycolysis / Gluconeogenesis	58	0.482938	1.85432	0.000710724	0.0314495	0.0298317	2642	tags=36%, list=16%, signal=30%	2203/226/2645/5162/3939/5211/5230/2026/7167/2821/5213/501/5232/8789/3945/230/5106/125/5161/5236/217
hsa03008	Ribosome biogenesis in eukaryotes	72	-0.429321	-1.78285	0.000925897	0.0364186	0.0345452	4930	tags=54%, list=30%, signal=38%	1736/56001/84128/283106/54913/54552/10482/55505/55651/23195/6949/84916/55781/4809/1459/92856/51077/28987/7514/3692/29107/10436/166378/51096/55127/23560/2091/54433/22803/51068/10528/26354/5822/10885/84135/51602/27341/79631/65083

## Sheet: KEGG.LUAD.Immune.R.vs.NR
# Significant GSEA results (KEGG pathway) between LUAD Immune responder vs non-responder
ID	Description	setSize	enrichmentScore	NES	pvalue	p.adjust	qvalue	rank	leading_edge	core_enrichment
hsa03010	Ribosome	128	0.615649	2.95518	2.16731e-20	7.67226e-18	6.93538e-18	3205	tags=61%, list=20%, signal=49%	6192/6205/6203/6209/6208/6175/6158/6169/6152/6137/6193/6222/6142/6206/6224/6156/6143/6135/6171/6168/6133/6124/6159/6181/6232/6202/7311/23521/6194/6141/2197/6157/6187/6229/6217/6235/6136/11224/6218/6233/6223/6155/6165/9045/6188/6167/6170/6228/6173/6207/6125/6227/6234/6138/6154/25873/6132/4736/64969/6161/51065/63875/51263/6160/6191/6210/11222/6176/6189/6230/29088/6164/64960/6204/51021/9553/6201/511…
hsa05171	Coronavirus disease - COVID-19	208	0.478673	2.46212	9.57195e-16	1.69424e-13	1.53151e-13	2672	tags=45%, list=16%, signal=38%	6192/2162/728/713/114548/6205/6203/6209/6208/6175/721/4312/6158/716/6169/6152/6137/6193/6222/6142/6206/6224/6156/6143/6135/715/6171/6168/4599/6133/6124/6159/6181/3572/5595/714/6232/5291/6202/712/7311/23521/6194/6141/2197/6157/6187/6229/6217/6235/6136/11224/6218/6233/9641/6773/6223/6155/3449/1536/6165/9045/6188/6167/6170/6228/6173/6207/6125/6227/4793/6234/6138/6154/25873/6132/4736/1675/6161/51065/…
hsa05322	Systemic lupus erythematosus	110	0.432912	2.04274	1.59431e-06	0.000188129	0.00017006	2297	tags=40%, list=14%, signal=35%	3119/713/721/716/1511/8345/85235/8970/715/8368/653604/8294/8335/714/712/8347/8334/2214/8367/8357/8360/8362/8364/8341/3012/87/8344/8969/8340/3018/8356/8351/8355/8352/8365/8354/8343/6628/2904/6632/3115/8968/3020/7124
hsa04613	Neutrophil extracellular trap formation	164	0.372034	1.84843	4.43243e-06	0.00039227	0.000354594	2698	tags=34%, list=16%, signal=29%	728/1511/8345/3065/85235/8970/291/10105/8368/653604/7419/8294/5595/8335/5291/23236/8347/6714/8334/2214/8367/8357/8360/27180/8362/3689/8364/8341/3012/8344/1536/8969/8340/3018/8356/5880/293/8351/8355/8352/8365/5879/1182/208/8354/8343/8968/5290/5295/3020/51284/10000/3683/207/8331/5605
hsa05146	Amoebiasis	96	0.395746	1.82173	3.81128e-05	0.00224866	0.00203268	2928	tags=30%, list=18%, signal=25%	1281/3912/1277/7414/1282/2335/6317/3554/1511/1278/5566/1284/3909/5291/23236/3689/87/7879/5567/2920/5290/5295/7124/836/9630/4583/3315/5052/3910
hsa04141	Protein processing in endoplasmic reticulum	165	0.351351	1.75046	3.63869e-05	0.00224866	0.00203268	3991	tags=38%, list=24%, signal=29%	81567/7494/29927/91319/6748/10961/6745/51465/7095/57134/23471/7323/6400/4121/27248/30001/22872/201595/10525/6184/79139/9709/56681/7322/811/6238/11231/2923/6048/2081/9871/7321/746/10483/5611/7184/23480/5609/10905/10960/6747/3998/10294/29979/5886/10130/3300/7326/9451/85479/258010/10970/578/7327/5887/3703/3312/7841/64215/23645/10808/10952
hsa04512	ECM-receptor interaction	79	0.439102	1.94921	5.67101e-05	0.00286791	0.00259246	1418	tags=27%, list=9%, signal=24%	6696/3912/1277/7058/255743/1282/2335/1293/3673/1278/1284/3909/3693/56955/22801/1605/3696/6382/7057/6385/7060
hsa03060	Protein export	29	0.581494	2.04266	8.45679e-05	0.00374213	0.00338272	2831	tags=41%, list=17%, signal=34%	6734/5018/29927/90701/7095/9789/51608/11231/7485/439/23480/60559
hsa04145	Phagosome	136	0.333846	1.62319	0.00071028	0.0279377	0.0252544	2881	tags=29%, list=18%, signal=24%	653509/729238/3119/7058/51382/29927/3673/3693/715/3133/84790/528/527/2214/7057/3689/534/1536/7060/5289/811/3135/5879/1781/7879/6441/203068/51143/523/9341/3115/3107/53407/23480/22925/7277/9554/4689/90423
hsa04061	Viral protein interaction with cytokine and cytokine receptor	91	-0.418984	-1.72991	0.000811275	0.0287191	0.0259608	3746	tags=35%, list=23%, signal=27%	5473/3579/8794/6355/3560/6370/388372/6347/7133/8795/1236/6368/729230/3570/53833/9560/8793/8797/1233/1230/6361/414062/6362/2829/6376/5196/3559/3586/6348/6363/1232/6367
hsa05131	Shigellosis	227	0.289199	1.5138	0.00107143	0.0344806	0.0311689	2297	tags=25%, list=14%, signal=22%	7414/114548/3554/51196/7323/653604/7314/4735/5595/23291/5291/23236/7311/664/10097/6714/8767/27128/826/9265/8357/6233/55752/87/7322/10109/10092/3059/5289/57180/2309/10398/10318/8356/9474/4793/8351/8355/7334/8352/5879/208/8354/30849/7321/375/10392/8968/10095/5290/11146/5295/6198/3020/8945/7124
hsa05017	Spinocerebellar ataxia	133	0.331619	1.6034	0.00130449	0.0384823	0.0347863	2641	tags=26%, list=16%, signal=22%	7494/5685/5717/291/10105/7419/5691/5684/5291/23236/487/8408/2259/5708/6712/5289/5687/115209/293/2081/6310/489/208/30849/2904/5709/5692/5290/5295/23369/10000/5705/5683/116444/207
hsa04740	Olfactory transduction	302	-0.307496	-1.47968	0.00169041	0.0460312	0.0416101	4485	tags=35%, list=27%, signal=26%	26648/817/390142/390648/26689/119695/346517/442186/390327/390197/390113/390442/283297/5568/5136/119687/441308/441669/6547/26686/390077/26538/127623/341276/219482/442185/57101/26531/79541/109/390326/391107/393046/81469/391191/119765/219952/1258/81472/121129/408/283093/79310/343169/127068/81466/119749/135941/26659/26539/120586/81696/138883/124538/26696/26534/135924/26497/343172/219473/392376/219982…

[truncated: 6 more sheets: GOBP.LUAD.R.vs.NR, GOBP.LUAD.Tumor.R.vs.NR, GOBP.LUAD.Immune.R.vs.NR, Celltype.LUAD.R.vs.NR, Celltype.LUAD.Tumor.R.vs.NR, Celltype.LUAD.Immune.R.vs.NR]
