# Supplementary material for: Spatial profiling of non-small cell lung cancer provides insights into tumorigenesis and immunotherapy response
Source: Commun Biol. 2024 Aug 2;7:930. doi: 10.1038/s42003-024-06568-w (PMC11297140; doi:10.1038/s42003-024-06568-w)
Supplement: Supplementary file 9 — Supplementary Data 6 [file 42003_2024_6568_MOESM9_ESM.xlsx]

## Sheet: Supplementary data 6
Supplementary data 6. NMF signatures activity, validation and ORA results

## Sheet: Signature activities
Tumor response signature activity (Figure 4a)							Immune response signature activity (Figure 4e)						Tumorigenesis signature activity (Figure 4i)
Sample	Cluster signature activity				Cluster		Sample	Cluster signature activity			Cluster		Sample	Cluster signature activity			Cluster
	Cluster 1	Cluster 2	Cluster 3	Cluster 4				Cluster 1	Cluster 2	Cluster 3				Cluster 1	Cluster 2	Cluster 3
Tumor1	0.00311608	3.15814e-05	0.00262897	0.00126628	Cluster 1		Normal1	0.0291403	0.0155863	0.00250716	Cluster 1		Tumor1	0.000805765	1.09548e-10	0.0196055	Cluster 3
Tumor2	0.00188237	7.57022e-05	2.81847e-06	0.000120092	Cluster 1		Normal2	0.000265552	0.00179504	0.00702895	Cluster 3		Tumor2	0.00049325	7.11295e-05	0.00586763	Cluster 3
Tumor3	0.000184589	0.000549671	0.0136751	0.000193247	Cluster 3		Normal3	0.000383695	0.00197497	0.00146888	Cluster 2		Tumor3	0.0103425	0.0384908	0.000907855	Cluster 2
Tumor4	0.00123027	0.000595159	0.00400328	0.000397501	Cluster 3		Normal4	0.0326804	0.000689512	0.0050045	Cluster 1		Tumor4	0.0242835	0.0050663	0.0120415	Cluster 1
Tumor5	0.000373957	7.19119e-05	6.36079e-08	2.10675e-08	Cluster 1		Normal5	0.000566718	6.01713e-05	0.00479667	Cluster 3		Tumor5	0.000592956	0.000379329	0.000712266	Cluster 3
Tumor6	0.00120768	0.000341011	0.00023986	7.62186e-05	Cluster 1		Normal6	0.00157902	0.000141732	0.00677881	Cluster 3		Tumor6	0.00397863	0.00325511	0.00114501	Cluster 1
Tumor7	0.00141938	0.0016519	0.000785015	0.000143577	Cluster 2		Normal7	0.00188401	0.000139109	0.0119468	Cluster 3		Tumor7	0.00967654	0.00528205	0.00206816	Cluster 1
Tumor8	0.00106165	0.00135864	0.000541016	1.0546e-07	Cluster 2		Normal8	0.00146597	0.00286042	0.00717146	Cluster 3		Tumor8	0.00882644	0.00094475	0.00384486	Cluster 1
Tumor9	0.000921862	6.40521e-11	0.00713213	0.00231171	Cluster 3		Normal9	0.0202379	0.0274592	0.0230688	Cluster 2		Tumor9	0.000109596	0.037266	0.00103217	Cluster 2
Tumor10	0.014622	3.01092e-09	0.00663181	0.00174028	Cluster 1		Normal10	0.000605628	0.0141983	0.00800796	Cluster 2		Tumor10	0.000882124	0.08356	0.00155153	Cluster 2
Tumor11	0.000466061	0.0182208	0.000339086	0.000181943	Cluster 2		Normal11	0.0153271	0.0933755	0.0147334	Cluster 2		Tumor11	0.103493	0.00125016	0.00164441	Cluster 1
Tumor12	0.00210682	2.11543e-05	0.00109524	0.00150082	Cluster 1		Normal12	0.00753902	0.0129013	0.036392	Cluster 3		Tumor12	0.000722571	0.000526958	0.0123758	Cluster 3
Tumor13	0.00228287	4.14602e-06	0.000863019	6.2506e-05	Cluster 1		Normal13	0.0036795	0.00458716	0.0755324	Cluster 3		Tumor13	0.000125224	0.000886766	0.00949735	Cluster 3
Tumor14	0.00105676	1.99174e-05	0.00717365	0.000589117	Cluster 3		Normal14	0.0555481	0.000949142	0.0148669	Cluster 1		Tumor14	5.0764e-05	0.0173879	0.00769826	Cluster 2
Tumor15	0.000323295	2.15002e-07	0.000513785	0.0203661	Cluster 4		Normal15	0.0559033	0.000503459	0.00928885	Cluster 1		Tumor15	8.96721e-10	0.00180475	0.0556964	Cluster 3
Tumor16	0.00256158	6.16607e-06	0.000475399	0.00020706	Cluster 1		Normal16	0.0112079	0.0162048	0.0101961	Cluster 2		Tumor16	0.000610599	9.23002e-06	0.0107488	Cluster 3
Tumor17	0.00167091	0.000224496	0.000575735	0.000498266	Cluster 1		Normal17	0.00373785	0.00227094	0.00947092	Cluster 3		Tumor17	0.00355262	0.00620839	0.00427766	Cluster 2
Tumor18	0.00150358	0.000415779	0.00045214	0.000430654	Cluster 1		Normal18	0.000167005	0.000203087	0.012045	Cluster 3		Tumor18	0.00130069	1.26894e-10	0.0124822	Cluster 3

## Sheet: Validation
Expression of tumor response signatures in validation dataset
	Sample
Cluster	GSE126044-1	GSE126044-2	GSE126044-3	GSE126044-4	GSE126044-5	GSE126044-6	GSE126044-7	GSE126044-8	GSE126044-9	GSE126044-10	GSE126044-11	GSE126044-12	GSE126044-13	GSE126044-14	GSE126044-15	GSE126044-16	GSE135222-1	GSE135222-2	GSE135222-3	GSE135222-4	GSE135222-5	GSE135222-6	GSE135222-7	GSE135222-8	GSE135222-9	GSE135222-10	GSE135222-11	GSE135222-12	GSE135222-13	GSE135222-14	GSE135222-15	GSE135222-16	GSE135222-17	GSE135222-18	GSE135222-19	GSE135222-20	GSE135222-21	GSE135222-22	GSE135222-23	GSE135222-24	GSE135222-25	GSE135222-26	GSE135222-27
Cluster 1	0.233638	0.267964	0.262178	0.308301	0.295699	0.294827	0.31501	0.287016	0.225208	0.292306	0.25872	0.309762	0.286283	0.303624	0.276803	0.303128	0.27015	0.263351	0.249175	0.289023	0.271378	0.268216	0.284129	0.299752	0.300907	0.287418	0.258741	0.283016	0.293848	0.266013	0.285734	0.272087	0.260974	0.321663	0.271046	0.302522	0.256711	0.246745	0.28052	0.213073	0.342564	0.318356	0.298555
Cluster 2	-0.0669773	0.188595	0.0923089	0.531551	0.189093	0.0685252	0.277952	0.286694	0.088785	0.119119	0.229558	0.507077	0.442661	0.142464	0.310153	0.0511557	-0.115028	-0.0364691	0.158032	0.398726	0.219747	0.130911	0.23873	0.514796	0.0779252	0.412569	0.0544505	0.0553307	0.23628	0.666118	0.191881	0.135422	0.139458	0.248853	0.280648	0.198143	0.250389	0.459101	0.22038	0.285916	0.390716	0.253756	0.107838
Cluster 3	0.770294	0.758191	0.755204	0.702543	0.685318	0.637089	0.714542	0.678897	0.837584	0.685364	0.725498	0.699266	0.752274	0.610603	0.771246	0.758385	0.521749	0.56699	0.709509	0.658833	0.763858	0.704867	0.73098	0.753896	0.692032	0.71064	0.840044	0.70057	0.66562	0.709452	0.711726	0.609519	0.756254	0.672387	0.784168	0.775523	0.735109	0.884972	0.724531	0.827932	0.696623	0.71822	0.70378
Cluster 4	0.608002	0.56389	0.520764	0.495532	0.511655	0.43006	0.604699	0.504845	0.605199	0.496937	0.601993	0.512812	0.478857	0.466928	0.609484	0.600267	0.285283	0.401088	0.617334	0.418014	0.615868	0.553374	0.60359	0.538136	0.518514	0.511396	0.675504	0.614355	0.483853	0.47033	0.583846	0.426156	0.630187	0.50141	0.611985	0.669521	0.574149	0.680874	0.485338	0.533553	0.435753	0.493697	0.462983
Expression of immune response signatures in validation dataset
	Sample
Cluster	GSE126044-1	GSE126044-2	GSE126044-3	GSE126044-4	GSE126044-5	GSE126044-6	GSE126044-7	GSE126044-8	GSE126044-9	GSE126044-10	GSE126044-11	GSE126044-12	GSE126044-13	GSE126044-14	GSE126044-15	GSE126044-16	GSE135222-1	GSE135222-2	GSE135222-3	GSE135222-4	GSE135222-5	GSE135222-6	GSE135222-7	GSE135222-8	GSE135222-9	GSE135222-10	GSE135222-11	GSE135222-12	GSE135222-13	GSE135222-14	GSE135222-15	GSE135222-16	GSE135222-17	GSE135222-18	GSE135222-19	GSE135222-20	GSE135222-21	GSE135222-22	GSE135222-23	GSE135222-24	GSE135222-25	GSE135222-26	GSE135222-27
Cluster 1	0.612892	0.785754	0.649188	0.631598	0.888299	0.666674	0.597312	0.804388	0.594295	0.730957	0.780727	0.505041	0.741728	0.662486	0.716261	0.622423	0.318568	0.61801	0.584083	0.579996	0.760526	0.671322	0.696176	0.839102	0.677757	0.728582	0.749847	0.620442	0.732377	0.594533	0.565273	0.639437	0.744182	0.600868	0.754338	0.656046	0.709977	0.719662	0.851969	0.618643	0.760962	0.704868	0.733726
Cluster 2	0.849808	0.93531	0.917146	0.932138	0.964588	0.979637	0.961864	0.96437	0.881967	1.109	0.97016	0.909849	0.939129	0.92243	0.935642	0.93824	0.664633	0.746589	0.842819	0.970206	0.994984	0.855828	0.944642	1.06917	0.984102	0.926364	1.06024	0.976285	0.91854	0.834679	0.909353	0.884986	0.902225	0.906115	1.01595	0.977878	0.883894	1.03592	1.04029	0.837392	1.02192	1.01181	1.00365
Cluster 3	0.116314	0.162597	0.175248	0.15492	0.146951	0.222601	0.143409	0.152377	0.1506	0.182932	0.151926	0.137681	0.139851	0.152718	0.138676	0.108999	0.184143	0.201173	0.143976	0.150203	0.140424	0.164131	0.128611	0.133286	0.216517	0.144583	0.126911	0.130085	0.150721	0.126519	0.136045	0.155243	0.121034	0.178257	0.17245	0.112596	0.155576	0.123158	0.14463	0.126741	0.134521	0.159313	0.179363
Expression of tumorigenesis signatures in validation dataset
	Sample
Cluster	GSE126044-1	GSE126044-2	GSE126044-3	GSE126044-4	GSE126044-5	GSE126044-6	GSE126044-7	GSE126044-8	GSE126044-9	GSE126044-10	GSE126044-11	GSE126044-12	GSE126044-13	GSE126044-14	GSE126044-15	GSE126044-16	GSE135222-1	GSE135222-2	GSE135222-3	GSE135222-4	GSE135222-5	GSE135222-6	GSE135222-7	GSE135222-8	GSE135222-9	GSE135222-10	GSE135222-11	GSE135222-12	GSE135222-13	GSE135222-14	GSE135222-15	GSE135222-16	GSE135222-17	GSE135222-18	GSE135222-19	GSE135222-20	GSE135222-21	GSE135222-22	GSE135222-23	GSE135222-24	GSE135222-25	GSE135222-26	GSE135222-27
Cluster 1	0.54051	0.775431	0.476801	1.0108	0.424577	0.273558	0.732921	0.68857	0.711938	0.227014	0.52047	0.818253	0.980324	0.511947	0.818287	0.57783	0.0325471	0.203215	0.589454	0.679989	0.620309	0.596977	0.694859	0.87675	0.33325	0.851896	0.548438	0.511098	0.746817	1.03255	0.775674	0.439211	0.618464	0.663533	0.766419	0.635525	0.786568	0.917785	0.574075	0.940169	0.724545	0.780212	0.422717
Cluster 2	0.880671	0.97037	0.801232	0.920988	0.737914	0.609617	0.834746	0.780986	0.996024	0.644118	0.732275	0.816972	0.913194	0.67959	0.908853	0.809495	0.549091	0.619741	0.789095	0.722631	0.86497	0.834142	0.85942	0.794534	0.700891	0.928564	0.828396	0.829818	0.783796	0.96955	0.843092	0.690185	0.881923	0.765676	0.869688	0.813631	0.849788	1.03184	0.803386	0.985929	0.784066	0.813487	0.725721
Cluster 3	0.791411	0.743546	0.712758	0.866316	0.68899	0.534135	0.878421	0.799063	0.78054	0.49028	0.754684	0.78605	0.786397	0.733417	0.829823	0.864643	0.382247	0.550942	0.871982	0.61776	0.809214	0.763474	0.898987	0.688683	0.648235	0.774309	0.791905	0.819117	0.777477	0.80444	0.842005	0.676452	0.844009	0.73456	0.824033	0.884888	0.799072	0.841237	0.694071	0.765985	0.739049	0.781227	0.641507

## Sheet: ORA results of signatures
ORA results of tumor response signatures cluster 2 genes using celltype signatures
Cluster	ID	Description	GeneRatio	BgRatio	pvalue	p.adjust	qvalue	geneID	Count
Cluster 2	TRAVAGLINI_LUNG_DIFFERENTIATING_BASAL_CELL	DIFFERENTIATING_BASAL_CELL	5/64	157/19217	0.000176532	0.00343035	0.00295151	360/79852/2152/6317/6318	5
Cluster 2	TRAVAGLINI_LUNG_MUCOUS_CELL	MUCOUS_CELL	3/64	125/19217	0.00838752	0.113478	0.0976381	5655/5266/6590	3
Cluster 2	TRAVAGLINI_LUNG_GOBLET_CELL	GOBLET_CELL	3/64	148/19217	0.0132408	0.139697	0.120197	6317/6318/6590	3
Cluster 2	TRAVAGLINI_LUNG_BASAL_CELL	BASAL_CELL	3/64	188/19217	0.0248283	0.196035	0.168671	360/2152/11005	3
ORA results of immune response signatures cluster 1 genes using celltype signatures
Cluster	ID	Description	GeneRatio	BgRatio	pvalue	p.adjust	qvalue	geneID	Count
Cluster 1	TRAVAGLINI_LUNG_CLUB_CELL	CLUB_CELL	5/31	114/19217	1.01038e-06	8.26676e-06	5.26946e-06	6143/6207/6229/6189/6202	5
Cluster 1	TRAVAGLINI_LUNG_BRONCHIAL_VESSEL_1_CELL	BRONCHIAL_VESSEL_1_CELL	6/31	224/19217	1.35369e-06	1.01527e-05	6.4716e-06	6143/6207/6229/6189/6191/6202	6
Cluster 1	TRAVAGLINI_LUNG_CD4_NAIVE_T_CELL	CD4_NAIVE_T_CELL	4/31	132/19217	5.79542e-05	0.00032555	0.000207514	6143/6207/6189/6202	4
Cluster 1	TRAVAGLINI_LUNG_PLASMACYTOID_DENDRITIC_CELL	PLASMACYTOID_DENDRITIC_CELL	3/31	111/19217	0.000749342	0.00328979	0.002097	81618/51237/6689	3
Cluster 1	TRAVAGLINI_LUNG_BASAL_CELL	BASAL_CELL	3/31	188/19217	0.00338579	0.0129669	0.00826543	6133/6189/6191	3
Cluster 1	TRAVAGLINI_LUNG_LIPOFIBROBLAST_CELL	LIPOFIBROBLAST_CELL	2/31	146/19217	0.0230819	0.0704193	0.0448871	151887/5918	2
Cluster 1	TRAVAGLINI_LUNG_B_CELL	B_CELL	2/31	155/19217	0.0257941	0.0761138	0.048517	973/6689	2
Cluster 1	TRAVAGLINI_LUNG_CLASSICAL_MONOCYTE_CELL	CLASSICAL_MONOCYTE_CELL	2/31	270/19217	0.0700611	0.161746	0.103101	6207/6229	2
Cluster 1	TRAVAGLINI_LUNG_BRONCHIAL_VESSEL_2_CELL	BRONCHIAL_VESSEL_2_CELL	2/31	272/19217	0.0709654	0.161746	0.103101	8724/51465	2
Cluster 1	TRAVAGLINI_LUNG_BASOPHIL_MAST_1_CELL	BASOPHIL_MAST_1_CELL	2/31	276/19217	0.0727856	0.161746	0.103101	81618/5918	2
Cluster 1	TRAVAGLINI_LUNG_ADVENTITIAL_FIBROBLAST_CELL	ADVENTITIAL_FIBROBLAST_CELL	2/31	296/19217	0.0821117	0.169891	0.108293	151887/5918	2
Cluster 1	TRAVAGLINI_LUNG_MYOFIBROBLAST_CELL	MYOFIBROBLAST_CELL	1/31	65/19217	0.099779	0.2018	0.128633	5918	1
ORA results of tumorigenesis signatures cluster 1 genes using Hallmark signatures
Cluster	ID	Description	GeneRatio	BgRatio	pvalue	p.adjust	qvalue	geneID	Count
Cluster 1	HALLMARK_HYPOXIA	HALLMARK_HYPOXIA	10/48	200/4384	4.46174e-05	0.00165085	0.00131504	30001/2152/26355/2355/3099/10397/5230/5317/6513/7163	10
Cluster 1	HALLMARK_P53_PATHWAY	HALLMARK_P53_PATHWAY	9/48	200/4384	0.000254421	0.00470679	0.00374936	1969/26355/3872/2872/10397/64065/6382/5268/2810	9
Cluster 1	HALLMARK_ESTROGEN_RESPONSE_EARLY	HALLMARK_ESTROGEN_RESPONSE_EARLY	8/48	200/4384	0.00127353	0.0157068	0.0125118	3983/360/1366/3898/51195/2810/6513/7739	8
Cluster 1	HALLMARK_GLYCOLYSIS	HALLMARK_GLYCOLYSIS	7/48	200/4384	0.00554312	0.0512739	0.0408441	1824/30001/26355/3099/50814/5230/6382	7
Cluster 1	HALLMARK_APICAL_JUNCTION	HALLMARK_APICAL_JUNCTION	6/48	200/4384	0.0207398	0.109625	0.0873255	81/1366/1825/3728/10205/81607	6
Cluster 1	HALLMARK_ESTROGEN_RESPONSE_LATE	HALLMARK_ESTROGEN_RESPONSE_LATE	6/48	200/4384	0.0207398	0.109625	0.0873255	1345/64065/11187/51195/2810/23650	6
Cluster 1	HALLMARK_KRAS_SIGNALING_UP	HALLMARK_KRAS_SIGNALING_UP	6/48	200/4384	0.0207398	0.109625	0.0873255	2012/30001/3728/7851/10205/6590	6
Cluster 1	HALLMARK_ANDROGEN_RESPONSE	HALLMARK_ANDROGEN_RESPONSE	4/48	101/4384	0.0237877	0.110018	0.0876388	1622/10397/6319/7163	4
Cluster 1	HALLMARK_CHOLESTEROL_HOMEOSTASIS	HALLMARK_CHOLESTEROL_HOMEOSTASIS	3/48	74/4384	0.0464644	0.19102	0.152164	114569/50814/6319	3
Cluster 1	HALLMARK_MTORC1_SIGNALING	HALLMARK_MTORC1_SIGNALING	5/48	200/4384	0.0657808	0.243389	0.19388	30001/3099/5230/6319/6513	5
