# Supplementary material for: Spatial profiling of non-small cell lung cancer provides insights into tumorigenesis and immunotherapy response
Source: Commun Biol. 2024 Aug 2;7:930. doi: 10.1038/s42003-024-06568-w (PMC11297140; doi:10.1038/s42003-024-06568-w)
Supplement: Supplementary file 10 — Supplementary Data 7 [file 42003_2024_6568_MOESM10_ESM.xlsx]

## Sheet: Supplementary data 7
Supplementary data 7. WGCNA validation and ORA results

## Sheet: Validation
Expression of WGCNA tumor response modular genes in validation dataset										Expression of WGCNA immune response modular genes in validation dataset
	salmon1	coral1	darkturquoise	lightsteelblue	orangered	skyblue4	darkgreen	darkslateblue			lavender	mediumpurple2
GSE126044-1	-0.522461	-0.11457	-1.73071	0.619828	-0.494757	-2.31159	-2.50073	-1.39886		GSE126044-1	-1.40389	-1.47067
GSE126044-2	-1.14635	1.48143	0.739895	0.384339	0.304375	-0.732988	-0.590675	0.883191		GSE126044-2	1.11292	0.0910208
GSE126044-3	-0.0819357	0.00327106	-0.829074	-0.592545	0.696899	-0.711164	-1.44762	-1.16411		GSE126044-3	-1.7592	-0.677951
GSE126044-4	0.63357	0.760342	0.167821	-0.927218	0.617825	-0.44722	-0.104744	0.281346		GSE126044-4	0.648422	0.96633
GSE126044-5	-0.347719	0.369224	1.03469	-0.0953382	0.218911	0.315768	0.0226479	1.47041		GSE126044-5	0.645445	-0.180928
GSE126044-6	-1.54121	0.192081	2.54438	-0.915265	-2.27613	-0.642983	-0.13495	2.23457		GSE126044-6	1.39515	-0.987942
GSE126044-7	0.605926	0.394267	0.272944	1.10621	-0.739034	0.138615	0.607385	0.461013		GSE126044-7	0.774431	0.374921
GSE126044-8	1.99612	-0.0651501	0.469924	1.48768	1.44681	2.20171	1.29789	0.463383		GSE126044-8	1.18806	2.37056
GSE126044-9	-0.893114	0.0729003	-1.76969	0.2624	0.122354	-0.100343	-0.0281059	-1.02352		GSE126044-9	0.491646	-0.324332
GSE126044-10	-1.08392	0.682345	1.79114	-1.62755	-0.406778	-1.5222	1.03814	0.581838		GSE126044-10	0.274039	-0.263472
GSE126044-11	1.08204	0.37381	1.15507	1.03857	1.33376	0.101525	0.509573	0.990712		GSE126044-11	-0.255253	0.0115039
GSE126044-12	-0.359379	-0.474168	-0.259561	0.303865	-0.914248	0.281604	0.0252487	-0.0170223		GSE126044-12	-1.56222	-0.305318
GSE126044-13	-1.24901	0.219916	-0.592029	-1.12874	0.1113	0.167401	-0.383859	-0.729216		GSE126044-13	0.677766	-0.360582
GSE126044-14	1.42276	-2.15078	-0.802717	0.411028	0.506379	2.88623	1.37788	-1.63514		GSE126044-14	-0.829193	1.74398
GSE126044-15	0.197943	0.776464	0.140769	-0.386234	-0.693025	-0.78232	-0.653379	0.50736		GSE126044-15	0.745703	-1.38983
GSE126044-16	0.922924	-2.26318	-1.87505	0.0384026	0.0296992	0.883363	0.778494	-1.44819		GSE126044-16	-1.78546	0.110352
GSE135222-1	-2.43235	0.461493	-1.66087	0.821236	-0.325437	-0.155763	0.0346851	0.211501		GSE135222-1	-0.834586	0.0119002
GSE135222-2	-0.825904	2.43063	0.528354	1.69255	2.03541	-0.116815	-0.329292	1.84813		GSE135222-2	2.81937	-0.604365
GSE135222-3	0.701932	-0.290097	-1.35139	0.404825	0.0313229	1.11131	-0.948638	0.114105		GSE135222-3	-1.09078	-1.31499
GSE135222-4	1.72404	1.12023	0.609698	0.319916	2.07968	1.18573	1.33946	-0.128438		GSE135222-4	-0.693625	1.06542
GSE135222-5	0.188378	-0.732619	-0.0101626	-0.818052	-0.762889	-0.323115	0.323097	-0.0390628		GSE135222-5	-1.09782	-0.483264
GSE135222-6	0.853645	-0.667195	-0.496669	0.726855	0.066898	-0.2301	0.368758	0.0934793		GSE135222-6	0.857314	0.399214
GSE135222-7	0.212172	-0.103055	-0.0331716	0.483696	-0.474729	0.579244	-0.244944	-0.533017		GSE135222-7	-0.0414814	-0.377032
GSE135222-8	-0.703922	1.08982	1.75923	-2.88823	-0.789102	-1.30017	-0.0431222	0.85987		GSE135222-8	1.11738	0.203783
GSE135222-9	-0.222099	-0.587837	1.02933	-0.993443	-0.596847	0.463813	0.741343	0.68794		GSE135222-9	0.41454	0.251067
GSE135222-10	-0.101294	-0.848064	-0.575196	0.149132	0.918976	0.272653	2.0567	-0.123929		GSE135222-10	0.804492	0.427326
GSE135222-11	-1.29991	0.396373	-0.0776109	-2.04425	-1.19908	-1.52383	-2.57018	-1.04327		GSE135222-11	-0.54233	-2.36663
GSE135222-12	-0.91117	0.641069	0.980833	-0.680067	-0.227938	-1.21303	-1.20566	0.969645		GSE135222-12	0.360472	-0.449991
GSE135222-13	1.43141	-0.371342	0.126342	0.338088	0.82224	1.81678	0.888624	0.220944		GSE135222-13	-0.180506	1.53514
GSE135222-14	0.26742	0.137904	0.0756352	-0.311999	1.63854	0.142421	0.941012	-0.0158439		GSE135222-14	-0.105936	1.16012
GSE135222-15	-0.149232	0.157187	-0.424608	0.524701	-0.839504	-0.624447	-1.26165	1.01542		GSE135222-15	-0.824677	-1.5231
GSE135222-16	0.621308	2.97435	0.647997	1.78851	1.73923	0.215134	0.571501	1.17233		GSE135222-16	0.926839	-0.741797
GSE135222-17	-0.829313	-0.580368	-0.256792	1.49015	-0.0725456	0.146853	-0.444527	0.626165		GSE135222-17	0.137447	-0.887837
GSE135222-18	-1.05073	-0.414396	-0.51903	1.00875	-0.793401	-0.887304	-0.202124	0.747467		GSE135222-18	-0.401182	-1.7689
GSE135222-19	0.967161	-0.224431	0.178846	-0.215616	-0.461002	-0.143193	-0.225622	-1.3387		GSE135222-19	-0.0954845	0.80314
GSE135222-20	0.014746	-1.365	-0.549306	-1.44593	-2.42041	-0.849617	-1.98585	-2.08597		GSE135222-20	-1.25229	0.112963
GSE135222-21	1.70553	-0.633251	-0.494219	0.208317	0.25463	0.623518	0.43376	-1.23495		GSE135222-21	-0.268463	1.31717
GSE135222-22	0.123157	-0.14472	0.0506731	-0.542053	0.0164403	-0.676143	-0.411068	-1.84151		GSE135222-22	-0.493963	0.23993
GSE135222-23	0.925661	0.866509	1.61972	-0.726304	-0.178034	-0.562724	-0.406041	0.373548		GSE135222-23	1.06845	1.1974
GSE135222-24	-1.45431	-0.654652	-1.55423	-0.0473587	0.904669	0.290366	0.0410965	-0.371199		GSE135222-24	-0.317298	-0.253257
GSE135222-25	-0.134471	-1.41797	-0.254817	-0.589852	-1.32015	-0.0855415	0.864772	-0.656473		GSE135222-25	-1.14816	0.461856
GSE135222-26	0.460626	-1.05594	-0.0307222	0.844057	-0.290207	1.29829	0.814383	-0.221017		GSE135222-26	1.28269	0.852521
GSE135222-27	0.281351	-0.442834	0.224332	0.522932	0.378918	0.820283	1.04633	0.235074		GSE135222-27	-0.758768	1.02457

## Sheet: ORA results
ORA results of darkturquoise module using celltype signatures
Cluster	ID	Description	GeneRatio	BgRatio	pvalue	p.adjust	qvalue	geneID	Count
darkturquoise	TRAVAGLINI_LUNG_NEUTROPHIL_CELL	NEUTROPHIL_CELL	14/125	366/19217	1.16881e-07	8.91216e-06	6.76678e-06	79095/401152/283234/80314/8263/10581/3727/389541/3937/4084/4542/25777/7408/7454	14
darkturquoise	TRAVAGLINI_LUNG_NONCLASSICAL_MONOCYTE_CELL	NONCLASSICAL_MONOCYTE_CELL	8/125	180/19217	2.34771e-05	0.000716052	0.000543681	128346/10875/353514/219972/118788/6813/9839/25946	8
darkturquoise	TRAVAGLINI_LUNG_CLASSICAL_MONOCYTE_CELL	CLASSICAL_MONOCYTE_CELL	9/125	270/19217	6.90378e-05	0.00140377	0.00106585	313/128346/10875/4205/219972/4542/6813/9839/25946	9
darkturquoise	TRAVAGLINI_LUNG_ADVENTITIAL_FIBROBLAST_CELL	ADVENTITIAL_FIBROBLAST_CELL	9/125	296/19217	0.000138792	0.00230815	0.00175252	120/1514/10875/94031/3727/6611/55365/678/25946	9
darkturquoise	TRAVAGLINI_LUNG_CAPILLARY_INTERMEDIATE_2_CELL	CAPILLARY_INTERMEDIATE_2_CELL	9/125	405/19217	0.00133642	0.0127378	0.00967146	79095/401152/1112/2635/55303/10581/3895/8682/5898	9
darkturquoise	TRAVAGLINI_LUNG_BRONCHIAL_VESSEL_2_CELL	BRONCHIAL_VESSEL_2_CELL	6/125	272/19217	0.00879347	0.0506809	0.0384807	9188/1654/10581/6432/10383/7408	6
darkturquoise	TRAVAGLINI_LUNG_CD8_NAIVE_T_CELL	CD8_NAIVE_T_CELL	4/125	144/19217	0.0145795	0.0706843	0.0536689	3689/6693/25777/678	4
darkturquoise	TRAVAGLINI_LUNG_IGSF21_DENDRITIC_CELL	IGSF21_DENDRITIC_CELL	2/125	46/19217	0.0360653	0.139239	0.105721	1514/2681	2
darkturquoise	TRAVAGLINI_LUNG_MACROPHAGE_CELL	MACROPHAGE_CELL	4/125	201/19217	0.0423916	0.155776	0.118277	128346/23603/1514/10184	4
darkturquoise	TRAVAGLINI_LUNG_NATURAL_KILLER_CELL	NATURAL_KILLER_CELL	3/125	132/19217	0.0550182	0.190688	0.144785	313/3689/6693	3
darkturquoise	TRAVAGLINI_LUNG_LIPOFIBROBLAST_CELL	LIPOFIBROBLAST_CELL	3/125	146/19217	0.0699808	0.215597	0.163698	2182/9188/84919	3
ORA results of salmon1 module using KEGG pathway
Cluster	category	subcategory	ID	Description	GeneRatio	BgRatio	pvalue	p.adjust	qvalue	geneID	Count
salmon1	Metabolism	Glycan biosynthesis and metabolism	hsa00512	Mucin type O-glycan biosynthesis	2024-02-22	36/8645	0.00369612	0.100058	0.098143	114805/55808	2
salmon1	Metabolism	Amino acid metabolism	hsa00260	Glycine, serine and threonine metabolism	2024-02-22	40/8645	0.00454809	0.100058	0.098143	64902/23464	2
salmon1	Metabolism	Amino acid metabolism	hsa00270	Cysteine and methionine metabolism	2024-02-22	52/8645	0.0075905	0.111327	0.109197	64902/1789	2
ORA results of darkslateblue module using Hallmark signatures
Cluster	ID	Description	GeneRatio	BgRatio	pvalue	p.adjust	qvalue	geneID	Count
darkslateblue	HALLMARK_IL6_JAK_STAT3_SIGNALING	HALLMARK_IL6_JAK_STAT3_SIGNALING	4/34	87/4384	0.00426071	0.132082	0.125579	10456/3572/10379/5292	4
