# Supplementary material for: Spatial profiling of non-small cell lung cancer provides insights into tumorigenesis and immunotherapy response
Source: Commun Biol. 2024 Aug 2;7:930. doi: 10.1038/s42003-024-06568-w (PMC11297140; doi:10.1038/s42003-024-06568-w)
Supplement: Supplementary file 11 — Supplementary Data 8 [file 42003_2024_6568_MOESM11_ESM.xlsx]

## Sheet: Supplementary data 8
Supplementary data 8. B cell subtype markers, expression of B cell subtype markers, and validation

## Sheet: B cell subtype markers
B cell subtype markers
Cell type	Marker genes
Naïve B cell	CD19, MS4A1, CD79A, CD74
Activated B cell	IGHM, FAS, ITGAX, SLAMF7
Unswitched Memory B cell	IGHM, FCRL5, CD27
Switched Memory B cell	CD27, XBP1, CLEC2D, SSPN, FAS
Plasma cell	JCHAIN, CD27, CD38, CXCR4, TNFRSF17, IGHM, IGHG1, IGHG2, IGHG3
B cell immunity markers	IGHM, FAS, ITGAX, SLAMF7, JCHAIN, CD27, CD38, CXCR4, TNFRSF17, IGHM, IGHG1, IGHG2, IGHG3

## Sheet: GSEA results
GSEA results using B cell subtype markers in entire NSCLC samples (NSCLC R vs. NR)
ID	Description	setSize	enrichmentScore	NES	pvalue	p.adjust	qvalue	rank	leading_edge	core_enrichment
Plasma cell	Plasma cell	9	0.903148	2.27489	1.67646e-06	1.67646e-05	7.05879e-06	1194	tags=89%, list=7%, signal=82%	3500/3507/3512/3501/3502/7852/952/608
M2 Cytokine	M2 Cytokine	6	-0.836852	-1.77592	0.00344214	0.0172107	0.0072466	1033	tags=67%, list=6%, signal=62%	3586/6361/6362/6367
Unswitched Memory B cell	Unswitched Memory B cell	3	0.890496	1.52525	0.0146971	0.0489903	0.0206275	317	tags=67%, list=2%, signal=65%	3507/83416
Activated B cell	Activated B cell	4	0.833008	1.57704	0.0287474	0.0683671	0.0287862	454	tags=50%, list=3%, signal=49%	3507/57823
Naive B cell	Naive B cell	4	0.823658	1.55934	0.0341836	0.0683671	0.0287862	2899	tags=100%, list=18%, signal=82%	973/930/931/972
M1 Macrophage	M1 Macrophage	7	0.688825	1.58265	0.0479126	0.0747341	0.031467	520	tags=29%, list=3%, signal=28%	4283/3627
M1 Cytokine	M1 Cytokine	4	0.796123	1.50721	0.0523139	0.0747341	0.031467	541	tags=75%, list=3%, signal=73%	4283/3627/7124
Switched Memory B cell	Switched Memory B cell	5	0.654301	1.33095	0.139241	0.174051	0.0732845	5680	tags=100%, list=35%, signal=65%	7494/939/355/8082/29121
M2 Macrophage	M2 Macrophage	6	-0.622665	-1.32139	0.165428	0.183808	0.077393	2946	tags=67%, list=18%, signal=55%	9332/4360/383/6367
M0 Macrophage	M0 Macrophage	4	-0.561607	-1.06315	0.409901	0.409901	0.17259	1263	tags=100%, list=8%, signal=92%	968/929/3684
GSEA results using B cell subtype markers in NSCLC tumor samples (NSCLC tumor R vs. NR)
ID	Description	setSize	enrichmentScore	NES	pvalue	p.adjust	qvalue	rank	leading_edge	core_enrichment
Plasma cell	Plasma cell	9	0.886246	2.18486	5.07335e-06	5.07335e-05	4.80633e-05	503	tags=67%, list=3%, signal=65%	3500/3512/3501/3507/3502/7852
M0 Macrophage	M0 Macrophage	4	-0.770154	-1.46687	0.0648536	0.211577	0.200441	3751	tags=75%, list=23%, signal=58%	929/3684/968
M2 Macrophage	M2 Macrophage	6	-0.661332	-1.40195	0.105788	0.211577	0.200441	3362	tags=83%, list=20%, signal=66%	7052/6367/4360/383/9332
Activated B cell	Activated B cell	4	0.747946	1.39677	0.0954198	0.211577	0.200441	3235	tags=50%, list=20%, signal=40%	3507/57823
M1 Macrophage	M1 Macrophage	7	0.61205	1.37142	0.103734	0.211577	0.200441	2886	tags=43%, list=18%, signal=35%	4283/8651/3627
Unswitched Memory B cell	Unswitched Memory B cell	3	0.762134	1.29802	0.168539	0.280899	0.266115	104	tags=33%, list=1%, signal=33%	3507
M2 Cytokine	M2 Cytokine	6	-0.593507	-1.25817	0.229541	0.327916	0.310657	2798	tags=83%, list=17%, signal=69%	6369/6361/3586/6367/6362
M1 Cytokine	M1 Cytokine	4	0.565169	1.05544	0.438931	0.498304	0.472077	2886	tags=75%, list=18%, signal=62%	4283/7124/3627
Naive B cell	Naive B cell	4	0.557788	1.04166	0.448473	0.498304	0.472077	1123	tags=25%, list=7%, signal=23%	930
Switched Memory B cell	Switched Memory B cell	5	0.39364	0.790296	0.734653	0.734653	0.695987	9959	tags=100%, list=61%, signal=39%	7494/29121/939/355/8082
GSEA results using B cell subtype markers in NSCLC immune samples (NSCLC immune R vs. NR)
ID	Description	setSize	enrichmentScore	NES	pvalue	p.adjust	qvalue	rank	leading_edge	core_enrichment
Plasma cell	Plasma cell	9	0.900773	2.35131	1.34414e-06	1.34414e-05	4.24465e-06	1062	tags=89%, list=6%, signal=83%	3507/3500/3512/3501/3502/608/952/7852
M2 Cytokine	M2 Cytokine	6	-0.871374	-1.8451	0.000819901	0.0040995	0.00129458	270	tags=67%, list=2%, signal=66%	3586/6362/6361/6367
Naive B cell	Naive B cell	4	0.899465	1.73607	0.00195666	0.00652219	0.00205964	527	tags=75%, list=3%, signal=73%	973/931/972
Switched Memory B cell	Switched Memory B cell	5	0.821778	1.71669	0.00827969	0.0165594	0.00522928	2795	tags=80%, list=17%, signal=66%	7494/939/8082/355
Activated B cell	Activated B cell	4	0.864537	1.66865	0.0066816	0.0165594	0.00522928	942	tags=75%, list=6%, signal=71%	3507/57823/3687
Unswitched Memory B cell	Unswitched Memory B cell	3	0.894949	1.55643	0.0117648	0.0196079	0.00619198	50	tags=67%, list=0%, signal=66%	3507/83416
M1 Cytokine	M1 Cytokine	4	0.797033	1.53836	0.0337894	0.0482706	0.0152433	1675	tags=75%, list=10%, signal=67%	4283/3627/7124
M1 Macrophage	M1 Macrophage	7	0.655148	1.55493	0.0665138	0.0831422	0.0262554	245	tags=29%, list=1%, signal=28%	4283/3627
M2 Macrophage	M2 Macrophage	6	-0.448745	-0.950198	0.527372	0.585969	0.185043	9	tags=33%, list=0%, signal=33%	383/6367
M0 Macrophage	M0 Macrophage	4	0.409681	0.79073	0.717526	0.717526	0.226587	1102	tags=25%, list=7%, signal=23%	968

## Sheet: Validation
Expression of B cell subtype markers in validation dataset
Cell type	GSE126044-1	GSE126044-2	GSE126044-3	GSE126044-4	GSE126044-5	GSE126044-6	GSE126044-7	GSE126044-8	GSE126044-9	GSE126044-10	GSE126044-11	GSE126044-12	GSE126044-13	GSE126044-14	GSE126044-15	GSE126044-16	GSE135222-1	GSE135222-2	GSE135222-3	GSE135222-4	GSE135222-5	GSE135222-6	GSE135222-7	GSE135222-8	GSE135222-9	GSE135222-10	GSE135222-11	GSE135222-12	GSE135222-13	GSE135222-14	GSE135222-15	GSE135222-16	GSE135222-17	GSE135222-18	GSE135222-19	GSE135222-20	GSE135222-21	GSE135222-22	GSE135222-23	GSE135222-24	GSE135222-25	GSE135222-26	GSE135222-27
Naive B cell	-0.0655489	0.137942	-0.0670986	-0.0461659	0.252348	-0.0369066	-0.0548048	0.300446	-0.0716252	0.182507	0.0571965	-0.055758	0.267363	0.231092	0.101736	-0.017793	-0.172549	0.155681	-0.0614912	0.0943778	0.00529235	0.0303703	0.00476804	0.382155	-0.0711963	0.126704	0.0395626	0.0916516	0.037896	-0.0668909	-0.0409497	0.422759	-0.0591231	-0.101547	0.0268723	-0.0474545	-0.0694214	0.0304761	0.476178	-0.111432	0.0805179	-0.0211632	0.207693
Activated B cell	0.0224673	0.379197	-0.00429833	0.295616	0.480119	0.382163	0.128082	0.384727	0.0146371	0.433788	0.43403	0.0614993	0.296855	0.380203	0.273922	-0.123059	0.0886749	0.473904	-0.173544	0.42596	0.315317	0.118381	0.311094	0.503645	0.175246	0.207395	0.398964	0.277168	0.32607	0.190173	-0.067198	0.372468	0.168269	-0.0578384	0.295549	0.0213994	0.135764	0.20101	0.44974	0.0113995	0.284819	0.278324	0.290572
Unswitched Memory B cell	-0.0374902	0.239644	-0.195419	0.0563793	0.396293	0.0473604	-0.220231	0.241824	-0.130623	0.195281	0.04904	-0.372808	0.207579	0.212493	0.174969	-0.427537	-0.251383	0.253469	-0.29358	0.159933	0.0950803	-0.0898185	0.112789	0.217014	-0.309642	0.0995995	-0.110406	0.0130779	0.150438	-0.00769406	-0.360844	0.320012	-0.1034	-0.283446	0.0383412	-0.0890349	-0.0180816	0.0979265	0.291029	-0.0418226	0.173163	0.0372529	0.0636922
Switched Memory B cell	-0.0444219	0.150251	-0.0499854	0.100097	0.228332	0.155914	0.100407	0.210382	-0.0962498	0.162515	0.112671	0.133385	0.164872	0.17566	0.0554419	0.0979631	-0.0159962	0.191209	-0.00702702	0.0617494	0.105067	0.0527258	0.0890996	0.225344	0.0792103	0.123974	0.23808	0.133128	0.0998142	0.0667783	0.111145	0.111945	0.0658238	0.025265	0.0559726	0.0632288	-0.0419842	0.00934752	0.166144	0.000818048	0.118077	0.170032	0.201197
Plasma cell	0.193552	0.293317	0.109401	0.244119	0.430671	0.245509	0.0551129	0.380497	0.0696972	0.379416	0.360353	-0.245833	0.276944	0.312488	0.313795	-0.194514	0.0142397	0.329023	-0.0661956	0.332441	0.315729	0.189332	0.304709	0.394703	-0.11867	0.245377	0.189029	0.168408	0.341644	0.23404	-0.106577	0.336774	0.123348	-0.132429	0.262132	0.0460604	0.242369	0.341956	0.37161	0.159717	0.278853	0.300772	0.233484
M0 Macrophage	-0.0728033	0.376346	0.206647	0.260617	0.493189	0.556059	0.216657	0.292267	-0.0296634	0.467905	0.491366	0.280806	0.126961	0.315584	0.277867	-0.013784	0.0501859	0.383695	-0.095946	0.34384	0.365364	0.365311	0.352709	0.504288	0.549554	0.106831	0.299467	0.394951	0.296131	0.174784	0.0869739	0.280501	0.298828	0.14237	0.462949	0.369749	0.036572	0.206228	0.432492	-0.0931043	0.346755	0.272436	0.457467
M1 Macrophage	-0.313801	0.0866969	-0.226989	0.00245691	0.229512	0.216631	-0.14257	-0.195483	-0.127715	0.0336831	0.185184	-0.123327	-0.156686	-0.180494	0.0124121	-0.310346	-0.246532	0.107922	-0.338935	0.186745	0.0459823	-0.0488331	-0.0322305	0.310337	0.049126	-0.27061	0.186686	0.0700439	-0.124592	-0.0110962	-0.0392788	-0.124928	0.0251608	-0.24476	0.0549012	-0.114069	-0.286396	-0.159162	0.184561	-0.311117	-0.106975	0.000538017	-0.0863926
M1 Cytokine	-0.337646	0.0814387	-0.349876	-0.202759	0.312379	0.223405	-0.143225	-0.151047	-0.150063	0.174194	0.280192	-0.0951619	-0.12159	-0.247076	0.0745513	-0.307528	-0.158009	0.0471782	-0.382207	0.186853	0.0375651	-0.107788	-0.132712	0.283955	-0.139896	-0.253614	0.209088	0.0649869	-0.112235	0.0642305	0.0540771	-0.172924	0.0273497	-0.238449	0.0884356	-0.345843	-0.252275	-0.12662	0.146448	-0.311094	-0.120385	0.109833	-0.223079
M2 Macrophage	0.0363676	0.249577	0.177504	0.209085	0.288292	0.310401	0.217039	0.217316	0.0748404	0.245371	0.291757	0.29304	0.144949	0.223157	0.175675	0.0312425	0.133309	0.25047	0.00535721	0.260086	0.268382	0.205912	0.288331	0.315771	0.323434	0.114402	0.186167	0.264267	0.224849	0.182654	0.237254	0.340894	0.223129	0.288804	0.27598	0.268943	0.0771954	-0.0119624	0.290108	0.147692	0.213049	0.241179	0.264443
M2 Cytokine	-0.401125	-0.196507	-0.279798	-0.231653	-0.169202	-0.000840196	-0.293813	-0.319568	-0.369742	-0.239827	-0.0342599	-0.207056	-0.247988	-0.402232	-0.318735	-0.440246	-0.41599	-0.254839	-0.443941	-0.141298	-0.181294	-0.315133	-0.18401	0.0329868	0.0613898	-0.379306	-0.132903	-0.298345	-0.280256	-0.286727	-0.310454	-0.126247	-0.354174	-0.172339	-0.0946952	-0.381366	-0.306766	-0.303662	-0.164407	-0.343167	-0.147036	-0.215757	-0.323629
